# Supplementary material for: Design and control of soft biomimetic pangasius fish robot using fin ray effect and reinforcement learning
Source: Sci Rep. 2022 Dec 18;12:21861. doi: 10.1038/s41598-022-26179-x (PMC9760642; doi:10.1038/s41598-022-26179-x)
Supplement: Supplementary file 1 — Supplementary Information. [file 41598_2022_26179_MOESM1_ESM.zip]

Archive with 11 entries (9 files):
- Supplementary Materials.pdf
- Data/
- Data/Data S1.xlsx
- Data/Data S2.xlsx
- Data/Data S3.xlsx
- Data/Data S4.xlsx
- Data/Data S5.xlsx
- Videos/
- Videos/Video S1.mov
- Videos/Video S2.mov
- Videos/Video S3.mov
