# Supplementary material for: Design and control of soft biomimetic pangasius fish robot using fin ray effect and reinforcement learning
Source: Sci Rep. 2022 Dec 18;12:21861. doi: 10.1038/s41598-022-26179-x (PMC9760642; doi:10.1038/s41598-022-26179-x)
Supplement: Supplementary file 1 — Supplementary Information. [file 41598_2022_26179_MOESM1_ESM.zip › Data/Data S1.xlsx]

## Sheet: Fish Slow Swimming
Frame Number	Head X Position (pixels)	Head Y Position (pixels)	Head Prediction Likelihood	Pectoral Fins X Position (pixels)	Pectoral Fins Y Position (pixels)	Pectoral Fins Prediction Likelihood	Tail X Position (pixels)	Tail Y Position (pixels)	Tail Prediction Likelihood
0	0	0	1	0	0	1	0	0	1
1	-5.65417	-1.30562	0.00055024	-2.89739	-0.0981445	0.000415683	-4.99564	-1.65793	0.00214055
2	-5.61917	-1.27883	0.000561684	-2.89348	-0.0612769	0.000424623	-5.00263	-1.60526	0.00217864
3	-5.58323	-1.29953	0.000582635	-2.8784	-0.0995035	0.000439078	-4.95749	-1.62603	0.00224173
4	-5.67068	-1.24143	0.000576168	-2.87589	-0.0899291	0.00043124	-4.92373	-1.50464	0.00222105
5	-5.69664	-1.26983	0.00058043	-2.79072	-0.153738	0.000441283	-4.8449	-1.45336	0.00227937
6	-5.67688	-1.28105	0.000576973	-2.78899	-0.11639	0.000437945	-4.81505	-1.4781	0.0022496
7	-5.61222	-1.29868	0.000611573	-2.83932	-0.186339	0.000469595	-4.85461	-1.4796	0.00238213
8	-5.85381	-1.35953	0.000566661	-2.79519	-0.301816	0.000435889	-4.70815	-1.47207	0.00228065
9	-5.95063	-1.28939	0.000515699	-2.76019	-0.294086	0.000397593	-4.85433	-1.76291	0.0020439
10	-5.75506	-1.40861	0.000569165	-2.87154	-0.308185	0.000430077	-4.83415	-1.61455	0.00225589
11	-5.96442	-1.34857	0.000572443	-2.74887	-0.30527	0.000444442	-4.62388	-1.33095	0.00234139
12	-5.79471	-1.32654	0.000574052	-2.85885	-0.26714	0.000433505	-4.8214	-1.51168	0.00228265
13	-5.66796	-1.3147	0.000584036	-2.87999	-0.207417	0.00044021	-4.85372	-1.49588	0.00230315
14	-5.68195	-1.27093	0.000577927	-2.88154	-0.156723	0.000432223	-4.88614	-1.47743	0.00226906
15	-5.7118	-1.36726	0.00057748	-2.90886	-0.24457	0.000438333	-4.86659	-1.61329	0.00228751
16	-5.74048	-1.38173	0.000553221	-2.93475	-0.270859	0.000419676	-4.92594	-1.70304	0.0021866
17	-5.6608	-1.3233	0.000568509	-2.9084	-0.194959	0.000433475	-4.92326	-1.63659	0.00225076
18	-5.59563	-1.30915	0.0005849	-2.90743	-0.17264	0.000445008	-4.91664	-1.6293	0.00230539
19	-5.68377	-1.30068	0.000568449	-2.89695	-0.181826	0.000432044	-4.93375	-1.59223	0.00225133
20	-5.72824	-1.25678	0.00054121	-2.86666	-0.1232	0.00041756	-4.93675	-1.58469	0.00216308
21	-5.7158	-1.18004	0.000544548	-2.84082	-0.0629044	0.000421971	-4.8801	-1.5518	0.00217402
22	-5.68996	-1.32737	0.000558972	-2.92635	-0.190692	0.000421733	-4.93589	-1.58201	0.00222182
23	-5.68821	-1.29571	0.000549197	-2.87876	-0.156208	0.000430256	-4.93421	-1.65868	0.00218186
24	-5.6591	-1.29383	0.000567347	-2.90753	-0.178296	0.000429362	-4.94889	-1.53722	0.00226846
25	-5.63977	-1.33979	0.000579774	-2.74113	-0.169667	0.000473946	-4.73912	-1.38127	0.002451
26	-5.67579	-1.37074	0.000569642	-2.7309	-0.201869	0.000463158	-4.7347	-1.39626	0.00242364
27	-5.6243	-1.41174	0.00058493	-2.76127	-0.221018	0.000473768	-4.72354	-1.37492	0.00247046
28	-5.61464	-1.36851	0.000589728	-2.7284	-0.21166	0.000483513	-4.71233	-1.29939	0.00250417
29	-5.64049	-1.33647	0.000576764	-2.73112	-0.197783	0.000471979	-4.72212	-1.31147	0.00244668
30	-5.49381	-1.27202	0.000624686	-2.69253	-0.144478	0.000508636	-4.72877	-1.1659	0.00261816
31	-5.53919	-1.36153	0.00064823	-2.68541	-0.240761	0.000528932	-4.6268	-1.1061	0.00272104
32	-5.63308	-1.34451	0.000636876	-2.73944	-0.236878	0.000516146	-4.59454	-1.13342	0.00266373
33	-5.60392	-1.34806	0.000634223	-2.81659	-0.29158	0.000510871	-4.68714	-1.18905	0.00264195
34	-5.67478	-1.36125	0.000644892	-2.81443	-0.336526	0.000503868	-4.67658	-1.23494	0.00263667
35	-5.61217	-1.41852	0.000627548	-2.86172	-0.369479	0.000490606	-4.77157	-1.4573	0.00255084
36	-5.66891	-1.49667	0.000583649	-2.85276	-0.400885	0.000463396	-4.80905	-1.71016	0.00239766
37	-5.79032	-1.54884	0.000585765	-2.82039	-0.451514	0.000468373	-4.73061	-1.62959	0.00244886
38	-5.73973	-1.5329	0.000586122	-2.81462	-0.420142	0.000467628	-4.75751	-1.70644	0.00243819
39	-5.72728	-1.40083	0.000551045	-2.74685	-0.311938	0.000445038	-4.78716	-1.62313	0.00230652
40	-5.77353	-1.47707	0.000579685	-2.83356	-0.393359	0.000463307	-4.75318	-1.59006	0.00240478
41	-5.73077	-1.44172	0.000603765	-2.79249	-0.36099	0.00048849	-4.71857	-1.59764	0.00251332
42	-5.78253	-1.47725	0.000598073	-2.81213	-0.385089	0.000482291	-4.70527	-1.60352	0.00250813
43	-5.75321	-1.42808	0.000578135	-2.65585	-0.371002	0.000467837	-4.75126	-1.94545	0.00235316
44	-5.69291	-1.38113	0.000577897	-2.70456	-0.268198	0.000469208	-4.763	-1.9661	0.00228646
45	-5.76591	-1.42068	0.000573188	-2.62095	-0.350936	0.00049004	-4.67216	-1.84224	0.00237149
46	-5.69995	-1.44826	0.000613242	-2.5558	-0.388123	0.000532389	-4.6572	-1.94216	0.00249186
47	-5.80387	-1.39099	0.000587285	-2.53624	-0.355812	0.000521272	-4.59595	-1.83667	0.00240058
48	-5.85101	-1.30601	0.000561625	-2.47452	-0.35105	0.000500649	-4.56116	-1.86198	0.00232571
49	-5.84338	-1.35715	0.000588536	-2.47292	-0.312094	0.000519693	-4.43439	-1.59429	0.00246856
50	-5.9548	-1.29405	0.000567377	-2.45558	-0.334888	0.000505209	-4.41067	-1.67568	0.00238535
51	-5.93165	-1.26471	0.00056994	-2.44784	-0.307006	0.000520051	-4.39712	-1.56327	0.00245279
52	-5.88646	-1.28568	0.000595599	-2.40375	-0.338112	0.000543505	-4.35319	-1.50291	0.0025872
53	-5.79694	-1.25633	0.000623554	-2.40712	-0.301725	0.000571996	-4.35085	-1.44736	0.00268593
54	-5.69587	-1.1953	0.000643462	-2.376	-0.20867	0.000591666	-4.33006	-1.34512	0.00276831
55	-5.77555	-1.2753	0.00065273	-2.35132	-0.286338	0.000588477	-4.32803	-1.45488	0.00277063
56	-4.41079	-1.60316	0.00146923	-2.40915	0.175181	0.00108075	-4.08668	-0.66335	0.00518486
57	2.38918	-1.32972	0.111248	-1.35477	-0.262259	0.0170244	-0.615282	2.59346	0.0737743
58	3.51371	-0.092289	0.307929	0.547837	0.445025	0.0442569	0.617946	3.7472	0.138896
59	3.48046	-0.820273	0.449458	2.13374	0.283926	0.0541638	-0.0539079	5.40781	0.118893
60	5.26178	1.20608	0.643622	2.34413	0.393858	0.0755399	-0.210054	6.40662	0.125922
61	11.126	1.13836	0.673611	2.91547	0.719382	0.116007	0.497361	5.87322	0.0903386
62	12.0638	2.95206	0.788689	4.34505	1.1013	0.184599	2.88508	9.81536	0.093416
63	12.8966	4.13394	0.949779	4.26026	1.30553	0.205472	3.4082	9.36454	0.0669969
64	16.3251	3.91686	0.985269	4.2944	1.66851	0.256887	3.24687	9.9451	0.0480114
65	16.3293	3.91341	0.985186	4.29596	1.66393	0.257065	3.24636	9.95938	0.0481285
66	17.9412	4.2309	0.985099	5.18385	2.07052	0.272463	19.6954	7.9806	0.0408939
67	21.0658	5.71302	0.981811	6.40051	3.60824	0.352164	20.2596	8.61103	0.0339183
68	23.4496	6.62486	0.97879	6.82024	4.31363	0.396612	20.7245	8.19197	0.0278987
69	25.928	7.7436	0.988925	2.65225	16.3038	0.506684	0.098953	8.48404	0.0203655
70	29.8975	10.5903	0.992353	11.826	11.2304	0.592358	3.38312	22.8904	0.0158175
71	32.2808	11.2982	0.996342	12.5019	12.0292	0.737836	29.6333	14.7061	0.0209984
72	34.4843	14.0614	0.997991	12.3071	14.3391	0.828451	5.59045	13.583	0.0404999
73	36.9005	13.7432	0.997739	12.8243	15.112	0.859977	5.61903	13.625	0.0471062
74	38.8115	14.3993	0.997502	13.072	15.9282	0.95352	5.85344	13.8415	0.0369331
75	41.0256	14.3457	0.998162	13.3561	16.5381	0.982765	5.78044	13.947	0.0313889
76	45.6122	16.4902	0.998514	15.6898	18.3836	0.995752	6.36041	14.2239	0.0309254
77	45.6162	16.4906	0.998518	15.6892	18.3822	0.995752	6.35988	14.2233	0.0309313
78	49.7361	15.7192	0.998772	17.069	19.5474	0.994959	6.66839	14.0277	0.0311157
79	51.8781	16.2205	0.998905	17.559	18.1212	0.997219	6.88221	13.8263	0.0268412
80	54.7289	16.1613	0.998527	19.7488	18.8354	0.998078	51.0039	20.7801	0.0283909
81	57.043	16.0492	0.998023	21.3128	19.1059	0.998352	51.4507	21.1328	0.0293898
82	58.934	15.9496	0.997614	23.8355	19.2933	0.99807	51.7967	21.7494	0.0195413
83	61.2034	15.597	0.996354	25.0505	19.621	0.996789	61.9681	17.1553	0.0225326
84	64.8162	15.9892	0.997508	29.3218	19.5369	0.997405	62.5138	16.6679	0.0312993
85	66.7801	16.0444	0.998097	32.9739	18.5212	0.997319	62.9714	16.1836	0.0268622
86	68.9773	15.3693	0.997703	36.1044	18.1742	0.998911	67.3931	19.875	0.0242214
87	74.735	15.323	0.996973	42.5289	18.3851	0.996815	67.8567	21.293	0.0170021
88	77.3333	16.3843	0.997779	44.582	19.4198	0.997022	77.5892	17.4024	0.0179456
89	77.3979	16.3913	0.997736	44.7904	19.4927	0.997129	77.5744	17.4077	0.017753
90	81.2231	17.5538	0.998077	46.8357	19.5608	0.997662	78.0553	17.5685	0.0264881
91	83.9489	16.6607	0.998991	49.0171	19.5955	0.998025	78.5553	16.66	0.025785
92	86.3886	17.6377	0.998816	49.9937	18.4939	0.998808	82.2505	21.0575	0.0333374
93	88.8	19.3462	0.998799	52.364	18.6253	0.999013	82.1161	22.1639	0.0289261
94	89.7907	19.5896	0.998864	54.1769	18.4398	0.999171	82.0368	22.7146	0.0239595
95	92.9041	21.0605	0.999145	56.8566	19.2836	0.999151	88.3678	23.7184	0.0169765
96	96.8399	21.5461	0.998803	59.3408	19.438	0.998573	95.9426	24.3414	0.0332941
97	101.2	22.9266	0.998764	62.8883	22.2421	0.998667	96.7936	24.5471	0.0335462
98	103.792	22.646	0.998386	65.5942	23.5442	0.998295	97.6003	23.7658	0.0239006
99	105.937	22.8972	0.998236	68.9283	21.8326	0.998928	97.0545	23.7087	0.0157688
100	108.766	23.5694	0.998759	71.895	22.0551	0.998939	110.34	26.6568	0.0196271
101	108.738	23.587	0.998732	71.8114	21.9798	0.998963	110.429	26.6756	0.0207089
102	110.841	24.2225	0.998247	74.7169	21.7659	0.998312	110.596	27.1324	0.0330969
103	113.599	24.3151	0.998149	76.5047	22.0832	0.996121	111.151	26.6629	0.0454635
104	115.555	23.8183	0.998539	76.4704	23.6004	0.997634	111.574	26.3178	0.0367366
105	117.967	23.4229	0.998561	79.9775	24.966	0.996605	112.682	24.7738	0.0295509
106	119.801	22.875	0.998141	83.6473	22.9148	0.997845	113.317	23.9847	0.0243514
107	121.868	22.7063	0.997875	86.3805	23.2916	0.997914	113.243	23.8274	0.0182604
108	124.143	22.9635	0.998543	88.2041	23.5036	0.997528	126.667	26.6904	0.0195098
109	126.168	22.9709	0.998521	90.242	23.7296	0.995824	126.74	26.083	0.0270405
110	131.267	23.4811	0.99838	92.9143	25.3114	0.994535	128.029	25.8142	0.0463814
111	133.3	22.8376	0.998694	97.8091	22.5815	0.993346	128.804	24.5066	0.0383236
112	135.468	23.0296	0.997629	100.179	23.4085	0.995295	129.418	24.0921	0.0310174
113	135.685	22.9066	0.998008	100.078	23.3708	0.995177	129.413	23.9116	0.0287731
114	137.533	22.6124	0.996387	102.281	23.5735	0.996444	129.592	23.9398	0.023864
115	138.895	24.0283	0.997457	104.171	24.4233	0.994734	142.537	27.6382	0.0157448
116	141.439	24.1524	0.998161	105.151	24.5552	0.994937	142.637	27.624	0.0287698
117	143.179	24.913	0.997697	106.222	24.5603	0.993679	142.6	28.0245	0.0409041
118	144.346	27.0385	0.997795	106.347	26.9537	0.989996	143.17	29.0507	0.047528
119	146.645	28.3017	0.998023	109.249	27.1047	0.99056	143.778	29.0969	0.0390876
120	148.723	29.3706	0.998484	109.798	26.4255	0.992256	144.176	29.0449	0.0282502
121	154.648	30.9989	0.998374	114.817	27.1513	0.996632	147.624	35.3894	0.0319529
122	154.349	32.8103	0.998531	116.988	28.7878	0.998637	147.237	36.702	0.0297275
123	155.784	33.6965	0.998862	118.566	28.694	0.998815	146.8	37.1521	0.0225371
124	155.979	34.0726	0.998827	119.031	28.7395	0.998906	146.881	37.446	0.0233441
125	158.322	35.5491	0.99882	122.712	28.4249	0.997769	161.136	38.6525	0.0293704
126	161.334	35.5097	0.998665	121.951	29.6741	0.997115	161.646	38.871	0.0488523
127	163.639	35.2521	0.999225	124.322	30.2636	0.997854	162.205	38.3365	0.0531529
128	165.74	36.0988	0.999202	127.103	31.2113	0.998267	162.686	38.1222	0.0508271
129	167.318	36.9024	0.998933	131.281	30.8539	0.998731	162.752	38.7252	0.0412099
130	169.539	36.5811	0.998519	133.42	31.6232	0.999189	162.319	39.064	0.0304072
131	171.246	38.3438	0.998322	136.545	31.9982	0.999286	161.947	38.9431	0.024298
132	176.056	38.8199	0.998323	140.841	32.3434	0.998764	176.871	40.7603	0.0499971
133	178.236	37.8029	0.998758	138.593	32.7206	0.998465	177.263	40.3854	0.0554905
134	180.579	36.8417	0.999337	141.029	33.2633	0.998615	1.38282	25.8167	0.0658765
135	182.328	36.7854	0.999367	142.849	33.532	0.998726	2.56393	25.6927	0.129616
136	184.376	36.5247	0.999079	146.974	32.1324	0.99849	1.21012	22.6437	0.199348
137	184.385	36.562	0.99907	147.105	32.1263	0.998527	1.23239	22.6339	0.200572
138	186.717	36.9823	0.998457	149.59	32.9008	0.999233	2.69096	25.6507	0.14149
139	188.481	37.3348	0.998615	151.733	32.7691	0.999242	3.33441	25.5176	0.262724
140	190.348	37.2362	0.998673	154.298	32.4031	0.998773	4.58661	25.3025	0.456251
141	193.511	36.6488	0.99865	156.287	32.8445	0.998351	4.32789	25.6002	0.42641
142	195.469	36.2617	0.999243	155.746	33.4322	0.997478	4.74624	25.6965	0.507257
143	197.442	36.4237	0.999361	158.402	33.9172	0.998293	4.7745	25.9734	0.496833
144	200.652	37.3826	0.998409	163.555	33.1072	0.998535	9.94334	25.1078	0.791947
145	203.007	38.1028	0.998086	165.512	33.5165	0.998911	10.9726	26.6703	0.81726
146	205.027	38.8319	0.998433	166.753	33.7582	0.999007	13.9383	26.6978	0.878727
147	207.198	39.3519	0.998008	169.612	33.315	0.998876	16.5271	28.4601	0.943217
148	209.354	40.2595	0.996978	170.618	33.7974	0.998824	15.9566	29.7645	0.946901
149	209.198	39.3555	0.996862	170.742	33.7662	0.998742	16.1114	29.8207	0.948941
150	210.706	39.0173	0.997815	172.858	33.5223	0.99731	19.043	32.5493	0.954274
151	212.473	39.2991	0.997804	172.002	35.2806	0.997287	17.999	34.1192	0.972786
152	212.864	40.2489	0.997945	174.514	36.0654	0.99755	18.3279	34.284	0.97195
153	215.138	39.966	0.997712	178.125	34.7103	0.997736	17.9492	34.6258	0.972343
154	217.651	40.5991	0.997191	180.451	35.2593	0.998683	20.4448	34.9695	0.976262
155	220.759	40.9363	0.997096	182.518	35.0467	0.999014	22.5517	34.0183	0.973228
156	222.605	42.03	0.99522	184.635	35.431	0.998828	21.5949	32.7209	0.977022
157	223.27	41.5004	0.996047	186.507	35.5462	0.998175	21.091	32.081	0.972932
158	227.126	41.0531	0.997818	188.052	36.8933	0.996428	19.8813	29.4976	0.953355
159	227.126	41.0572	0.997816	188.022	36.8884	0.996421	19.9182	29.5044	0.953601
160	228.924	40.346	0.997802	189.839	37.0441	0.99641	22.3605	28.4896	0.953657
161	231.593	39.5141	0.996977	194.34	36.0744	0.996026	25.0435	27.8726	0.948821
162	234.106	38.7466	0.996395	196.467	36.5921	0.998047	28.8022	28.0637	0.95795
163	235.708	38.4497	0.997829	198.235	35.9769	0.998736	31.7967	28.4097	0.976334
164	237.993	38.8615	0.998061	200.315	35.9867	0.998761	34.2831	28.3958	0.979807
165	239.631	38.6467	0.997995	202.228	35.4764	0.998448	35.9024	27.1641	0.975864
166	241.426	37.5527	0.99856	203.35	34.9819	0.997408	37.9562	26.5771	0.971459
167	245.038	36.6797	0.999174	205.784	36.0033	0.997716	41.6025	27.1279	0.961944
168	246.709	37.0317	0.998794	207.673	36.0405	0.997064	47.4498	30.8366	0.967685
169	248.555	36.9158	0.998124	211.849	34.8896	0.997682	49.585	32.1012	0.986468
170	248.626	37.0625	0.998067	212.037	34.8888	0.997829	49.6975	31.9582	0.98624
171	249.94	36.7276	0.997548	213.432	34.3695	0.998608	50.1894	31.5141	0.985797
172	251.207	37.3208	0.997916	214.643	34.6815	0.998811	50.4843	31.7523	0.985006
173	252.993	37.7248	0.998185	216.388	34.6415	0.998898	51.8719	31.7285	0.981349
174	254.905	37.8148	0.99828	217.735	34.3798	0.998765	52.1729	32.1684	0.977888
175	257.25	38.2384	0.998047	219.463	34.0578	0.998137	50.9799	32.5773	0.968207
176	259.096	37.8755	0.998796	218.449	35.1275	0.996884	51.9977	34.0594	0.976929
177	260.972	37.4618	0.998955	220.172	35.4911	0.997549	53.71	35.9998	0.982409
178	263.562	37.8202	0.998531	223.073	35.9648	0.997599	52.9961	38.4741	0.985627
179	265.655	38.4095	0.997719	228.043	35.1867	0.998458	52.5302	40.1038	0.981263
180	267.235	38.5053	0.99813	229.187	35.1843	0.999029	51.6772	41.7717	0.98082
181	269.572	39.0212	0.99819	231.758	35.2387	0.999144	50.984	40.9699	0.975764
182	271.004	39.0462	0.997967	233.53	35.1996	0.998958	52.364	41.7525	0.974873
183	273.483	38.8452	0.997877	235.26	34.7781	0.99861	51.2541	42.0733	0.974051
184	275.217	38.4444	0.998516	236.635	34.6502	0.997473	64.4163	41.9773	0.979948
185	275.173	38.4743	0.99847	236.633	34.6454	0.997486	64.5937	41.9463	0.980579
186	276.954	37.7451	0.998815	236.033	36.0859	0.997785	66.7937	43.4019	0.976916
187	278.025	37.2172	0.999089	237.647	36.3618	0.997857	66.7332	42.9148	0.979264
188	279.346	37.6149	0.998664	239.612	36.5902	0.997577	67.8112	42.2794	0.98363
189	281.888	36.6398	0.998148	243.631	35.6224	0.998427	69.8858	40.4588	0.987784
190	282.528	36.4259	0.998125	245.4	35.3119	0.998987	73.7213	38.8174	0.987943
191	285.512	35.5683	0.998438	248.988	35.0286	0.999328	79.0887	37.3827	0.985657
192	288.257	34.8797	0.998388	250.249	34.849	0.999191	80.8003	36.8441	0.990206
193	288.15	34.9539	0.998396	250.189	34.7062	0.999182	80.758	36.8394	0.990166
194	292.062	34.4413	0.99944	252.48	33.904	0.9985	83.8891	34.8676	0.993648
195	293.988	34.1878	0.999568	251.546	35.0885	0.998503	85.6742	34.4067	0.993359
196	295.308	33.8592	0.99942	253.295	34.8826	0.998443	88.7031	34.4806	0.990422
197	295.301	33.9125	0.999393	253.564	34.8325	0.998484	88.8607	34.5938	0.990203
198	297.256	33.741	0.998919	255.581	34.9376	0.997824	91.4469	34.5052	0.98515
199	298.418	33.2525	0.99836	259.564	33.6821	0.99865	97.7029	39.9018	0.993485
200	298.912	32.3141	0.998366	260.58	33.6135	0.999036	99.0393	40.1911	0.993874
201	299.701	32.752	0.998662	261.751	33.7771	0.999113	99.1324	40.1287	0.992307
202	301.023	32.2923	0.998645	262.887	33.5006	0.999133	98.4286	39.6176	0.988401
203	306.647	33.4968	0.999031	265.784	33.3251	0.999211	99.2471	41.7275	0.977754
204	308.177	33.5546	0.999372	267.347	33.0799	0.998741	96.4685	41.1206	0.969537
205	309.586	33.9204	0.999518	267.195	33.8743	0.998112	95.2011	42.7817	0.972714
206	310.841	34.5917	0.999341	269.47	34.1147	0.998423	94.4548	44.1185	0.970074
207	312.489	34.5915	0.999077	270.971	34.4286	0.998488	96.2515	46.8162	0.972079
208	314.079	33.6589	0.998517	274.259	33.7792	0.998592	96.203	48.5868	0.979404
209	314.191	33.7046	0.998406	274.666	33.5868	0.99882	96.1548	48.52	0.979619
210	314.953	33.6708	0.998708	275.691	33.3541	0.999106	100.546	51.0094	0.992848
211	316.453	33.6719	0.998797	277.654	33.323	0.999273	103.599	51.7448	0.988784
212	318.626	33.7951	0.998599	279.422	33.5552	0.999356	108.523	51.5356	0.976526
213	321.085	33.7064	0.998508	281.042	33.3634	0.999248	108.424	49.1328	0.979478
214	322.501	33.8103	0.999202	282.81	33.1429	0.998853	112.38	49.9578	0.985618
215	323.914	33.6731	0.99948	284.336	32.9278	0.997722	112.396	49.3932	0.985597
216	325.606	33.7356	0.999462	284.363	33.8967	0.99823	113.283	47.2491	0.98169
217	326.73	33.2126	0.999417	286.256	34.0637	0.998366	112.551	44.189	0.982006
218	329.371	32.7166	0.998847	289.336	33.7743	0.998466	114.047	42.6033	0.983651
219	330.226	31.2681	0.998295	290.595	33.2868	0.998922	118.765	42.2061	0.988522
220	332.262	30.5156	0.998489	293.737	32.4855	0.999324	128.246	41.1951	0.985751
221	332.231	30.5225	0.998456	293.745	32.4206	0.99931	128.512	41.3494	0.985926
222	333.734	30.1491	0.998197	294.94	32.3786	0.999435	129.478	41.2483	0.989279
223	335.737	30.1254	0.997603	296.947	31.8603	0.999268	129.923	40.7111	0.991247
224	338.412	30.8693	0.997941	298.463	31.538	0.998953	131.316	39.911	0.992209
225	339.747	31.2776	0.998783	299.683	31.5317	0.998559	133.831	40.3411	0.993258
226	341.62	31.1706	0.999025	299.214	32.1242	0.998266	136.038	41.4163	0.993686
227	342.646	30.977	0.999072	300.714	32.3065	0.998441	138.341	43.0904	0.989634
228	343.926	31.3811	0.998868	303.006	32.6715	0.998582	143.469	44.1135	0.985973
229	345.768	30.6731	0.998098	307.289	31.7004	0.999173	137.662	42.7247	0.986809
230	345.764	30.6757	0.998102	307.306	31.7322	0.999172	137.744	42.6763	0.986639
231	346.644	30.9654	0.998725	308.67	31.369	0.999334	138.199	43.7512	0.982292
232	348.078	30.5754	0.998756	309.797	30.9362	0.999361	136.7	43.3141	0.980104
233	348.903	31.3387	0.998841	311.439	30.9624	0.999398	134.135	42.5759	0.977339
234	350.833	31.3611	0.998631	313.299	30.6666	0.999279	133.159	44.1864	0.979587
235	353.948	32.3376	0.998687	314.471	30.7739	0.999158	136.395	47.1133	0.981065
236	355.786	32.5463	0.999323	315.938	30.8771	0.998691	138.496	51.1361	0.986979
237	357.592	32.5903	0.999398	314.52	31.9825	0.998591	138.954	51.3529	0.984195
238	358.73	32.842	0.999409	316.687	32.1925	0.998732	138.376	51.8788	0.987749
239	360.016	32.6857	0.999193	318.687	32.1522	0.998968	156.066	50.8943	0.983197
240	363.033	32.1709	0.998477	323.219	31.6133	0.9992	153.678	51.6048	0.991241
241	362.04	31.8454	0.998731	324.83	31.2952	0.999384	155.287	50.4114	0.984775
242	363.456	31.9574	0.998883	326.061	31.3447	0.999429	155.278	49.7994	0.97811
243	364.663	32.1076	0.998814	327.869	31.0041	0.999394	153.768	47.0803	0.974556
244	366.505	31.8422	0.998621	329.731	30.8778	0.999104	154.661	44.8626	0.973986
245	366.456	31.945	0.998561	329.861	30.8674	0.999074	154.432	44.8525	0.974472
246	369.153	31.9149	0.998422	330.78	31.1229	0.998862	154.877	43.2782	0.974822
247	371.284	31.5551	0.998947	331.867	30.5153	0.998461	161.957	42.2373	0.98673
248	372.778	31.4424	0.998884	331.1	31.4483	0.998242	163.762	41.6317	0.991176
249	374.365	30.7407	0.999004	332.042	31.3579	0.998501	165.418	40.711	0.993012
250	373.076	29.9295	0.998804	333.302	31.3607	0.998742	168.018	39.7207	0.993909
251	376.162	28.7733	0.998365	336.387	31.0722	0.998758	170.266	37.237	0.992852
252	377.615	28.9551	0.998222	338.602	30.4581	0.99901	172.705	37.2681	0.989308
253	378.81	28.963	0.997839	339.933	30.2681	0.999181	175.156	38.3761	0.989348
254	379.937	28.2357	0.99734	341.015	30.1114	0.999288	176.398	38.5292	0.990661
255	380.852	28.2616	0.99753	342.134	29.8523	0.999276	177.781	39.6736	0.993487
256	382.394	28.3914	0.997291	344.242	29.5961	0.999165	182.083	42.0146	0.99418
257	382.531	28.4679	0.997388	344.517	29.6015	0.999207	182.61	42.0353	0.994297
258	382.869	29.0978	0.996977	345.722	29.6193	0.999048	183.669	42.6888	0.993321
259	384.282	29.4401	0.998192	347.024	29.1911	0.998448	182.059	40.9484	0.993854
260	385.345	29.5634	0.998525	345.752	30.3334	0.998067	181.163	41.2311	0.993093
261	389.286	30.7408	0.998744	347.014	30.3529	0.998234	181.959	41.5594	0.991961
262	390.241	31.1577	0.998845	348.037	30.6092	0.998567	182.227	42.0189	0.990109
263	392.341	31.4257	0.998892	350.964	31.2731	0.998823	177.766	42.8593	0.981764
264	393.564	31.665	0.998515	352.296	31.7486	0.998747	177.772	44.7196	0.984675
265	395.232	31.6186	0.998539	354.632	30.6147	0.998931	179.584	46.501	0.989071
266	394.544	31.3263	0.998733	356.187	31.156	0.999343	180.316	48.3451	0.992912
267	395.768	31.6009	0.998929	357.331	31.3891	0.999446	192.231	44.9926	0.973371
268	397.165	31.9388	0.998824	358.702	31.3134	0.999492	200.837	43.6019	0.969498
269	397.09	32.0025	0.998792	358.684	31.3	0.999485	199.656	43.9928	0.976211
270	399.099	32.1451	0.99865	361.432	30.9613	0.999307	191.587	46.0048	0.984974
271	400.744	32.155	0.998522	363.213	30.6115	0.999007	186.193	49.1448	0.984206
272	402.976	31.8943	0.998859	364.323	30.6133	0.99866	187.51	48.2822	0.977735
273	404.622	32.0266	0.999246	362.406	31.7053	0.998581	191.496	44.0695	0.980485
274	407.766	31.307	0.999165	365.4	31.5476	0.998919	197.189	40.758	0.992474
275	406.796	29.7379	0.998888	366.52	31.2744	0.999093	199.872	38.0186	0.993195
276	408.126	28.851	0.998819	367.566	31.414	0.999041	201.161	36.5184	0.992858
277	409.904	28.047	0.998806	369.958	30.6266	0.99887	202.596	34.6865	0.990298
278	411.152	28.506	0.998251	371.521	30.8232	0.999296	206.363	34.3033	0.983278
279	412.49	27.775	0.998132	372.93	30.5405	0.999447	207.662	33.3434	0.988454
280	413.538	27.4402	0.997644	373.896	30.309	0.999478	207.839	32.1678	0.986166
281	413.58	27.3672	0.997466	374.304	30.3132	0.999435	208.392	32.3274	0.989325
282	414.693	27.4936	0.997441	375.786	30.0443	0.999414	209.45	32.0125	0.991046
283	416.319	28.0432	0.99872	377.518	29.544	0.999111	210.743	31.6327	0.992158
284	417.644	28.069	0.999005	378.844	29.2792	0.9988	212.608	31.5164	0.992629
285	418.973	27.9772	0.999067	379.737	29.0707	0.998285	215.264	32.7162	0.993712
286	421.096	27.9812	0.998967	380.101	30.0613	0.998614	228.7	39.6933	0.994631
287	422.624	27.9175	0.998947	381.72	30.1707	0.998737	223.891	37.6063	0.99208
288	424.39	28.0447	0.998668	382.854	30.2731	0.99888	224.38	38.1828	0.991153
289	425.323	28.2067	0.998644	384.577	30.2654	0.998642	223.785	38.5824	0.98996
290	426.894	28.0802	0.998011	386.845	29.2308	0.999059	223.832	38.4323	0.988234
291	428.533	27.6951	0.99745	388.211	29.4532	0.999301	224.082	37.6	0.985319
292	429.221	28.3056	0.997365	389.363	28.9993	0.999279	223.688	38.4137	0.984278
293	429.23	28.3093	0.99739	389.349	28.9977	0.999284	224.337	38.6373	0.985646
294	430.632	27.9404	0.997194	390.777	28.8012	0.999411	220.78	38.895	0.985727
295	431.952	28.6079	0.998461	392.763	28.5254	0.999205	219.624	40.0047	0.985209
296	433.186	28.5911	0.998832	394.243	28.0368	0.998706	227.533	42.4478	0.98682
297	434.375	27.9698	0.99913	395.305	28.158	0.998542	241.134	42.3476	0.978856
298	436.507	27.0267	0.998988	395.293	29.0914	0.998084	233.339	43.1861	0.988583
299	438.292	26.3946	0.998932	397.126	28.6137	0.99828	230.957	40.5457	0.994435
300	439.452	25.7328	0.99868	398.258	28.835	0.998585	231.109	39.1406	0.994939
301	440.278	25.4514	0.99862	399.36	28.7624	0.998603	232.664	37.8097	0.993702
302	442.044	25.2034	0.997828	402.001	28.0768	0.99845	233.834	37.2144	0.992609
303	443.766	24.1816	0.998517	403.739	28.0207	0.998867	234.642	35.4976	0.98948
304	444.92	23.9755	0.998735	404.311	28.0829	0.999017	238.552	34.5516	0.98256
305	444.997	24.0049	0.998741	404.319	28.0829	0.999018	238.544	34.5396	0.982467
306	446.502	24.3447	0.998853	405.764	27.1563	0.998674	239.543	33.4863	0.987293
307	447.823	24.684	0.998797	407.237	26.7003	0.998335	241.171	32.4721	0.991069
308	448.93	24.5027	0.998742	408.646	26.8148	0.998349	243.444	33.5149	0.995569
309	449.064	24.1612	0.998849	409.309	26.8247	0.998571	245.849	33.7039	0.995923
310	451.41	23.7534	0.998923	411.546	26.2506	0.996771	249.832	35.4614	0.994684
311	452.704	23.7293	0.998973	410.037	27.1303	0.995889	259.909	41.6208	0.99431
312	454.081	23.4583	0.998828	410.905	27.0203	0.995429	260.267	42.0475	0.993731
313	454.564	24.5875	0.998607	411.554	27.0446	0.996075	255.477	40.8091	0.989409
314	454.551	24.5777	0.998572	411.81	27.0918	0.996271	252.44	37.4797	0.990468
315	455.8	24.8611	0.998464	413.351	26.8024	0.996107	256.321	40.5804	0.991756
316	457.707	25.5844	0.998214	416.036	27.0792	0.996303	252.837	39.3415	0.985848
317	457.691	25.6439	0.998232	416.066	27.1012	0.996333	252.726	39.4284	0.986571
318	459.43	25.7434	0.997679	419.094	27.1257	0.996964	251	39.8035	0.988097
319	461.118	26.5776	0.997201	419.627	27.2792	0.997728	251.025	40.9782	0.985517
320	462.445	26.7632	0.997398	420.537	27.4962	0.998277	249.647	41.8316	0.986713
321	462.232	26.6167	0.997163	422.213	27.1827	0.998341	248.911	42.9887	0.985247
322	464.558	26.5487	0.998364	425.441	26.8031	0.998002	256.258	43.2582	0.978372
323	465.612	26.2842	0.998787	426.769	26.3386	0.997474	264.539	45.266	0.982704
324	467.094	25.8706	0.998918	427.792	26.2646	0.99655	266.561	44.7556	0.984078
325	467.803	25.5863	0.998986	426.15	26.8169	0.996195	261.801	44.0829	0.990272
326	469.504	25.1223	0.998789	427.137	27.1517	0.996642	261.584	43.4516	0.990563
327	469.648	24.8318	0.998813	426.524	27.2921	0.996846	261.611	43.4222	0.990252
328	471.03	24.7084	0.99866	427.958	27.2315	0.997244	261.278	43.0578	0.990663
329	472.399	22.6626	0.998736	429.048	27.021	0.996879	261.118	42.1193	0.991753
330	473.9	22.5397	0.998212	430.492	27.0533	0.997611	262.469	39.4327	0.994155
331	474.487	22.5201	0.998906	431.595	26.6098	0.997034	264.3	38.0184	0.994082
332	475.988	22.4363	0.999134	434.841	26.3914	0.997152	266.244	36.3485	0.991319
333	479.345	21.5986	0.999335	436.214	24.5026	0.997825	272.41	35.2134	0.993029
334	480.697	21.5316	0.999295	437.278	24.4477	0.997905	273.32	34.0454	0.992729
335	480.09	21.291	0.999279	438.095	24.2683	0.997877	273.936	33.7125	0.993818
336	480.084	21.3955	0.999241	438.524	24.0868	0.997988	274.56	33.3123	0.994525
337	482.167	20.6845	0.999499	441.257	23.504	0.997649	278.019	33.2679	0.995048
338	484.19	20.4986	0.999587	442.455	23.6104	0.997238	280.021	34.0653	0.994667
339	485.255	20.0381	0.999639	443.164	23.476	0.996258	283.139	36.5346	0.993276
340	486.404	19.8837	0.999577	442.86	25.4799	0.996229	291.626	41.8471	0.993628
341	486.44	19.9339	0.999561	443.151	25.4364	0.996135	291.69	42.0131	0.993581
342	487.837	20.0797	0.999348	444.319	25.1888	0.996697	288.136	41.1697	0.991443
343	488.966	20.2195	0.999172	445.835	24.8757	0.996266	283.656	37.3285	0.991863
344	489.446	20.6506	0.998987	447.029	24.9542	0.995894	284.298	38.9197	0.989815
345	490.846	20.9514	0.999162	450.016	23.1183	0.99625	284.304	39.6703	0.986073
346	493.974	21.554	0.999362	451.973	23.0687	0.997901	281.999	42.6642	0.986983
347	495.385	21.3519	0.999327	452.897	23.1795	0.998045	280.58	43.6439	0.985961
348	496.921	22.0801	0.999175	454.368	23.3495	0.997968	280.904	42.9422	0.979685
349	496.908	22.0873	0.999173	454.349	23.3529	0.997974	280.594	42.9131	0.980644
350	496.993	22.1677	0.999321	455.622	23.1567	0.997979	280.297	43.8076	0.982455
351	499.57	21.3277	0.99953	458.775	23.1384	0.997043	310.395	43.8141	0.981102
352	501.181	20.9139	0.999568	459.824	23.3612	0.995955	311.464	43.3295	0.983617
353	501.181	20.9143	0.999568	459.812	23.3735	0.995913	311.353	43.3171	0.983647
354	502.456	20.3915	0.999545	458.862	25.5069	0.99602	304.969	43.4501	0.978222
355	503.542	20.4999	0.999441	460.107	25.5187	0.995439	294.607	43.9437	0.98818
356	505.108	20.4534	0.999054	461.513	25.4452	0.995692	292.81	44.1045	0.988768
357	505.833	20.1595	0.999205	463.001	25.228	0.995946	292.496	43.743	0.9891
358	506.743	19.8231	0.999302	465.357	23.4674	0.996003	293.48	42.7182	0.988035
359	507.9	19.8426	0.999422	466.222	23.5602	0.997124	296.179	41.4918	0.99097
360	509.684	19.8195	0.999431	467.043	23.6399	0.998004	298.2	39.4174	0.990935
361	511.012	19.465	0.999477	467.967	23.5456	0.998288	303.675	38.6715	0.986719
362	512.269	19.4818	0.99934	469.203	23.3149	0.998451	304.065	37.7581	0.988139
363	512.077	20.4946	0.999387	471.174	22.9839	0.998631	304.88	35.8931	0.991073
364	513.402	20.6418	0.999521	472.187	22.8515	0.998483	306.415	34.9475	0.993497
365	514.124	20.2597	0.999646	473.184	22.59	0.998497	307.221	34.2317	0.994712
366	515.591	19.7867	0.999674	474.611	22.3922	0.998188	308.71	32.757	0.994067
367	516.358	19.6288	0.999672	475.56	22.2179	0.997622	309.116	31.3482	0.992249
368	517.584	19.5903	0.999614	474.491	24.8057	0.996976	310.333	30.9842	0.989706
369	518.313	19.9501	0.99957	475.297	24.8353	0.996875	310.018	30.2873	0.987438
370	519.395	20.1435	0.999451	476.274	24.6534	0.997124	312.913	31.0106	0.983553
371	520.477	20.2609	0.999225	477.366	24.4915	0.99687	319.882	35.4346	0.992652
372	522	21.2944	0.999137	478.979	24.7529	0.996264	324	39.0239	0.996045
373	522.725	21.4273	0.999206	481.474	22.7311	0.996243	325.709	39.3765	0.996289
374	523.892	21.6961	0.999263	482.007	22.7561	0.99714	329.101	39.4852	0.994822
375	524.864	21.3209	0.999403	483.243	22.7734	0.997863	329.716	39.0739	0.994262
376	526.018	20.8286	0.999437	484.327	22.7777	0.998229	330.346	38.4814	0.992985
377	526.036	20.8293	0.999439	484.425	22.7731	0.998248	330.369	38.3813	0.992933
378	526.842	20.2761	0.999425	485.091	22.6248	0.998412	328.979	38.0074	0.995516
379	527.992	20.254	0.999437	485.678	22.3908	0.998563	329.206	37.6154	0.995749
380	529.166	19.7671	0.999386	486.518	22.2856	0.998607	330.08	37.4719	0.995093
381	528.332	20.2978	0.999496	488.082	22.0811	0.998732	331.489	37.4049	0.994212
382	529.139	19.7222	0.999495	489.193	21.8369	0.998765	331.693	36.8502	0.994124
383	530.163	18.9511	0.999628	490.131	21.4207	0.99858	328.686	34.4938	0.994267
384	531.871	17.792	0.999651	491.445	20.886	0.998155	327.07	32.4983	0.990283
385	533.351	16.8006	0.999528	491.186	22.6916	0.998054	328.532	31.2097	0.985128
386	534.822	16.222	0.999311	492.653	22.3985	0.998713	334.713	33.6717	0.984196
387	535.664	15.8612	0.999205	493.606	22.1591	0.998646	334.978	34.9322	0.988393
388	535.663	15.8488	0.999201	493.612	22.1563	0.998646	335.104	34.8402	0.988444
389	536.379	15.9272	0.999134	493.862	22.2704	0.998679	338.82	37.0072	0.995499
390	537.385	15.7199	0.998766	494.718	22.1694	0.998654	339.511	38.9777	0.995579
391	537.28	15.8017	0.998616	495.739	22.0871	0.99846	337.365	38.7874	0.994162
392	537.823	15.9046	0.998788	497.017	21.1159	0.998582	337.284	38.5172	0.993997
393	538.604	16.0813	0.999035	497.531	21.1596	0.99869	336.981	38.4641	0.992464
394	539.526	16.409	0.999125	498.626	21.0748	0.998888	336.985	37.8976	0.988961
395	540.627	17.1474	0.999335	498.983	21.3594	0.998744	332.586	37.8658	0.987771
396	541.927	17.7001	0.99943	499.766	21.288	0.998819	331.255	39.3777	0.988768
397	543.043	18.3706	0.999418	501.151	21.2881	0.998724	331.664	41.8672	0.98341
398	544.715	18.5705	0.999353	502.764	21.2483	0.998734	338.285	43.4016	0.979241
399	544.307	19.7489	0.999314	504.448	20.9431	0.998482	335.001	42.0695	0.977593
400	546.636	19.6498	0.999596	507.777	20.8537	0.997243	354.747	42.0305	0.989757
401	546.848	19.2957	0.999635	507.976	20.9489	0.997371	354.479	41.9968	0.989158
402	547.908	19.0469	0.999682	508.327	21.0158	0.996784	352.26	41.8085	0.985566
403	548.733	18.8767	0.999707	506.991	23.2178	0.997206	345.91	41.6164	0.992168
404	549.88	18.7059	0.999644	508.388	23.0367	0.997419	343.345	41.8513	0.993265
405	550.682	18.7773	0.999563	509.809	23.0902	0.997581	343.05	41.6167	0.992336
406	552.082	18.7417	0.999344	511.152	23.112	0.997339	342.952	39.9599	0.993021
407	553.442	18.2315	0.999254	512.554	21.997	0.997508	345.309	37.3304	0.990725
408	553.885	18.0076	0.999104	513.701	22.0903	0.998237	346.099	36.0433	0.988473
409	554.401	17.9332	0.999299	514.351	21.8588	0.998519	346.587	33.4403	0.979816
410	555.499	17.6865	0.99939	515.098	21.7841	0.998798	352.369	31.8708	0.983962
411	557.069	17.4486	0.99932	516.753	21.5634	0.999021	352.797	30.1764	0.980247
412	559.842	17.3233	0.999306	519.114	21.1253	0.99903	354.69	28.5117	0.982479
413	559.835	17.3245	0.999309	519.096	21.1408	0.99903	354.752	28.4301	0.981749
414	561.074	17.2263	0.999283	520.083	20.9441	0.998954	355.172	27.509	0.982588
415	561.188	18.3065	0.999371	520.945	21.0058	0.998946	357.225	26.9011	0.98125
416	562.147	18.1346	0.999483	522.382	20.7048	0.998668	360.161	27.8564	0.982789
417	563.299	17.9603	0.999641	523.406	20.337	0.997749	359.157	27.4773	0.982687
418	564.629	18.0004	0.999671	522.862	22.1588	0.997463	362.422	29.4995	0.979929
419	565.358	18.3996	0.999653	523.447	22.1385	0.997608	369.951	33.1233	0.993232
420	565.998	19.0351	0.999583	524.313	22.1189	0.998054	369.119	33.1821	0.993138
421	567.157	19.4387	0.999444	525.282	22.0026	0.99818	366.556	32.3642	0.984982
422	568.985	19.7631	0.999105	526.175	22.3228	0.998275	363.163	31.7522	0.984611
423	570.495	20.3093	0.99937	528.283	23.0794	0.997332	362.739	34.2828	0.98953
424	572.003	21.0073	0.999473	529.535	21.8887	0.99781	362.718	35.4696	0.990211
425	572.431	21.04	0.999456	529.86	21.8975	0.998015	362.297	35.3065	0.990792
426	573.679	20.9719	0.999468	531.602	21.8997	0.99866	363.223	37.6168	0.991302
427	575.197	21.049	0.999495	533.43	21.8085	0.998763	363.795	38.8784	0.990457
428	576.574	21.1044	0.999384	534.594	22.1267	0.998823	380.44	38.9162	0.990025
429	576.693	20.3299	0.999433	536.267	22.1233	0.9987	380.346	38.9033	0.991697
430	577.598	20.466	0.99955	538.085	22.0489	0.998339	375.875	37.2013	0.995326
431	578.948	19.8398	0.99964	538.675	21.7155	0.998101	372.303	35.5015	0.994282
432	580.36	18.927	0.999688	540.118	21.5423	0.997626	372.269	34.5174	0.992592
433	581.188	18.7416	0.999667	539.462	23.7127	0.997596	372.301	33.3253	0.990695
434	581.892	18.4471	0.999616	540.511	23.6331	0.997947	373.04	31.5717	0.987465
435	584.729	18.1069	0.999236	543.73	23.2296	0.997815	376.282	28.8403	0.978069
436	584.795	18.341	0.999048	544.09	23.2803	0.997866	378.501	27.567	0.967881
437	584.804	18.3431	0.99905	544.092	23.2724	0.997858	378.604	27.5653	0.967339
438	585.738	18.5273	0.999172	546.164	21.6673	0.998464	380.714	25.8293	0.958712
439	586.929	19.2085	0.999361	547.378	21.5317	0.998692	382.505	25.9641	0.975173
440	589.167	19.6004	0.999437	548.346	21.8216	0.998854	384.602	26.2069	0.98106
441	590.375	19.9147	0.999483	549.09	21.9048	0.998837	387.538	26.7833	0.982482
442	591.333	20.7379	0.999464	549.927	21.8745	0.998799	389.476	27.0352	0.983067
443	592.825	21.823	0.999365	550.974	22.1774	0.998899	395.167	31.1068	0.980885
444	592.45	22.7914	0.999258	552.566	22.4151	0.998762	391.468	29.4696	0.984646
445	593.561	22.8242	0.999296	553.114	22.6024	0.998539	390.787	30.0736	0.988345
446	596.112	23.2085	0.999152	554.964	22.8591	0.997173	390.13	32.5518	0.989165
447	597.639	23.8044	0.998859	554.413	25.694	0.995774	391.403	34.6961	0.991962
448	598.03	24.2939	0.998505	555.75	25.8342	0.995689	390.987	35.7422	0.99319
449	598.103	24.2159	0.998458	555.84	25.9197	0.995483	391.324	35.9892	0.993118
450	599.417	24.5035	0.998278	556.777	25.833	0.995164	390.483	37.0555	0.993222
451	600.663	25.0288	0.998258	558.508	26.3218	0.994034	394.398	38.4035	0.988865
452	602.445	25.1775	0.997615	559.784	26.6685	0.993924	405.924	38.4332	0.993622
453	603.886	25.6034	0.997167	560.844	26.6475	0.995687	408.479	37.7773	0.993699
454	605.771	26.0369	0.997359	562.12	26.8769	0.996618	408.161	38.1353	0.994412
455	605.411	26.1987	0.997162	563.031	27.0918	0.997222	402.634	38.0614	0.994429
456	608.611	26.6179	0.997757	564.606	25.4943	0.997738	402.267	36.7533	0.993554
457	607.823	25.3654	0.998437	567.715	26.6423	0.997593	401.773	36.1338	0.992057
458	608.94	24.8771	0.998735	569.544	26.2646	0.997474	404.766	32.3545	0.990301
459	611.013	24.5162	0.998891	570.71	25.8154	0.996321	405.121	29.9027	0.984483
460	613.099	23.8832	0.999043	568.935	25.956	0.996201	406.643	29.0133	0.974147
461	613.19	23.6142	0.999121	569.191	25.8369	0.996368	406.92	28.9775	0.973326
462	614.714	22.6689	0.999315	570.752	25.5585	0.996547	409.083	27.1879	0.96995
463	616.135	21.8883	0.999313	571.903	25.592	0.996242	412.783	25.0257	0.955144
464	618.139	21.6243	0.998943	573.412	25.6191	0.996564	413.48	23.9037	0.964167
465	618.61	21.812	0.999065	575.343	26.82	0.996882	412.231	21.1534	0.976398
466	620.503	21.8612	0.999321	577.448	24.419	0.997499	415.911	23.2236	0.98049
467	621.93	21.9861	0.999371	578.939	24.2282	0.998013	418.402	23.4563	0.989953
468	623.333	22.551	0.999385	580.018	24.1728	0.998474	419.923	23.6033	0.991985
469	626.083	23.4287	0.998881	583.133	24.2333	0.998528	427.327	27.9491	0.973176
470	626.134	23.7181	0.999005	584.308	24.2113	0.998174	428.549	28.7846	0.971047
471	627.33	23.9227	0.999059	585.798	24.1345	0.997484	423.651	25.6874	0.98503
472	628.998	24.138	0.9988	587.136	24.3854	0.996136	422.366	27.242	0.972956
473	629.007	24.1119	0.998817	587.096	24.3828	0.996196	422.79	27.7767	0.971682
474	629.583	24.47	0.998542	587.273	26.4837	0.995545	421.695	29.2548	0.973465
475	631.296	25.212	0.998402	589.575	26.4658	0.995195	424.663	31.8043	0.979874
476	632.795	25.5771	0.998188	590.812	26.723	0.99489	424.209	33.4873	0.9889
477	634.489	26.2519	0.998069	592.501	26.6492	0.995732	425.107	36.2061	0.991593
478	636.313	27.051	0.997413	594.246	27.0125	0.996887	426.777	38.0908	0.989733
479	637.452	27.7475	0.997101	596.769	27.4173	0.998042	426.583	39.3721	0.99051
480	640.594	27.4232	0.998644	600.146	27.6186	0.998514	441.211	43.6576	0.988505
481	641.963	26.9754	0.998864	602.387	26.8724	0.997498	443.312	42.5207	0.986515
482	643.895	26.5296	0.998976	601.698	27.1954	0.997188	440.883	40.1502	0.992943
483	643.91	26.5466	0.998943	601.703	27.206	0.99721	440.013	40.3072	0.993531
484	645.601	26.1187	0.998954	602.751	27.3888	0.997542	438.578	38.6541	0.993884
485	647.755	25.3795	0.998427	605.399	27.6224	0.997974	440.8	37.1611	0.992369
486	649.523	25.1295	0.997962	607.254	27.5681	0.998126	442.418	36.0491	0.987134
487	651.26	23.9061	0.997983	608.783	27.5614	0.997789	447.488	32.9677	0.986261
488	654.102	23.5175	0.998845	611.12	27.5647	0.998262	449.494	31.5352	0.988407
489	656.177	23.5765	0.999028	613.115	27.1993	0.998257	450.106	28.9192	0.981195
490	658.229	23.017	0.998922	614.987	26.726	0.998153	452.578	27.0106	0.981758
491	658.07	22.8224	0.999283	616.616	26.1563	0.997375	453.78	26.1221	0.988724
492	661.614	21.6753	0.999395	617.74	27.2981	0.994354	458.309	25.5811	0.988847
493	663.495	21.084	0.999286	619.442	27.245	0.995346	460.752	24.7676	0.982226
494	663.508	21.0749	0.999282	619.488	27.2321	0.995364	460.726	24.8064	0.98171
495	664.822	20.9515	0.998494	621.286	26.5113	0.996137	459.789	24.7587	0.973874
496	668.679	21.8898	0.999042	625.579	24.1314	0.996911	472.988	32.0014	0.99209
497	668.659	21.8948	0.999045	625.539	24.1245	0.996904	473.1	31.9889	0.992011
498	670.374	22.2901	0.999165	626.777	23.9407	0.997661	478.914	35.9852	0.98523
499	672.32	22.8745	0.999076	628.195	23.9638	0.998107	474.669	32.9874	0.991514
500	672.775	23.7955	0.998778	629.711	24.2396	0.998415	473.364	33.9775	0.993394
501	674.528	24.1975	0.99876	631.99	24.5249	0.997974	474.297	36.3932	0.994267
502	678.159	23.0793	0.998939	635.021	24.593	0.9951	474.968	39.9404	0.993302
503	679.778	22.7712	0.998405	635.656	26.5972	0.995021	474.48	41.6215	0.991732
504	679.833	22.7818	0.998421	635.729	26.6266	0.994983	474.498	41.4816	0.991665
505	682.027	23.4326	0.997395	637.621	26.929	0.994636	474.985	43.2081	0.988063
506	684.02	23.5301	0.998175	639.894	27.2102	0.994581	475.24	42.9152	0.984509
507	686.469	23.7365	0.998497	643.058	24.8216	0.997021	480.593	43.0024	0.988652
508	689.383	22.8901	0.998941	646.135	25.3033	0.997965	489.939	40.8778	0.993883
509	689.381	22.8992	0.998935	646.257	25.3398	0.997893	489.251	41.301	0.993824
510	690.984	22.3941	0.999204	648.276	25.3564	0.996886	487.684	39.5531	0.994769
511	692.674	20.9014	0.99953	649.626	25.0245	0.996674	490.116	36.1889	0.991957
512	694.697	19.8649	0.999478	649.715	27.3458	0.994566	490.327	33.1101	0.984306
513	698.357	20.9584	0.99886	655.067	26.5287	0.99598	494.306	26.8901	0.970058
514	700.808	21.428	0.999223	657.139	24.0037	0.997254	498.248	26.6381	0.975585
515	700.964	21.5344	0.999249	657.104	23.9713	0.997175	498.211	26.6286	0.975787
516	702.877	22.1399	0.999175	658.566	23.8452	0.998207	499.469	25.6833	0.985846
517	704.678	22.4172	0.9991	659.833	23.9931	0.998531	502.173	25.2859	0.991199
518	705.08	23.7302	0.998811	661.619	24.4036	0.998641	502.958	24.6429	0.99297
519	709.062	23.8774	0.998557	665.372	24.7246	0.997709	514.998	29.8631	0.982327
520	710.614	24.6325	0.998231	667.283	25.0203	0.994926	516.438	31.916	0.9905
521	710.596	24.6547	0.998233	667.313	24.925	0.9954	516.565	32.0673	0.990813
522	712.358	24.805	0.997783	668.524	27.0433	0.994051	514.786	31.2753	0.986846
523	714.827	25.6165	0.997792	670.185	27.0027	0.995643	514.423	34.2317	0.990922
524	717.679	25.5374	0.996853	672.095	27.7765	0.996319	513.986	35.8159	0.991809
525	719.823	25.5295	0.997607	675.585	27.8744	0.997586	514.769	37.9914	0.994289
526	719.807	25.0754	0.998096	678.688	28.1755	0.998409	517.059	39.5386	0.994523
527	721.785	24.5897	0.998416	680.754	27.8187	0.997912	520.129	40.8789	0.993856
528	723.957	24.2442	0.998427	682.798	27.0442	0.996108	530.793	39.0106	0.993323
529	726.548	23.7688	0.998286	682.605	27.8218	0.99639	529.219	38.0039	0.992611
530	730.96	22.5959	0.998231	686.842	27.3035	0.997638	528.842	35.4948	0.990556
531	733.694	21.7855	0.99902	690.371	27.1156	0.99748	529.712	33.9396	0.992201
532	733.685	21.7819	0.999023	690.364	27.15	0.997507	529.86	33.8919	0.992037
533	736.773	21.1973	0.99921	692.18	26.6843	0.997748	530.608	32.1902	0.990565
534	737.238	20.7785	0.999129	693.677	25.5231	0.997509	533.367	31.1357	0.991139
535	739.253	19.8372	0.999464	696.87	25.4792	0.996876	534.591	30.3961	0.987594
536	741.692	19.6769	0.999471	697.863	26.7158	0.995024	535.743	28.6125	0.981723
537	743.343	20.0104	0.999359	698.273	27.2883	0.994059	537.987	26.0745	0.985168
538	745.668	19.6896	0.998336	701.047	26.7151	0.995136	541.044	25.9401	0.969515
539	749.379	21.634	0.999122	706.151	24.1252	0.997222	549.972	31.7828	0.990917
540	749.371	21.6372	0.99912	706.123	24.1298	0.997211	549.504	31.9021	0.991295
541	751.462	22.4188	0.999084	707.716	24.3817	0.998094	554.157	34.1696	0.991087
542	754.536	23.4137	0.998876	711.395	24.6174	0.997487	553.2	33.0109	0.989898
543	756.421	23.1372	0.999039	713.516	24.8954	0.99559	553.153	35.4895	0.991567
544	758.626	22.2793	0.99909	714.92	26.8949	0.993263	554.255	37.4925	0.99148
545	758.573	22.2803	0.999088	714.93	26.9021	0.993239	554.163	37.5467	0.991641
546	760.352	21.6694	0.998522	714.979	26.3513	0.995063	554.987	39.8869	0.991004
547	762.255	22.2457	0.998139	717.157	26.6994	0.995818	554.396	41.6613	0.990343
548	764.973	22.0449	0.998892	719.642	26.7009	0.996001	556.498	42.6881	0.982244
549	767.179	22.1696	0.999086	723.309	26.958	0.99682	555.571	44.0026	0.983576
550	769.673	21.8771	0.999002	724.692	27.0243	0.997518	566.799	43.4109	0.990397
551	772.17	19.5566	0.999473	729.194	25.6389	0.996107	567.632	42.9997	0.992655
552	772.158	19.5534	0.999472	729.173	25.6532	0.996181	567.723	43.0052	0.992398
553	773.998	19.3729	0.999559	729.903	27.0356	0.994515	568.585	40.3363	0.994215
554	777.984	19.0603	0.998555	732.454	25.9911	0.996799	573.574	37.7755	0.986204
555	778.782	19.2317	0.998912	734.598	25.8017	0.997166	576.375	37.7014	0.991664
556	781.493	19.8643	0.999141	738.168	24.8172	0.997021	577.484	36.2908	0.99445
557	781.487	19.8674	0.999141	738.148	24.8221	0.997012	577.5	36.2145	0.994488
558	783.501	20.0978	0.999165	739.694	25.1526	0.997683	578.926	35.4594	0.994771
559	784.817	19.9879	0.998894	741.66	25.1242	0.997998	580.93	34.5195	0.995175
560	786.351	20.4425	0.999286	744.127	26.5221	0.997294	583.452	34.7282	0.994869
561	788.669	19.6942	0.999425	744.837	26.5829	0.99592	586.847	36.3458	0.992773
562	790.41	19.4957	0.999315	745.015	26.0881	0.994239	590.796	39.3762	0.988691
563	792.352	19.654	0.998983	746.923	26.2813	0.995905	595.176	41.6154	0.9935
564	793.624	19.6216	0.998288	748.33	26.1	0.99619	595.283	41.681	0.993642
565	797.378	20.461	0.998992	754.79	24.4009	0.996989	595.349	41.7578	0.990424
566	799.275	20.8926	0.999135	755.894	24.3832	0.997407	597.027	42.9193	0.987332
567	801.43	20.863	0.998998	757.023	24.8788	0.997429	594.6	42.7968	0.985214
568	802.161	20.111	0.999221	759.027	24.7796	0.99758	594.494	43.773	0.984442
569	801.977	20.1941	0.999229	758.94	24.7811	0.997445	594.483	43.7625	0.984338
570	803.783	19.9211	0.999328	760.891	25.9992	0.99651	594.2	45.146	0.984783
571	805.878	19.2703	0.999452	761.619	26.9843	0.995074	596.324	48.049	0.990205
572	807.273	18.8819	0.999367	761.877	25.8432	0.992713	597.23	49.8093	0.992862
573	809.239	18.8885	0.998607	764.506	26.0712	0.995105	599.499	52.2561	0.99464
574	810.621	19.228	0.998749	766.436	26.2048	0.996716	602.005	53.1722	0.993697
575	813.251	19.2301	0.999032	769.35	27.6712	0.996578	604.82	53.6861	0.991296
576	814.447	19.4866	0.999023	771.461	26.1538	0.997308	613.965	52.7957	0.995984
577	816.373	19.0067	0.999061	772.734	25.065	0.997664	612.323	52.2266	0.996029
578	816.62	19.3539	0.998985	774.619	26.5079	0.997767	610.941	51.1758	0.994996
579	819.543	18.6661	0.999425	777.443	26.2876	0.997468	613.62	43.9357	0.989037
580	821.328	18.5182	0.999458	778.417	26.4172	0.996661	617.193	42.4283	0.988761
581	821.266	18.4311	0.999458	778.321	26.6033	0.997103	616.82	42.3755	0.989165
582	823.013	18.3846	0.999361	778.117	26.7139	0.996479	619.469	40.5498	0.989032
583	824.294	18.5411	0.999052	779.219	26.9129	0.997239	622.413	39.6498	0.982878
584	825.777	18.612	0.99845	781.54	27.0498	0.998042	624.002	40.1831	0.98733
585	826.934	18.736	0.998819	783.197	27.2255	0.997756	625.204	38.555	0.991747
586	829.235	18.9524	0.999062	784.68	27.5367	0.997667	626.327	38.3592	0.993669
587	831.196	19.0955	0.999105	787.197	27.3001	0.998312	628.306	38.1972	0.995241
588	832.173	19.6	0.999101	787.439	28.1373	0.99878	630.808	38.6715	0.995641
589	832.812	20.1009	0.998969	789.173	28.7192	0.999008	633.021	39.911	0.994354
590	834.243	20.1481	0.999197	790.957	28.328	0.998863	637.279	45.2739	0.971655
591	838.062	20.0729	0.999244	794.626	28.0379	0.998262	636.704	45.8592	0.978983
592	839.028	20.7613	0.999244	793.352	29.2442	0.99725	640.831	48.8023	0.985703
593	839.029	20.7802	0.999238	793.327	29.2894	0.997281	640.866	48.8113	0.986006
594	840.574	20.851	0.998984	795.703	29.165	0.998028	641.716	51.7854	0.992515
595	842.015	20.6634	0.998485	796.761	29.3963	0.998767	641.899	53.6754	0.99349
596	842.64	21.4159	0.998511	798.809	29.8789	0.999154	641.482	55.923	0.993198
597	844.5	21.6582	0.998743	800.761	30.1847	0.999138	640.701	57.2888	0.992016
598	846.581	21.5889	0.99888	802.099	29.8724	0.999114	641.145	58.7298	0.991864
599	849.633	21.8706	0.999074	805.03	30.1481	0.999479	642.703	61.3088	0.991355
600	851.104	21.5057	0.999169	807.819	30.0772	0.999409	640.965	59.403	0.989249
601	852.578	20.7825	0.999306	809.442	29.7036	0.999081	642.467	61.1881	0.992203
602	854.662	19.4268	0.999347	811.299	28.8909	0.998351	651.373	64.8762	0.988848
603	855.992	19.6799	0.999244	810.078	29.7849	0.998195	651.007	61.4438	0.978944
604	857.206	18.5364	0.998918	812.6	29.3254	0.998589	651.082	60.82	0.980693
605	857.176	18.5623	0.998914	812.594	29.3361	0.998589	651.207	60.715	0.979779
606	857.786	17.9952	0.998292	816.024	28.9563	0.997208	650.217	60.208	0.978674
607	859.245	18.1983	0.998472	817.411	28.9659	0.997367	652.157	59.5694	0.980429
608	860.903	18.1227	0.998736	819.079	28.59	0.997846	655.795	58.1434	0.985143
609	864.493	19.433	0.998969	821.966	29.7266	0.998834	660.83	54.4958	0.994692
610	865.646	19.7703	0.998997	823.494	29.4066	0.998662	664.068	53.4266	0.993858
611	867.105	20.1491	0.999084	824.638	29.726	0.998911	663.863	52.6619	0.9933
612	868.706	20.5164	0.998976	825.841	29.2978	0.998534	667.595	53.674	0.98859
613	870.165	20.6763	0.998817	826.819	29.5878	0.998348	673.836	59.1558	0.988669
614	871.509	20.7047	0.998504	825.629	31.0875	0.998258	671.508	59.8624	0.979979
615	873.147	21.6816	0.997768	827.854	31.3794	0.998792	667.665	60.475	0.98507
616	873.749	22.8014	0.996845	829.289	32.156	0.99876	666.841	60.9803	0.973127
617	873.776	22.8094	0.996834	829.368	32.1264	0.998799	667.169	61.1837	0.972163
618	875.263	23.2974	0.996191	831.234	32.145	0.998955	667.865	63.4411	0.978247
619	876.75	25.2803	0.996625	832.795	32.599	0.998745	672.243	69.2207	0.99243
620	880.572	24.6267	0.998222	838.263	31.8533	0.999421	675.939	73.5928	0.995842
621	882.044	24.7163	0.998597	841.212	32.0208	0.999254	676.996	75.6157	0.994537
622	884.182	24.3605	0.998595	843.226	31.8945	0.998562	683.226	77.3408	0.986259
623	886.218	24.3782	0.998569	842.648	33.0238	0.99881	684.898	77.0933	0.979626
624	888.524	24.0573	0.998126	845.13	33.1022	0.999079	691.819	70.0521	0.993796
625	890.197	23.0087	0.996404	847.317	32.5108	0.999018	687.115	69.7409	0.990724
626	893.141	23.5349	0.996891	850.604	32.5695	0.999058	684.128	71.7697	0.987752
627	895.305	23.1982	0.997505	852.335	32.3442	0.999331	684.773	69.0236	0.987122
628	896.928	22.4627	0.998074	853.576	32.1248	0.999404	686.982	61.1859	0.983055
629	896.893	22.3867	0.998193	853.615	32.0933	0.999408	687.112	61.0432	0.983486
630	898.558	22.7805	0.998436	856.528	31.8584	0.999264	691.497	61.4528	0.989195
631	899.654	21.1025	0.998917	858.293	31.0711	0.998807	692.23	58.1705	0.993997
632	903.471	20.2048	0.998956	859.756	31.5737	0.998624	697.329	54.8968	0.993592
633	903.465	20.2064	0.998961	859.753	31.5617	0.998613	697.392	54.9341	0.993494
634	904.772	19.9969	0.998727	862.227	31.0474	0.998682	701.232	53.5648	0.988034
635	906.554	20.9585	0.997799	865.371	30.6948	0.998604	704.851	53.981	0.989304
636	911.103	21.7688	0.998506	867.855	30.4656	0.999124	709.87	57.0497	0.993682
637	912.814	22.3276	0.998252	869.61	30.7323	0.999324	716.198	60.0796	0.98038
638	914.375	22.7124	0.998586	870.927	30.4803	0.999237	710.432	59.8112	0.992473
639	915.928	22.7707	0.998515	872.595	29.9807	0.998939	710.321	62.0289	0.989156
640	917.834	22.6127	0.998233	875.649	29.6032	0.997909	708.714	60.6038	0.988175
641	917.919	22.5668	0.9983	875.939	29.6045	0.997761	708.757	60.561	0.987595
642	920.1	22.1665	0.998312	874.214	31.5347	0.998424	711.206	65.317	0.989129
643	921.175	23.1142	0.997496	877.31	32.0571	0.998786	713.481	67.4276	0.990931
644	923.798	23.9683	0.99729	880.07	31.9243	0.998885	718.652	70.6019	0.990571
645	926.194	25.0749	0.996649	883.021	31.3552	0.99922	719.737	71.9672	0.99292
646	926.958	24.3405	0.997128	885.248	30.9922	0.999331	722.857	72.7856	0.996034
647	930.755	23.4587	0.998544	889.629	31.2155	0.998966	731.289	71.8441	0.991246
648	932.835	22.779	0.998229	889.149	31.3108	0.99809	736.3	65.734	0.980422
649	935.503	22.4245	0.998206	891.49	31.5807	0.998721	731.911	68.7793	0.987727
650	937.399	21.8142	0.997719	893.851	31.6777	0.999049	731.12	68.1356	0.989819
651	938.308	21.9151	0.99771	895.583	31.1242	0.999127	732.292	64.9064	0.981
652	940.501	22.462	0.998018	898.023	30.8975	0.999026	735.442	60.8995	0.978108
653	940.501	22.458	0.998027	898.012	30.89	0.999015	735.225	60.9827	0.97687
654	942.612	22.5522	0.998311	899.434	30.7008	0.999246	737.068	58.0115	0.989875
655	944.825	23.2353	0.997896	901.785	30.6944	0.999345	738.388	55.875	0.993313
656	945.518	23.2453	0.99794	904.303	30.4507	0.999232	739.971	54.1739	0.994458
657	949.121	25.3634	0.998887	905.043	31.2971	0.998115	743.586	51.6983	0.994837
658	950.268	25.9927	0.998859	906.478	31.2194	0.998484	746.695	51.0623	0.989811
659	952.146	26.9848	0.998548	908.794	31.9376	0.998906	752.917	54.2992	0.989921
660	954.174	27.7509	0.998024	910.677	32.4423	0.99901	755.673	56.7618	0.994361
661	955.618	28.8557	0.99853	914.086	31.0483	0.99895	752.989	57.7494	0.992857
662	957.133	30.3092	0.998695	916.051	32.1149	0.999454	752.761	59.2914	0.990243
663	959.531	31.0264	0.998518	918.142	32.2228	0.999527	754.751	61.7422	0.989094
664	962.982	31.1771	0.998815	919.352	32.481	0.999535	753.907	61.7781	0.991835
665	962.962	31.0804	0.998792	919.287	32.4373	0.999498	753.792	61.8024	0.991762
666	964.6	31.8815	0.999012	922.277	32.8123	0.999072	757.368	65.8326	0.993704
667	966.714	31.5893	0.998918	922.102	33.1596	0.998443	759.513	66.8816	0.993262
668	968.165	32.276	0.998625	924.745	34.2821	0.998966	764.224	67.5886	0.984831
669	970.816	31.0384	0.997828	926.61	34.4079	0.999151	768.851	63.2607	0.987975
670	973.158	29.9279	0.997952	932.245	34.2693	0.999561	771.028	60.5096	0.989664
671	975.548	29.4749	0.997782	933.765	33.8776	0.999597	772.806	59.1896	0.992732
672	977.435	29.2905	0.99856	936.36	33.1998	0.99946	774.862	55.934	0.994513
673	979.418	28.0149	0.998971	938.535	32.519	0.999044	777.065	52.9218	0.992599
674	981.173	27.1591	0.998933	937.922	33.0742	0.998825	777.749	48.3193	0.987258
675	983.204	27.0512	0.998726	940.552	33.074	0.999148	779.437	44.9677	0.976874
676	986.385	26.3084	0.997274	942.943	32.6247	0.999163	785.607	42.5814	0.987325
677	986.467	26.1599	0.997291	942.922	32.634	0.999171	785.587	42.5192	0.987393
678	987.965	26.2228	0.996648	944.5	32.4564	0.999009	786.896	41.8	0.991222
679	989.596	26.5037	0.996718	946.931	32.0767	0.99925	789.636	40.5383	0.993142
680	991.535	26.3802	0.998173	949.037	31.8802	0.999383	792.852	40.5431	0.992113
681	993.232	26.953	0.998736	951.928	31.9875	0.999372	795.013	40.5148	0.989011
682	997.07	27.8258	0.99879	955.326	31.4341	0.998741	801.241	44.5034	0.985974
683	999.352	28.3718	0.998554	954.277	32.4659	0.998671	803.818	45.8593	0.989381
684	999.36	28.3745	0.998545	954.258	32.3923	0.998591	803.716	45.8589	0.989393
685	1001.43	28.1702	0.998132	956.497	32.7399	0.998908	805.314	48.462	0.992317
686	1004.05	29.6312	0.998823	960.008	33.2798	0.998973	804.76	50.199	0.995086
687	1005.95	31.1688	0.998738	963.819	33.0984	0.999358	804.507	52.3306	0.996049
688	1009.89	31.2752	0.99866	966.069	33.3246	0.999508	805.381	55.5275	0.996177
689	1009.93	31.2945	0.998683	966.126	33.2966	0.999506	805.599	55.6183	0.996131
690	1011.88	32.4939	0.999105	968.533	32.8619	0.999385	806.306	56.8832	0.995318
691	1014.15	32.9406	0.999278	972.025	32.8508	0.998396	808.081	58.7448	0.993924
692	1016.1	32.8798	0.999066	971.191	33.836	0.998835	809.531	59.6064	0.99169
693	1018.48	31.7307	0.998777	975.988	34.7251	0.998954	818.962	60.5571	0.991137
694	1020.33	31.8191	0.998646	979.239	34.3612	0.999402	821.937	59.8225	0.993498
695	1022.6	31.9014	0.998581	981.156	34.2804	0.999473	825.692	57.8204	0.993942
696	1026.82	30.9941	0.99848	984.146	33.9214	0.999248	824.787	56.476	0.994258
697	1027.54	29.9566	0.998683	986.1	33.7443	0.999039	825.71	54.7838	0.994837
698	1029.54	28.656	0.998696	985.139	33.8712	0.99842	826.915	50.6218	0.990057
699	1032.18	27.4428	0.998051	987.841	33.9863	0.998885	828.123	44.9614	0.975481
700	1034.61	27.6873	0.997227	990.591	33.9812	0.999032	833.981	42.9493	0.987019
701	1034.6	27.6895	0.997231	990.591	33.9735	0.999034	833.871	42.8893	0.986721
702	1035.21	28.3189	0.996497	993.249	34.1176	0.999149	834.723	40.7167	0.991696
703	1036.89	29.317	0.997599	995.326	33.8767	0.999381	837.577	38.8208	0.993517
704	1041.69	31.7606	0.998199	999.747	33.1255	0.999302	842.579	37.9259	0.9915
705	1043.37	33.378	0.998876	1002.89	33.3456	0.998805	849.241	41.4126	0.984518
706	1045.7	34.261	0.999165	1001.37	34.3358	0.99853	851.044	43.2409	0.986228
707	1047.54	34.4082	0.999047	1003.91	34.946	0.998807	853.406	45.3556	0.988401
708	1048.66	34.9518	0.998838	1006.42	35.6366	0.998909	852.837	46.0289	0.989519
709	1048.67	34.9315	0.998837	1006.41	35.6388	0.998913	854.346	47.423	0.989492
710	1052.61	35.7591	0.998613	1011.98	35.595	0.999204	852.585	49.6058	0.994331
711	1052.61	35.7527	0.998613	1011.99	35.5869	0.999208	852.523	49.5883	0.994291
712	1058.09	35.3122	0.999022	1016.34	36.3579	0.999147	853.711	52.5462	0.995189
713	1058.23	35.5089	0.999005	1016.39	36.3387	0.999148	854.321	52.5527	0.995005
714	1060.05	35.2304	0.999411	1017.62	36.672	0.998917	856.841	53.8994	0.994986
715	1061.72	35.1381	0.999465	1017.15	36.7769	0.998426	861.136	55.2758	0.989044
716	1063.62	35.158	0.999333	1019.87	37.4801	0.9986	866.739	54.2064	0.991487
717	1066.16	33.9752	0.998952	1022.6	37.4558	0.998531	870.991	52.247	0.992225
718	1067.18	33.9681	0.998755	1026.49	37.5968	0.9988	870.875	51.38	0.993154
719	1069.35	33.898	0.998864	1027.79	37.4961	0.998887	870.059	49.4977	0.992848
720	1074.52	32.7544	0.999194	1032.35	37.0964	0.999067	873.8	42.8182	0.984316
721	1077.41	32.0221	0.999299	1034.58	36.6361	0.998873	878.787	40.8411	0.979398
722	1080.22	31.9356	0.999308	1033.23	36.4854	0.998659	880.598	40.5707	0.988004
723	1082.63	31.1272	0.999032	1036.88	36.3812	0.998718	881.988	39.0545	0.991886
724	1081.7	30.9551	0.998373	1039.39	36.2101	0.998822	885.191	39.2652	0.994369
725	1081.7	30.9653	0.998383	1039.44	36.1824	0.998793	885.224	39.2629	0.994358
726	1083.98	31.675	0.998713	1042.6	36.7253	0.999105	888.309	40.5801	0.994072
727	1085.73	31.8788	0.99871	1044.34	36.1153	0.999128	891.131	41.8857	0.989273
728	1089.22	32.1844	0.998555	1046.31	36.1953	0.999219	894.188	43.2408	0.975623
729	1091.97	32.5987	0.999371	1048.23	35.9944	0.999297	902.969	48.7768	0.99039
730	1093.94	32.9838	0.999436	1050.9	35.4992	0.998935	899.544	48.5227	0.989113
731	1095.83	33.4545	0.999353	1050.34	36.2103	0.998521	898.143	50.3973	0.990314
732	1097.75	32.9639	0.999064	1053.49	36.1281	0.998679	898.614	52.5808	0.993414
733	1098.77	33.6721	0.998745	1055.69	36.5079	0.998421	899.116	54.5216	0.994261
734	1103.13	35.2324	0.99884	1061.7	36.4006	0.999108	900.289	55.8376	0.995129
735	1103.15	35.2319	0.998844	1061.64	36.3581	0.999082	901.171	56.6687	0.994841
736	1108.66	35.3924	0.9995	1065.95	36.878	0.998696	907.033	58.7372	0.98956
737	1108.65	35.1854	0.999533	1065.94	36.8183	0.998679	907.284	58.8224	0.988869
738	1110.13	35.3336	0.999437	1064.74	37.1294	0.99791	911.151	57.8712	0.986112
739	1112.27	35.221	0.99922	1068.46	37.1335	0.998261	913.681	57.9231	0.991719
740	1113.95	34.847	0.998447	1070.94	37.4473	0.998142	914.948	57.5489	0.993246
741	1115.87	35.4146	0.998701	1074.37	37.8199	0.998463	919.267	56.2405	0.993764
742	1118.14	35.7213	0.998709	1076.37	37.7782	0.998769	919.837	56.1654	0.994122
743	1120.34	35.2799	0.998853	1077.52	37.6409	0.998922	918.568	55.2616	0.995057
744	1123.45	35.0892	0.999327	1079.62	37.8654	0.998656	919.219	53.8549	0.99543
745	1125.96	33.9585	0.999562	1082.09	37.4991	0.998534	921.515	51.843	0.993764
746	1127.7	33.4163	0.999552	1080.1	37.8677	0.997754	922.383	48.1599	0.97841
747	1129.85	32.921	0.998861	1087.12	37.0984	0.998246	926.025	43.8249	0.979112
748	1131.75	33.0935	0.998995	1089.76	37.4744	0.998667	932.594	42.8532	0.987855
749	1131.76	33.0953	0.999001	1089.77	37.4787	0.998673	932.611	42.829	0.987609
750	1133.53	33.2721	0.99901	1091.5	36.7114	0.998957	934.158	41.6174	0.991751
751	1135.71	34.0976	0.998993	1093.48	36.8025	0.999046	936.974	41.517	0.992939
752	1139.18	34.1316	0.999358	1096.13	36.714	0.998973	941.522	42.1307	0.986766
753	1141.04	34.4308	0.999557	1098.52	36.0566	0.998624	944.217	44.1799	0.987958
754	1142.84	35.9794	0.999553	1097.7	36.6342	0.998144	948.701	49.2829	0.993183
755	1144.55	36.7915	0.999197	1100.48	36.506	0.998322	948.406	49.5831	0.993378
756	1148.04	37.9607	0.998687	1106.2	36.9306	0.997691	946.252	52.0462	0.99498
757	1148.02	37.9533	0.998693	1106.09	36.9223	0.997643	948.271	53.867	0.995722
758	1150.76	38.7238	0.998916	1107.54	37.414	0.998346	949.54	55.0262	0.995577
759	1154.83	40.019	0.998551	1112.2	37.7991	0.998406	950.057	57.5753	0.995129
760	1157.63	39.6812	0.998955	1114.57	38.0074	0.997617	954.396	58.856	0.991061
761	1157.63	39.6884	0.998958	1114.54	38.0225	0.997628	954.309	58.8272	0.991285
762	1159.11	39.2608	0.999022	1113.58	39.0288	0.996798	959.491	58.3513	0.985497
763	1160.73	39.3774	0.998326	1117.09	38.6251	0.996662	962.647	57.3372	0.991471
764	1162.64	39.3054	0.997499	1121.07	38.4994	0.996061	966.889	55.2055	0.991953
765	1164.95	39.2783	0.998167	1123.24	38.8567	0.99759	967.683	56.1542	0.993356
766	1167.89	40.345	0.997804	1125.51	39.4417	0.998086	966.339	55.4371	0.995199
767	1170.02	39.9177	0.997627	1127.74	39.5977	0.998258	967.506	53.91	0.995032
768	1171.86	40.05	0.998704	1130.32	39.4422	0.996882	969.245	51.2904	0.993751
769	1174.35	39.0642	0.999122	1128.82	40.1008	0.997087	970.409	47.1611	0.977603
770	1178.26	38.2408	0.998405	1133.71	39.2457	0.996943	977.285	43.509	0.97982
771	1178.7	37.6595	0.998381	1135.61	39.1628	0.997007	982.178	40.318	0.992596
772	1181.11	37.6113	0.998952	1138.27	38.9441	0.997649	984.414	39.6582	0.993405
773	1180.97	37.6153	0.998926	1138.27	38.9275	0.997687	984.332	39.6184	0.993467
774	1183.35	38.3514	0.999002	1139.75	38.7376	0.998276	988.056	39.5304	0.988328
775	1185.29	38.6737	0.998642	1141.8	38.8324	0.998665	991.136	39.7929	0.98658
776	1187.57	39.65	0.999122	1143.38	39.4009	0.998384	994.017	40.689	0.991712
777	1189.91	39.2275	0.999352	1144.73	39.1348	0.998577	996.629	42.0702	0.992396
778	1191.87	38.9696	0.999366	1147.04	38.578	0.997516	998.881	43.1761	0.986767
779	1192.83	39.9893	0.998619	1146.58	39.2271	0.997332	996.284	43.6082	0.990165
780	1194.26	39.266	0.997635	1149.2	39.287	0.99716	995.335	44.547	0.989919
781	1195.57	40.2483	0.99765	1150.55	40.1716	0.996276	995.796	46.8477	0.989607
782	1200.48	42.5451	0.997037	1156.58	39.8358	0.997665	1000.1	49.4332	0.992024
783	1199.87	41.0805	0.998481	1159.42	40.957	0.997576	1004.02	53.4459	0.991266
784	1202.17	40.7473	0.998913	1161.52	40.8779	0.996711	1005.59	53.9501	0.987055
785	1202.18	40.7911	0.998925	1161.51	40.8732	0.996655	1006.06	53.9013	0.985999
786	1203.66	41.583	0.999087	1160.64	41.9542	0.9943	1009.86	54.7433	0.991621
787	1205.69	42.044	0.998948	1163.52	42.1227	0.993833	1013.07	53.7375	0.992183
788	1208.64	41.5175	0.998646	1165.59	42.1142	0.993177	1015.03	52.6446	0.992131
789	1209.83	42.4393	0.998079	1168.28	43.0184	0.994498	1016.61	53.5116	0.993357
790	1212.41	42.1064	0.997372	1169.57	42.893	0.995985	1015.87	52.3364	0.994551
791	1212.82	43.1664	0.996395	1171.12	43.4454	0.997118	1017	51.0101	0.993918
792	1215.09	44.2418	0.997025	1173.54	43.7328	0.997333	1016.88	48.7004	0.990587
793	1218.33	43.8671	0.998982	1176.73	44.1439	0.996771	1019.36	45.0368	0.980017
794	1220.01	42.5414	0.999062	1178.86	44.1381	0.995254	1026.8	41.9349	0.989259
795	1222.13	42.7616	0.999009	1178.85	41.4274	0.993657	1028.35	40.0691	0.992617
796	1225.05	42.7102	0.998419	1180.47	41.7644	0.994306	1030.84	38.5656	0.994582
797	1225.08	42.7303	0.998421	1180.5	41.7887	0.994314	1030.89	38.5838	0.994556
798	1226.89	41.6327	0.998275	1182.66	44.3651	0.994855	1033.02	36.4322	0.993667
799	1229.86	41.5506	0.997482	1184.82	44.3961	0.996358	1036.27	35.4657	0.988149
800	1230.31	42.3725	0.997267	1186.14	44.1098	0.99731	1035.41	31.0747	0.976246
801	1231.3	41.7786	0.997972	1188.37	44.2761	0.997782	1037.97	33.7906	0.982631
802	1232.97	41.0921	0.998508	1191.29	44.1766	0.997636	1040.46	34.1638	0.99045
803	1234.8	40.8567	0.998716	1192.93	43.8182	0.997057	1041.74	34.0377	0.992188
804	1238.3	41.0044	0.998626	1195.15	43.2165	0.99395	1043.67	36.2215	0.994099
805	1239.99	41.5326	0.998179	1196.63	43.0678	0.993929	1045.8	38.0151	0.995411
806	1241.97	41.0464	0.997502	1199.14	44.1021	0.994328	1048.73	39.224	0.994009
807	1244.26	40.9208	0.996479	1200.72	43.5967	0.99592	1050.82	40.4259	0.990995
808	1246.54	42.0222	0.995406	1202.59	43.9837	0.997312	1052.92	40.7499	0.986334
809	1246.53	42.0173	0.995416	1202.58	43.9787	0.997301	1052.74	40.7798	0.986664
810	1248.34	42.8683	0.997488	1204.62	43.7997	0.997886	1053.68	43.3342	0.978935
811	1249.88	43.6365	0.998194	1207.02	44.2166	0.997905	1055.03	45.2123	0.986208
812	1251.37	43.7022	0.99859	1209.6	43.9675	0.996653	1055.6	46.4376	0.986745
813	1252.91	44.0784	0.998894	1211.41	43.544	0.993114	1057.66	48.5947	0.988312
814	1254.78	44.3662	0.998829	1210.77	42.6922	0.994932	1057.89	50.4851	0.992274
815	1256.83	44.1682	0.998135	1213.53	42.814	0.995141	1058.23	51.3685	0.993645
816	1258.5	45.5248	0.99631	1218.77	44.4815	0.997297	1064.52	54.3657	0.994423
817	1259.81	46.3912	0.996372	1220.46	44.894	0.997953	1066.91	54.3887	0.992058
818	1261.24	46.5258	0.99591	1221.15	45.4367	0.99839	1073.55	53.5924	0.986706
819	1261.44	46.4991	0.995712	1221.31	45.3907	0.998383	1073.41	53.5683	0.986615
820	1266.86	46.0993	0.988924	1226.83	45.2338	0.997662	1074.43	51.9472	0.992666
821	1266.87	45.9049	0.98913	1227.01	45.1138	0.997296	1074.4	51.9678	0.992709
822	1268.25	45.4408	0.986098	1226.61	43.8435	0.997695	1074.26	50.3636	0.992376
823	1270.04	45.8297	0.961781	1229.2	44.1544	0.998337	1073.97	46.8478	0.988101
824	1271.2	44.9869	0.883052	1231.67	44.9591	0.99865	1076.93	44.9229	0.987626
825	1272.19	43.1232	0.618234	1234.79	47.1866	0.998303	1082.39	42.4294	0.981436
826	1272.39	42.9486	0.595259	1237.21	44.5064	0.998627	1085.35	41.3956	0.972336
827	1277.87	44.4071	0.594865	1239.32	43.8954	0.998145	1088.72	42.1501	0.986171
828	1279.61	43.6841	0.415361	1241.75	43.6065	0.997721	1089.88	41.6529	0.989165
829	1279.65	43.4884	0.335204	1243.16	42.782	0.996061	1090.23	41.0754	0.991513
830	1280.68	42.8027	0.25452	1243	43.7978	0.995921	1092.15	41.6141	0.992925
831	1281.15	42.775	0.213923	1243.87	43.3184	0.995005	1093.01	42.0776	0.993594
832	1282.06	43.0457	0.158812	1250.86	44.2329	0.996375	1095.65	42.6081	0.991995
833	1282.12	43.0372	0.161535	1250.76	44.2727	0.996453	1095.72	42.3796	0.992129
834	1282.17	42.608	0.139575	1251.14	44.7998	0.996468	1096	44.2332	0.986155
835	1282.67	42.793	0.122264	1253.49	44.6946	0.997806	1099.31	48.0854	0.980559
836	1283.34	42.4426	0.121634	1255.17	44.6571	0.998026	1104.54	51.216	0.987246
837	1284.15	41.9497	0.0987358	1257.29	44.6243	0.997264	1105.71	51.3306	0.991979
838	1284.57	42.0804	0.0902136	1258.42	44.5322	0.996386	1105.91	51.4488	0.993293
839	1285.02	41.9322	0.0545416	1258.58	43.9337	0.994632	1107.69	55.4919	0.99529
840	1285.09	41.9451	0.0569905	1258.68	43.9664	0.994439	1107.65	55.4599	0.995138
841	1285.67	42.1814	0.0473819	1260.77	44.3235	0.994678	1108.14	57.7645	0.994262
842	1285.68	42.1708	0.0476092	1260.79	44.3428	0.994738	1108.19	57.8183	0.994358
843	1284.77	42.6119	0.0377374	1264.54	44.4599	0.99519	1109.59	59.3942	0.993575
844	1284.4	43.6595	0.028958	1265.83	45.3945	0.996489	1114.47	62.2545	0.983526
845	1284.4	43.6458	0.0288851	1265.82	45.3787	0.99645	1114.85	62.0643	0.982381
846	1283.4	44.1453	0.0265842	1267.68	45.8854	0.995238	1114.37	58.9201	0.979932
847	1282.94	44.8839	0.029293	1268.57	46.1918	0.994993	1121.82	61.1004	0.980752
848	1281.79	45.108	0.0254548	1270.17	46.1601	0.993611	1124.02	61.0561	0.987444
849	1279.76	45.3145	0.0323221	1272.05	45.8879	0.984924	1124.77	59.9571	0.992693
850	1278.69	45.4402	0.0376524	1273.54	46.0448	0.969796	1126.31	59.1378	0.993918
851	1278.21	45.4039	0.0396587	1273.46	46.1632	0.963972	1127.71	57.493	0.994662
852	1278.4	45.2769	0.0399121	1273.34	45.9584	0.962779	1127.51	57.4942	0.994473
853	1277.89	45.4754	0.0468565	1273.62	46.2809	0.951623	1130.53	54.4268	0.993168
854	1277.83	44.8444	0.0518343	1273.33	46.104	0.93354	1132.97	52.2287	0.984977
855	1277.38	44.577	0.062401	1272.88	46.3829	0.820988	1136.81	48.3323	0.988321
856	1277.05	44.4231	0.0701468	1276.35	46.5154	0.699767	1138.43	47.3049	0.989157
857	1277.09	44.4359	0.0685417	1276.29	46.5142	0.708138	1138.27	47.2412	0.98852
858	1277.22	44.0817	0.0824655	1276.64	46.3722	0.61966	1139.2	46.8392	0.988703
859	1277.92	43.8292	0.0979941	1276.15	46.3466	0.559048	1140.78	47.101	0.990436
860	1278.48	43.5538	0.0860395	1275.82	45.9231	0.534744	1142.98	47.1161	0.990851
861	1279.78	45.1137	0.0414409	1275.98	46.4617	0.226489	1147.42	51.6709	0.991089
862	1279.42	45.0724	0.0400754	1275.65	45.9777	0.17428	1149.65	53.4893	0.985543
863	1279.42	45.0692	0.0400984	1275.72	45.9575	0.167026	1149.59	53.5651	0.986063
864	1279.9	45.774	0.0300397	1275.49	46.2117	0.0875576	1148.5	53.3556	0.989534
865	1150.6	56.8721	0.0165807	1267.19	47.3299	0.0562191	1150.65	56.8595	0.987596
866	1150.48	56.9102	0.0164812	1267.25	47.3856	0.0875791	1150.51	56.9793	0.987189
867	1150.55	58.2578	0.0219342	1261.11	47.2206	0.284553	1151.36	58.4736	0.984881
868	1150.54	58.2685	0.0218728	1261.1	47.1619	0.284586	1151.38	58.5101	0.984953
869	1151.06	58.689	0.0213507	1268.35	47.0813	0.291653	1152.32	59.6206	0.985532
870	1152.17	58.9048	0.0190516	1268.6	46.5201	0.441864	1153.64	60.0698	0.987915
871	1158.16	58.9059	0.0184412	1269.69	46.9658	0.500619	1155.17	61.325	0.986804
872	1281.67	48.6071	0.0200228	1269.96	47.1283	0.585601	1158.36	61.1995	0.98997
873	1280.7	48.7139	0.0382014	1271.54	47.9403	0.731585	1159.59	60.1849	0.990449
874	1280.62	48.6744	0.038229	1271.51	47.978	0.730277	1159.97	60.1123	0.990275
875	1280.01	48.6867	0.0473285	1272.37	48.4431	0.635271	1163.45	57.3344	0.989102
876	1279.39	48.3477	0.0450107	1273.34	49.4548	0.596568	1166.83	55.2729	0.983491
877	1277.57	49.6541	0.177546	1276.28	50.4716	0.588015	1170.22	49.1495	0.98973
878	1277.59	50.5326	0.111742	1276.81	51.0095	0.60688	1170.33	47.8642	0.987372
879	1277.46	50.6371	0.127266	1277.28	51.0478	0.604588	1173.09	46.7856	0.986063
880	1277.48	50.7169	0.135841	1277.23	51.0542	0.602474	1172.49	46.784	0.986098
881	1277.55	50.5962	0.107181	1277.57	51.4602	0.536235	1174.84	45.9622	0.987325
882	1277.58	50.823	0.119921	1277.97	51.7264	0.51186	1177.05	46.4615	0.983858
883	1278.56	50.1693	0.0765902	1278.62	51.9975	0.324002	1179.63	45.4551	0.962207
884	1279.28	49.3992	0.0464199	1278.88	51.6503	0.152622	1182.58	46.4425	0.980402
885	1279	49.8793	0.0470007	1279.43	52.0349	0.185371	1187.61	49.506	0.990946
886	1190.44	47.1349	0.0182926	1187.98	43.8771	0.0326649	1189.48	52.4223	0.994414
887	1190.22	57.0539	0.0138932	1187.88	45.1302	0.0244012	1188.46	54.6455	0.994848
888	1185.63	57.0214	0.0156764	1180.94	45.4971	0.025487	1186.78	56.072	0.994214
889	1190.36	58.56	0.0242487	1183.23	49.0117	0.0273251	1187.91	58.11	0.992976
890	1190.57	59.0044	0.0265321	1183.58	49.5291	0.0287275	1188.23	59.2521	0.991477
891	1190.73	59.4902	0.0288921	1184.15	49.9317	0.0278016	1188.86	60.9949	0.988107
892	1191.28	59.5689	0.0243809	1179.46	57.855	0.024047	1189.04	59.4006	0.987251
893	1191.24	59.6084	0.0245323	1179.44	57.9287	0.0243922	1188.86	59.4736	0.987712
894	1191.59	60.2246	0.0178436	1187.35	54.9776	0.0170472	1190.25	60.1813	0.986996
895	1195.89	59.671	0.0147469	1193.03	58.085	0.0182688	1193.7	59.6724	0.979246
896	1205.43	58.3083	0.0191028	1194.1	57.8328	0.0208762	1199.08	58.5781	0.969777
897	1198.26	59.7747	0.0183136	1194.24	57.9739	0.0231547	1198.71	59.27	0.972042
898	1199.29	59.116	0.0208489	1194.76	57.2143	0.0235719	1201.98	60.4906	0.981707
899	1199.23	58.9939	0.0287825	1195.16	56.963	0.0299088	1202.29	59.9558	0.983396
900	1200	58.4015	0.0354688	1199.35	49.1599	0.0412783	1204.11	58.7526	0.989316
901	1210.18	56.426	0.0275277	1200.29	46.5422	0.0895384	1207.32	54.4702	0.98894
902	1210.13	56.4041	0.0279393	1200.28	46.5267	0.0920796	1207.3	54.4161	0.989073
903	1211.43	49.3229	0.02524	1204.29	42.6807	0.0636459	1210.38	49.1881	0.962174
904	1211.45	49.2276	0.0257736	1204.24	42.7238	0.0659354	1210.49	49.2622	0.963391
905	1211.77	46.0588	0.0256238	1211.79	43.9693	0.0583557	1213.34	47.9095	0.958359
906	1213.1	45.6377	0.0322015	1212.07	43.6641	0.0608871	1215.8	48.5525	0.968955
907	1214.73	45.4742	0.0348169	1212.72	43.5171	0.0679713	1217.69	48.024	0.980228
908	1216.4	45.3278	0.0324858	1212.82	43.2971	0.0605341	1219.84	48.7202	0.986825
909	1217.16	45.4508	0.0274293	1219.55	43.3929	0.056742	1221.21	50.0396	0.989475
910	1223	47.8893	0.0146785	1220.08	44.0119	0.0505539	1223.51	52.0332	0.991965
911	1228.11	57.8167	0.0184127	1217.48	47.0879	0.0418966	1226.57	55.7025	0.987839
912	1228.12	57.7869	0.0184803	1217.47	47.0386	0.041919	1226.6	55.6182	0.98783
913	1227.97	58.0494	0.0205786	1217.92	47.7026	0.0350522	1226.72	56.5276	0.985012
914	1228.3	58.3293	0.023749	1226.91	51.6476	0.0294412	1227.08	56.9668	0.981453
915	1229.06	59.4322	0.0236593	1226.08	57.6929	0.0273753	1228.42	59.4833	0.956788
916	1229.21	59.8166	0.023449	1226.16	57.9275	0.0286914	1228.45	60.2533	0.952667
917	1229	59.8858	0.0224736	1226.14	58.0137	0.0270983	1228.31	60.365	0.958953
918	1229.57	60.1341	0.0221479	1226.35	58.2739	0.0276815	1229.24	60.1094	0.951473
919	1230.87	60.6179	0.0189921	1226.9	59.2184	0.0244934	1231.03	61.1484	0.971923
920	1231.02	60.8329	0.0191961	1227.08	59.5718	0.0249737	1231.23	61.5247	0.973395
921	1232.62	60.877	0.0178265	1227.63	59.3434	0.0222806	1233.51	61.36	0.976386
922	1273.22	57.5639	0.0159159	1227.8	59.095	0.0141843	1234.9	61.0015	0.972846
923	1273.53	57.65	0.0164791	1227.79	59.738	0.0188328	1233.17	62.2197	0.974457
924	1231.85	61.3488	0.0178846	1227.64	59.6322	0.024582	1232.48	62.0606	0.976683
925	1239.51	60.306	0.0141975	1227.91	59.0545	0.0174068	1235.44	61.2663	0.98092
926	1241.09	58.9628	0.0222483	1234.06	49.0792	0.0225705	1238.79	58.5157	0.983718
927	1242.97	58.3299	0.0343292	1234.9	47.6798	0.0356485	1243.54	57.7506	0.973609
928	1244.59	57.653	0.0433924	1244.49	49.889	0.044062	1244.45	55.2059	0.962605
929	1244.61	57.5561	0.0436002	1243.51	47.6248	0.0435567	1244.47	55.1179	0.96282
930	1245.05	55.9802	0.0495663	1245.48	48.3063	0.0769245	1245.93	52.9641	0.959074
931	1244.74	46.5027	0.0440266	1244.39	45.1113	0.10525	1247.58	51.08	0.951849
932	1245.88	46.0292	0.0489691	1244.64	44.5503	0.117128	1248.46	49.3704	0.961354
933	1247.43	45.0038	0.0555266	1244.27	43.5524	0.0890015	1250.09	47.2612	0.963505
934	1253.97	45.2777	0.0459298	1244.13	43.2808	0.063427	1251.78	46.9384	0.971866
935	1255.02	44.7483	0.0396456	1244.13	43.0169	0.0529148	1254.18	46.5155	0.975102
936	1256.9	45.765	0.0297126	1252.28	41.0652	0.0460505	1255.72	47.2239	0.971617
937	1257.54	46.2615	0.0272249	1257.44	45.0165	0.04749	1257.39	48.5409	0.963269
938	1267.79	57.0769	0.0304633	1257.61	56.6667	0.0198708	1260.11	58.2689	0.956721
939	1261.58	58.1633	0.0256701	1258.2	56.3763	0.0202539	1261.35	55.8923	0.95373
940	1260.89	57.9427	0.0372762	1258.13	56.6368	0.0271508	1261.27	56.5665	0.964745
941	1260.89	58.0937	0.0345757	1258.04	56.7451	0.0267994	1261.28	57.0282	0.964564
942	1262.28	59.0581	0.0337888	1258.25	57.5256	0.0327713	1261.98	59.2339	0.938075
943	1262.49	59.0255	0.0389349	1258.4	57.8279	0.0366473	1263.17	59.3375	0.946176
944	1262.07	59.3935	0.0334712	1258.19	58.159	0.033032	1262.43	59.8838	0.941939
945	1262.1	59.7402	0.0271243	1258.22	58.4519	0.0281912	1262.06	60.4505	0.940802
946	1262.95	60.0181	0.0212606	1258.48	58.4722	0.022212	1263.29	60.6806	0.937498
947	1263.78	60.5256	0.0100777	1259.28	58.7888	0.00956336	1266.7	60.9371	0.797213
948	-5.73994	-1.1419	0.000565678	-2.80063	-0.112339	0.000437975	-4.8075	-1.39624	0.00227043
949	1281.97	59.3585	0.000746667	1277.62	60.925	0.000748038	1281.26	64.4946	0.00790432
950	1273.43	60.6991	0.073647	1274.82	59.8421	0.0446612	1270.95	59.1732	0.951059
951	1273.02	59.8028	0.165874	1275.22	59.4241	0.0713294	1271.6	58.7391	0.935698
952	1272.48	58.6472	0.287752	1275.38	58.7162	0.0622788	1271.75	58.1278	0.882143
953	1272.51	58.6719	0.283382	1275.38	58.723	0.0620323	1271.75	58.1648	0.885308
954	1273.37	57.6163	0.212206	1275.38	58.5006	0.0634709	1273.47	57.6394	0.843712
955	1274.17	52.6196	0.332298	1275.82	57.9827	0.0596829	1272.96	55.023	0.71986
956	1276.3	49.458	0.187295	1276.3	47.171	0.0689142	1273.58	50.6973	0.646798
957	1275.02	45.276	0.208403	1275.14	45.7514	0.0897939	1274.14	47.2813	0.712004
958	1276.1	43.2403	0.129822	1274.98	44.6078	0.0665088	1276.53	45.337	0.588917
959	1280.61	41.2267	0.0154461	1276.14	44.9549	0.00873649	1279.54	45.8982	0.0692074
960	-5.8232	-1.27244	0.000487804	-2.94725	-0.0609093	0.000367969	-5.18139	-1.97453	0.00189921

## Sheet: Fish Medium Swimming
Frame Number	Head X Position (pixels)	Head Y Position (pixels)	Head Prediction Likelihood	Pectoral Fins X Position (pixels)	Pectoral Fins Y Position (pixels)	Pectoral Fins Prediction Likelihood	Tail X Position (pixels)	Tail Y Position (pixels)	Tail Prediction Likelihood
0	1280	0	1	1280	0	1	1280	0	1
1	-5.65009	-1.31302	0.000629067	-2.9134	-0.205812	0.000464231	-4.85256	-1.40261	0.00242141
2	-5.63288	-1.23401	0.000635356	-2.85142	-0.144534	0.000472128	-4.85075	-1.41912	0.00240448
3	-5.65269	-1.23083	0.000639349	-2.83538	-0.170682	0.000474662	-4.83249	-1.41222	0.00241894
4	-5.61563	-1.30311	0.00064984	-2.88962	-0.229724	0.000477254	-4.86782	-1.43464	0.00247645
5	-5.741	-1.3089	0.000588983	-2.94499	-0.261577	0.0004372	-4.93641	-1.52263	0.00226301
6	-5.71708	-1.2471	0.000586122	-2.94005	-0.263672	0.000436395	-4.91166	-1.51944	0.00225011
7	-5.71123	-1.19849	0.000571579	-2.96471	-0.198161	0.000427991	-4.96125	-1.59849	0.00218451
8	-5.75851	-1.13526	0.000553906	-2.91378	-0.161063	0.000415772	-4.93408	-1.65305	0.00210261
9	-5.52145	-1.147	0.000602186	-2.93964	-0.187276	0.000448734	-4.95631	-1.52852	0.00231594
10	-5.43389	-1.20225	0.000648201	-2.89656	-0.127763	0.000482112	-4.8561	-1.56889	0.00245556
11	-5.61351	-1.12208	0.000600576	-2.87909	-0.209169	0.000449121	-4.89113	-1.49638	0.00230947
12	-5.71538	-1.24496	0.000555992	-2.94831	-0.241783	0.000411391	-5.04592	-1.69718	0.00211683
13	-5.76653	-1.25519	0.000566244	-2.93015	-0.278868	0.000415772	-5.0004	-1.63092	0.00216478
14	1282.8	31.7538	0.000759602	1277.31	31.9013	0.000614136	1280.65	38.2961	0.00228041
15	1282.52	31.847	0.000708699	1277.39	31.8725	0.000591815	-4.95298	-1.55763	0.00230262
16	1282.68	32.0489	0.000799	1277.23	31.9587	0.000701427	1280.4	38.5621	0.00237131
17	1282.69	32.1039	0.000847965	1277.23	32.0715	0.000731051	1280.49	38.5803	0.0024676
18	1282.4	31.6915	0.00242826	1277.09	31.4061	0.00202972	1280.14	36.7974	0.00602639
19	1282.54	31.8297	0.00121653	1277.19	31.5458	0.0010871	1280.2	37.6242	0.00320685
20	1282.33	32.1995	0.00127223	1277.06	31.787	0.0011189	1279.82	37.9256	0.00347891
21	1282.81	32.1446	0.000831962	1277.28	31.9857	0.000655472	-4.85705	-1.41699	0.00242803
22	1281.44	42.8114	0.0103817	1276.1	45.2226	0.00499988	1279.74	47.2291	0.0301055
23	1275.4	39.3586	0.906211	1276.41	42.8713	0.0360812	1270.55	42.8488	0.0858792
24	1273.34	41.8346	0.963962	1278.19	41.8434	0.0313592	1269.8	41.6264	0.0262205
25	1270.22	39.4808	0.977455	1278.17	42.0231	0.0450996	1269.45	42.8141	0.0139223
26	1263.39	42.8579	0.984546	1276.95	43.0729	0.108033	1269.29	45.4328	0.0330451
27	1257.28	44.2616	0.996349	1276.6	44.4141	0.17085	1269.09	46.9619	0.030402
28	1240.01	44.049	0.997299	1269.86	47.0726	0.930216	1237.42	42.9107	0.0167708
29	1240.09	44.1412	0.997238	1269.86	47.0864	0.932499	1237.46	42.9679	0.0167299
30	1233.2	43.9652	0.995345	1266.22	46.3471	0.992346	1222.97	43.9679	0.0225457
31	1224.75	40.813	0.997352	1261.5	45.9365	0.99419	1219.36	40.9638	0.0132251
32	1217.51	39.2578	0.99641	1254.67	46.0163	0.997296	1205.4	41.8332	0.0250525
33	1210.51	38.3818	0.998905	1247.06	43.5796	0.99478	1203.6	38.4326	0.0124915
34	1201.12	35.1874	0.999087	1239.21	41.4311	0.998626	1190.1	40.2678	0.0232078
35	1194.58	36.6515	0.99937	1232.75	39.6931	0.996889	1187.53	37.0717	0.0128196
36	1185.07	37.0675	0.998882	1225.11	37.7422	0.999347	1172.7	40.6416	0.0214306
37	1177.37	41.3605	0.997475	1217.47	38.1972	0.99886	1171.81	39.9932	0.0150429
38	1166.5	41.8523	0.991864	1208.72	38.8471	0.998955	1156.16	43.0372	0.0302647
39	1147.09	43.3284	0.995095	1186.35	41.1539	0.998131	1138.09	42.5709	0.0201929
40	1138.21	41.0015	0.991735	1177.08	42.0161	0.998342	1126.81	42.9646	0.0296042
41	1138.29	40.9605	0.991855	1177.09	41.9578	0.998391	1126.84	42.9726	0.0303582
42	1130.07	39.9477	0.998343	1164.82	41.2814	0.996011	1124.82	38.8022	0.0187188
43	1117.43	36.5129	0.998803	1155.75	39.7073	0.998616	1106.49	39.5764	0.0295686
44	1107.51	33.5261	0.998743	1146.58	38.0507	0.998212	1096.81	39.5707	0.031766
45	1098.61	33.2568	0.999387	1137.54	36.2452	0.998301	1119.2	38.7311	0.0253848
46	1086.1	32.6902	0.999093	1127.64	34.832	0.99932	1122.96	37.0162	0.0279999
47	1066.71	37.0995	0.999209	1104.1	32.9195	0.998286	1245.2	48.8592	0.118359
48	1066.69	37.0283	0.999233	1104.08	32.8985	0.998294	1245.22	48.8546	0.126121
49	1043.64	36.5347	0.998275	1082.86	34.9235	0.998595	1239.08	58.2675	0.983591
50	1033.68	36.4758	0.999388	1069.15	35.2703	0.998493	1217.31	52.4567	0.994518
51	1019.99	33.3345	0.998638	1060.9	35.4678	0.99916	1210.19	42.6715	0.98924
52	1010.52	30.6318	0.998747	1050.02	34.0559	0.99882	1214.27	39.0508	0.984364
53	1010.52	30.5979	0.998733	1050.03	34.0546	0.998821	1214.25	39.0393	0.98419
54	997.422	28.454	0.998819	1036.72	32.1711	0.998555	1208.92	31.6074	0.98584
55	986.1	26.8292	0.998072	1028.04	29.9275	0.998947	1193.2	24.9378	0.985875
56	977.044	26.2228	0.99571	1018.57	28.0945	0.998058	1172.48	20.3433	0.914579
57	965.447	25.4653	0.998759	1005.82	27.2613	0.997767	1157.89	32.8857	0.954281
58	953.322	26.4506	0.998355	994.86	25.5085	0.99762	1162.98	36.2703	0.979938
59	944.308	26.2892	0.996239	984.9	26.0506	0.997697	1156.59	43.6292	0.983045
60	932.527	27.8855	0.998724	972.736	26.4218	0.99669	1140.95	50.8316	0.989543
61	919.779	27.9861	0.998585	962.207	26.3993	0.997419	1125.48	54.5117	0.994136
62	899.674	25.9599	0.998322	940.733	26.363	0.99664	1089.26	40.1845	0.995077
63	889.887	24.7304	0.998818	930.685	25.1171	0.998533	1088.21	33.8059	0.993754
64	878.38	23.0377	0.998633	919.776	24.0182	0.999269	1093.85	32.7362	0.99543
65	878.381	23.0283	0.998634	919.769	24.0027	0.999262	1093.87	32.7479	0.995403
66	868.533	23.0257	0.999221	909.765	23.3938	0.998759	1076.28	25.4206	0.994976
67	857.224	22.3205	0.999475	898.79	21.6306	0.999495	1071.66	23.483	0.988761
68	847.052	23.0036	0.998701	890.978	19.6193	0.999283	1043.93	23.2297	0.961922
69	835.239	26.0423	0.997881	878.315	21.3309	0.999243	1047.39	31.1295	0.979707
70	823.335	27.5784	0.998267	867.575	22.1423	0.999411	1033.77	41.5739	0.988816
71	814.252	27.4605	0.996785	854.844	23.7644	0.999139	1015.26	47.035	0.989936
72	801.909	27.4627	0.996648	842.786	24.7369	0.997897	993.622	39.5472	0.996059
73	778.751	24.4645	0.998189	819.944	24.0697	0.999489	977.994	19.5501	0.995043
74	766.06	22.1783	0.998865	808.266	22.5533	0.999498	977.059	16.7231	0.994065
75	754.273	21.7606	0.999021	797.119	21.8322	0.999167	970.137	10.3309	0.978521
76	742.753	22.7078	0.999479	787.256	19.6237	0.999665	957.404	5.09249	0.914064
77	742.756	22.6856	0.999479	787.245	19.6199	0.999665	957.289	5.07957	0.912158
78	730.296	24.0615	0.998832	773.839	19.2205	0.999751	947.327	10.7437	0.931849
79	717.77	24.4142	0.99722	759.708	19.9556	0.999668	920.727	32.3797	0.972183
80	707.05	25.6265	0.997063	747.663	21.3637	0.999479	912.674	37.9244	0.99153
81	694.844	26.1404	0.998414	734.558	22.4484	0.999185	899.831	41.777	0.995205
82	681.458	24.0271	0.998608	724.294	22.2156	0.999652	889.462	35.2125	0.99494
83	669.219	22.2241	0.998616	712.181	22.5283	0.999655	875.847	23.9785	0.99272
84	657.494	20.5759	0.999325	699.748	21.2484	0.999298	869.424	19.3234	0.996336
85	633.256	19.3503	0.999682	678.091	17.3434	0.999794	848.347	10.1122	0.984145
86	620.816	19.5077	0.99921	666.131	14.525	0.999456	838.752	6.55768	0.966267
87	608.77	23.8449	0.998504	652.243	17.6924	0.999542	819.229	20.4225	0.854346
88	608.747	23.8389	0.998504	652.23	17.698	0.99954	819.179	20.4554	0.854941
89	596.948	26.8716	0.99721	638.011	19.7976	0.999429	801.141	34.6371	0.987637
90	582.139	25.0455	0.997505	626.709	20.8083	0.99954	789.015	40.7892	0.995611
91	570.404	25.3986	0.997551	611.876	22.2526	0.999591	776.043	36.715	0.995603
92	556.729	21.84	0.998856	600.563	21.5522	0.999544	764.244	23.4354	0.987432
93	543.921	20.6757	0.999408	586.03	20.4393	0.999201	746.829	7.14741	0.966313
94	531.022	19.1462	0.999472	573.242	20.3109	0.99918	746.099	7.04694	0.962671
95	517.94	17.4075	0.999441	562.375	16.2664	0.999525	727.665	3.26515	0.893878
96	490.121	19.8776	0.999566	536.324	14.5339	0.999395	695.798	20.7803	0.965697
97	476.819	20.488	0.999242	521.772	14.3952	0.999001	682.539	31.7368	0.971186
98	464.038	22.7059	0.999016	506.378	17.1527	0.999151	671.512	38.5315	0.990968
99	464.034	22.6949	0.999013	506.34	17.151	0.999152	671.477	38.5915	0.990334
100	451.096	22.2169	0.999033	492.63	18.2087	0.999357	659.994	39.8375	0.996287
101	436.541	21.1877	0.999383	479.354	18.1648	0.999293	644.884	33.2915	0.992212
102	422.752	20.6135	0.999595	467.608	18.5094	0.999623	630.286	22.8851	0.996467
103	409.896	18.1091	0.99959	455.686	16.1556	0.99976	616.991	10.223	0.983286
104	397.933	17.3273	0.999398	443.376	15.6937	0.999322	606.326	5.93001	0.960294
105	384.931	15.7781	0.999253	429.877	15.4296	0.999428	598.863	3.19688	0.905821
106	371.49	15.1684	0.999203	416.856	14.4866	0.999268	584.504	3.62287	0.863711
107	358.47	17.6518	0.999441	404.471	14.0605	0.999485	564.756	16.6027	0.955685
108	333.579	18.8352	0.999217	377.562	14.0855	0.999134	541.29	32.1921	0.982216
109	333.594	18.8392	0.999214	377.576	14.082	0.999133	541.297	32.1869	0.982204
110	321.335	18.5624	0.999249	364.501	15.6276	0.999242	531.369	33.1684	0.99514
111	308.643	17.6053	0.998929	352.353	14.7097	0.999323	515.655	29.6396	0.982892
112	284.982	15.0996	0.998988	329.551	13.6329	0.998963	495.41	15.0231	0.984608
113	284.964	15.1208	0.998989	329.583	13.6321	0.998985	495.355	15.0667	0.984629
114	273.757	16.7525	0.999266	317.278	14.8223	0.999353	482.278	7.27554	0.980323
115	260.707	15.1655	0.998949	306.556	13.5359	0.999212	473.255	5.63308	0.926947
116	247.853	12.707	0.998713	295.949	10.9758	0.998676	459.261	4.30909	0.871407
117	238.538	16.4131	0.999147	282.8	13.7273	0.998675	452.24	3.78802	0.834117
118	227.129	14.0705	0.99873	271.174	11.4491	0.996805	423.753	15.0564	0.969683
119	204.466	16.8088	0.99881	247.7	13.1783	0.998948	410.7	25.2831	0.989061
120	193.43	15.8457	0.998829	236.029	12.8723	0.998411	405.85	25.0188	0.993115
121	193.455	15.8224	0.99882	236.046	12.8555	0.99841	405.721	24.8811	0.993181
122	171.961	16.3576	0.998582	215.462	12.8132	0.998951	378.208	21.9078	0.993861
123	171.903	16.4231	0.998627	215.43	12.8537	0.998991	378.047	21.923	0.994134
124	161.449	16.5411	0.99897	204.776	14.8389	0.999137	368.829	20.6786	0.992879
125	151.082	15.7479	0.999102	195.475	13.5556	0.998955	343.094	8.31417	0.964189
126	140.822	14.7634	0.998469	186.374	12.4379	0.99886	319.786	6.34753	0.942395
127	131.161	15.2886	0.999013	175.091	14.3976	0.999278	340.913	8.66802	0.985933
128	118.915	12.6653	0.999022	166.579	11.3114	0.99858	332.382	3.27237	0.928085
129	112.933	14.5015	0.99892	156.35	13.3662	0.999067	320.444	5.7014	0.915461
130	100.232	13.2399	0.998802	146.965	11.4056	0.998308	313.756	3.79573	0.788966
131	84.5783	12.6593	0.997763	127.826	12.332	0.998512	291.084	12.4072	0.978731
132	84.5464	12.6808	0.99776	127.825	12.3483	0.998518	291.034	12.4353	0.978812
133	71.9971	10.5276	0.999007	116.769	11.2191	0.997845	286.28	13.3864	0.97359
134	65.4554	13.0944	0.997585	109.075	11.6937	0.998178	271.581	20.1018	0.989981
135	53.4671	11.8932	0.999119	99.0621	11.7678	0.997894	265.061	19.7028	0.992547
136	36.2885	10.5927	0.99873	81.7681	11.591	0.997859	226.283	18.0683	0.989057
137	36.2853	10.5867	0.998727	81.7606	11.5876	0.997864	226.004	18.0269	0.988667
138	28.6852	8.53703	0.990753	72.3478	8.57839	0.996756	218.891	15.6091	0.980461
139	17.6134	9.41996	0.996779	64.0961	10.8194	0.996761	216.644	16.9125	0.991364
140	11.0035	9.59437	0.940521	56.625	8.59362	0.997094	193.131	12.2167	0.958245
141	5.53668	11.6115	0.20561	47.4937	9.37153	0.997222	176.615	16.3147	0.953771
142	1.11243	4.24591	0.0962551	37.5911	9.47076	0.998371	175.6	16.4471	0.962575
143	2.23733	4.58804	0.153812	27.657	5.73715	0.995487	176.932	14.1149	0.961803
144	1.1932	6.33048	0.0519778	22.8706	10.9948	0.998351	171.161	17.2697	0.976191
145	167.301	3.02202	0.0539592	16.3841	10.1162	0.995805	166.739	12.3818	0.970955
146	165.291	3.24343	0.0654829	11.7753	10.257	0.990339	161.286	13.083	0.982273
147	165.993	3.32	0.0922077	7.84281	12.7828	0.930886	164.766	12.4176	0.978453
148	159.062	-3.57816	0.0865358	46.9167	9.69445	0.808726	159.344	8.76895	0.948504
149	152.57	-0.694898	0.110669	38.9667	12.4111	0.8028	153.51	8.59026	0.950908
150	145.792	-7.77353	0.115435	33.2083	9.17642	0.901567	148.588	5.55928	0.865768
151	139.211	-6.07948	0.150582	26.0963	11.7216	0.951834	138.658	4.05062	0.814246
152	129.712	-9.44462	0.160748	20.6859	13.292	0.960219	127.699	2.47605	0.76873
153	123.392	-7.25803	0.120333	17.1499	11.8204	0.944394	120.354	3.96136	0.688467
154	113.95	-5.50571	0.196852	10.3896	15.0362	0.848886	116.562	5.82385	0.93225
155	4.56348	12.4846	0.0860335	7.58665	14.17	0.544002	116.785	8.69017	0.969007
156	2.192	12.4278	0.0404706	2.35382	12.9846	0.129659	117.673	15.2438	0.98184
157	105.334	5.93925	0.0239496	107.085	12.2007	0.038864	110.244	18.7723	0.983361
158	102.697	22.5479	0.0277526	96.4594	12.8925	0.0412862	102.815	20.8858	0.990967
159	101.599	23.0577	0.0589772	92.5106	15.1657	0.0362311	98.1395	21.8243	0.990869
160	99.4218	22.9403	0.0541783	91.3478	16.2391	0.0359372	91.9359	20.2909	0.974434
161	99.4256	22.938	0.0543265	91.3489	16.2373	0.0359901	91.943	20.2764	0.974458
162	86.4178	23.2295	0.0573172	79.7614	13.8224	0.07094	85.2695	22.5696	0.990684
163	85.2878	23.4671	0.0996675	76.582	16.2908	0.0586841	80.477	23.4948	0.9846
164	82.7302	23.6088	0.0744424	65.6829	13.7159	0.0774656	74.6938	23.1752	0.979123
165	69.9707	24.7631	0.0749395	63.2107	15.2783	0.128771	68.5568	24.2623	0.978444
166	68.8007	25.2936	0.0989007	60.2057	18.4267	0.0623038	62.6674	26.3823	0.955533
167	66.6762	25.2785	0.0809189	51.0116	15.6838	0.0653463	55.3812	27.4823	0.95896
168	56.6107	27.7383	0.0406332	49.5554	16.9929	0.0668812	51.4235	28.932	0.969606
169	53.2601	26.2836	0.0500284	42.5916	26.1484	0.0297299	46.2333	28.126	0.972379
170	1.6484	26.7614	0.0364371	2.33245	24.7333	0.0310188	32.0747	27.7934	0.976773
171	35.4065	26.7867	0.0468422	2.78424	24.9938	0.0290633	29.1278	28.3298	0.972132
172	35.4469	26.786	0.0472338	2.78196	24.9944	0.0291976	29.177	28.3082	0.972255
173	36.3756	26.6784	0.0722614	27.1114	26.3354	0.037605	31.3779	28.3082	0.973698
174	36.8064	27.0542	0.222793	27.7694	26.7192	0.102847	29.9842	29.0179	0.910183
175	36.6382	26.3301	0.279577	27.3039	26.1267	0.126772	29.4809	28.1249	0.866993
176	35.8634	25.3928	0.257766	18.8948	16.4038	0.276851	28.3805	26.6037	0.836151
177	34.1874	24.1966	0.135251	17.2643	14.7069	0.331152	25.8687	22.3963	0.841381
178	25.6497	18.6102	0.147239	15.5575	13.779	0.37078	20.727	20.7542	0.782634
179	23.819	15.7823	0.172887	12.7987	14.7642	0.318427	17.339	17.6537	0.795859

## Sheet: Fish Fast Swimming
Frame Number	Head X Position (pixels)	Head Y Position (pixels)	Head Prediction Likelihood	Pectoral Fins X Position (pixels)	Pectoral Fins Y Position (pixels)	Pectoral Fins Prediction Likelihood	Tail X Position (pixels)	Tail Y Position (pixels)	Tail Prediction Likelihood
0	0	0	1	0	0	1	0	0	1
1	-4.9075	-0.488333	0.000881135	-2.61748	0.1339	0.000759423	-4.99864	-1.25205	0.00244486
2	-4.84727	-0.546822	0.000897795	-2.59221	0.0635505	0.000786394	-4.98823	-1.19392	0.00253841
3	-4.83562	-0.4363	0.00091663	-2.63216	0.152905	0.00079143	-4.98244	-1.18235	0.00255755
4	-4.83276	-0.419561	0.000902712	-2.64627	0.175389	0.00078854	-4.95019	-1.26897	0.00251466
5	-4.87209	-0.431889	0.000898391	-2.67177	0.100859	0.000781149	-4.99351	-1.21062	0.00249672
6	-4.77569	-0.561736	0.00107428	-2.62317	0.146329	0.000886589	-4.84341	-0.882779	0.00303018
7	-5.09213	-0.598918	0.000760943	-2.66144	0.0199802	0.00065133	-5.11901	-1.44927	0.00220826
8	-4.86635	-0.439332	0.000900835	-2.62857	0.127145	0.000776261	-4.97261	-1.2293	0.00253358
9	-4.9429	-0.444026	0.000860482	-2.66931	0.158391	0.00074625	-5.02747	-1.28889	0.00244367
10	-5.05847	-0.578803	0.000789106	-2.65571	0.0385427	0.000681967	-5.08244	-1.46719	0.00230497
11	-5.07776	-0.585996	0.00078702	-2.6278	0.0350597	0.000683844	-5.08471	-1.45843	0.0022994
12	-5.13477	-0.562268	0.000754535	-2.60196	0.0165174	0.000658631	-5.04955	-1.48146	0.00223723
13	-5.01206	-0.605497	0.000877082	-2.62208	-0.0504985	0.000737131	-4.72985	-1.20717	0.00269395
14	-4.74991	-0.59692	0.00113937	-2.41741	-0.109801	0.000981688	-4.25571	-0.773927	0.00367841
15	-5.26305	-0.595406	0.000802398	-2.34338	-0.276967	0.000731975	-4.37056	-1.22598	0.00267398
16	-5.61976	-0.554313	0.000613093	-2.16835	-0.201054	0.000581443	-4.48142	-1.59448	0.00214946
17	-3.37677	-0.812784	0.00197706	-1.8055	-0.435962	0.00193781	-4.1777	-0.688109	0.00536957
18	5.39167	27.6954	0.925684	3.2837	27.977	0.0628353	3.71814	28.7787	0.197366
19	27.0508	29.8259	0.993749	9.33831	27.3964	0.645967	3.47803	29.7366	0.0376742
20	49.5191	26.0608	0.997651	17.8796	29.2769	0.99112	5.90174	28.259	0.0458898
21	49.4051	26.2237	0.997595	17.915	29.1672	0.990451	5.92838	28.3044	0.0473813
22	71.9091	15.0216	0.998256	36.0844	24.835	0.998036	67.8602	20.3472	0.0199371
23	117.553	5.77875	0.994577	75.9757	16.0914	0.998427	118.271	9.49387	0.0465218
24	117.592	5.74696	0.994913	75.9461	16.1158	0.99832	118.11	9.4403	0.0441448
25	140.754	17.456	0.99824	102.443	13.0328	0.997088	137.695	23.1356	0.0458507
26	165.56	29.5155	0.998395	132.716	14.751	0.998373	159.23	29.9214	0.0276184
27	189.329	31.1044	0.998331	155.468	18.9049	0.99924	11.9703	47.6033	0.893151
28	215.265	26.8882	0.998438	178.533	22.8179	0.996973	20.7806	27.2796	0.93759
29	242.627	14.6694	0.998501	202.149	23.9946	0.998557	49.8368	6.00919	0.85662
30	262.5	6.22547	0.994467	224.226	17.8875	0.998959	88.2588	1.61319	0.832301
31	289.056	9.43152	0.996952	249.661	10.4595	0.996964	101.621	4.21305	0.914568
32	314.937	19.1707	0.998629	278.309	13.7633	0.997263	121.031	24.8079	0.98363
33	368.375	28.0554	0.996699	331.181	21.252	0.998699	171.621	43.9364	0.982717
34	392.552	19.6219	0.998817	354.451	23.8004	0.997581	205.404	20.8541	0.982392
35	415.315	15.109	0.996959	377.687	22.3215	0.999378	230.006	1.30796	0.852566
36	439.409	19.2607	0.998453	403.788	19.0056	0.999313	254.504	1.48788	0.835547
37	439.407	19.2676	0.998458	403.792	19.0224	0.999316	254.506	1.51239	0.836404
38	466.804	34.177	0.998794	430.773	21.0787	0.999082	275.07	18.3422	0.991125
39	492.277	46.2152	0.998152	460.278	30.5312	0.99747	299.997	35.0083	0.989581
40	518.523	50.2771	0.999013	487.626	38.9656	0.996673	342.592	42.9292	0.991512
41	547.27	46.1161	0.997993	509.163	45.8716	0.996751	362.923	20.0483	0.98921
42	596.893	41.9933	0.998563	560.004	43.6687	0.995336	420.307	10.1114	0.977787
43	624.061	53.784	0.99851	587.472	40.7207	0.994548	428.532	17.7667	0.966573
44	624.301	53.8184	0.998489	587.105	42.2932	0.9938	428.633	17.8543	0.9666
45	677.424	69.5611	0.998084	643.625	59.9238	0.994759	486.621	61.2076	0.99134
46	677.424	69.5599	0.998085	643.627	59.922	0.994752	486.639	61.227	0.991345
47	706.181	65.9365	0.99762	669.825	65.7595	0.99818	536.468	32.9723	0.988515
48	733.059	59.9725	0.996886	693.534	66.2403	0.99902	560.033	28.4813	0.982988
49	757.961	63.3836	0.998564	723.794	60.8658	0.998262	584.332	34.7638	0.990973
50	781.477	75.0724	0.995287	747.599	61.3853	0.998913	602.419	52.946	0.992153
51	808.26	83.1661	0.99858	777.168	70.6419	0.999338	624.605	74.6699	0.989467
52	837.267	84.7789	0.997993	804.158	78.9013	0.998016	654.87	81.6872	0.983735
53	887.242	73.4223	0.997619	851.145	81.1225	0.997998	719.239	45.4376	0.986602
54	887.242	73.4284	0.997607	851.165	81.1063	0.998002	719.24	45.4465	0.986584
55	941.824	81.7956	0.998364	907.737	74.3683	0.993334	765.713	73.0966	0.984165
56	967.628	89.2873	0.996227	937.743	79.4076	0.99841	784.21	93.4977	0.978743
57	967.619	89.2549	0.996199	937.774	79.4421	0.998402	784.235	93.4363	0.979275
58	998.121	85.9357	0.998039	964.771	83.8899	0.998383	815.213	102.876	0.981248
59	1023.75	78.2466	0.996144	986.358	84.7249	0.997524	856.465	70.6832	0.99251
60	1047.47	72.4462	0.996316	1008.38	80.3458	0.997215	878.896	64.4885	0.975235
61	1075.57	75.4917	0.998194	1043.81	72.1658	0.997285	904.7	72.9837	0.991795
62	1102	84.4679	0.997126	1068.44	75.4318	0.991971	926.435	87.2612	0.979783
63	1129.51	86.2742	0.994032	1099.06	80.3698	0.998572	954.638	104.528	0.990491
64	1157.95	80.9896	0.999035	1124.62	82.5899	0.998868	996.297	76.0912	0.989015
65	1182.56	74.4732	0.99403	1147.31	80.845	0.998755	1021.44	61.0922	0.977928
66	1207.82	73.9707	0.997931	1173.05	76.1574	0.998337	1036.63	63.5951	0.96606
67	1234.07	84.58	0.997016	1200.88	74.9336	0.996746	1065.83	75.5472	0.98636
68	1258.31	93.0529	0.99243	1229.01	81.2087	0.998032	1086.11	89.3911	0.972609
69	1279.2	92.4436	0.0266877	1272.28	93.0414	0.989726	1157.45	65.7512	0.990695
70	1279.33	91.2813	0.0414008	1272.49	90.27	0.680423	1173.23	61.5654	0.989775
71	1204.05	72.2142	0.0420057	1275.49	91.0916	0.207197	1195.8	73.2952	0.983308
72	1204.11	72.4061	0.0438316	1275.65	91.0685	0.222321	1195.96	73.3557	0.982467
73	1227.63	80.2756	0.0248308	1226.33	76.0472	0.0290447	1224.29	79.9314	0.972916
74	1242.08	93.1008	0.0404347	1242.27	92.3046	0.057729	1241.07	95.7934	0.949841
75	1273.83	92.069	0.0428906	1274.49	91.9903	0.040693	1270.31	94.7382	0.841089
76	-4.6923	-0.976393	0.000745893	-3.06727	-0.0175982	0.000632793	-5.52905	-2.0844	0.00202975
77	-4.66222	-0.511596	0.000922501	-2.93705	0.25228	0.000811636	361.522	-8.11546	0.00474295
78	-4.77645	-0.436512	0.000669986	-2.78188	0.0386677	0.00060305	370.967	-4.56725	0.00260934
79	-5.44337	-0.514991	0.000519812	-2.84445	0.210991	0.000417262	-5.55738	-2.35814	0.0015457
80	-5.34367	-0.91769	0.000542343	-2.99096	0.14413	0.000398725	-5.50402	-2.5085	0.0015783
81	-5.48942	-0.727815	0.000656545	-2.84818	0.0429597	0.000489593	-4.95578	-1.79463	0.00210664
82	-5.40558	-0.657722	0.000654429	-2.87383	0.0519009	0.000542551	-5.63993	-1.82988	0.00180721
83	-5.07421	-0.840391	0.000704467	-2.94417	-0.296662	0.000635892	-5.62856	-1.51122	0.00198078
84	-5.05504	-0.846693	0.000710309	-2.9358	-0.2986	0.000640064	-5.61125	-1.51282	0.00199461
85	-4.8793	-0.859426	0.00075677	-2.82171	-0.437387	0.000686318	-5.39634	-1.67593	0.00212589
86	-4.60886	-0.78024	0.000860602	-2.69617	-0.13351	0.000783354	-5.15342	-1.91056	0.00243679
87	-5.11994	-0.602512	0.000660717	-2.71293	-0.0131931	0.0005458	355.198	61.8351	0.23064
88	-5.34978	-0.597075	0.000680387	-2.65655	0.158889	0.000538468	365.607	61.5339	0.0906218
89	420.277	56.3828	0.00479659	411.365	56.2082	0.00261697	421.139	53.4668	0.790564
