# Supplementary material for: Design and control of soft biomimetic pangasius fish robot using fin ray effect and reinforcement learning
Source: Sci Rep. 2022 Dec 18;12:21861. doi: 10.1038/s41598-022-26179-x (PMC9760642; doi:10.1038/s41598-022-26179-x)
Supplement: Supplementary file 1 — Supplementary Information. [file 41598_2022_26179_MOESM1_ESM.zip › Data/Data S2.xlsx]

## Sheet: 110
Frame Number	Head X Position (pixels)	Head Y Position (pixels)	Head Prediction Likelihood	Servo Horn X Position (pixels)	Servo Horn Y Position (pixels)	Servo Horn Prediction Likelihood	Tail X Position (pixels)	Tail Y Position (pixels)	Tail Prediction Likelihood
0	398.315	528.056	0.978085	266.836	518.608	0.986048	14.2455	516.043	0.858294
1	397.828	527.672	0.971632	266.668	518.69	0.983967	14.617	515.978	0.846486
2	398.556	528.246	0.979923	266.859	518.345	0.986725	13.8955	517.122	0.786463
3	398.557	528.248	0.979917	266.87	518.341	0.986757	13.8982	517.125	0.785726
4	398.433	528.006	0.97727	267.255	518.247	0.984633	13.8822	516.64	0.82361
5	398.102	528.409	0.972034	266.46	518.059	0.984972	13.7848	516.565	0.822664
6	398.672	528.099	0.976585	266.679	518.046	0.985353	14.0419	516.53	0.709107
7	399.151	528.767	0.981029	266.926	519.079	0.982563	13.3862	516.478	0.841978
8	399.035	528.811	0.980407	266.681	517.807	0.984418	13.9891	515.978	0.74906
9	398.157	528.349	0.976334	267.162	517.689	0.985741	13.5757	516.318	0.718916
10	399.017	527.614	0.977325	266.793	519.45	0.983331	14.8145	516.303	0.705565
11	398.221	528.237	0.976574	267.161	518.565	0.984768	14.6738	516.118	0.735334
12	399.195	528.329	0.981493	267.234	519.618	0.984561	14.3583	516.871	0.770861
13	397.409	528.231	0.971981	267.505	518.663	0.985265	14.3213	516.386	0.825057
14	398.478	528.575	0.979372	266.754	518.686	0.984241	14.0824	517.044	0.818423
15	398.831	529.192	0.983952	267.549	518.862	0.984483	13.5154	515.91	0.846851
16	398.563	528.592	0.980817	267.109	518.492	0.985728	14.4008	515.717	0.787597
17	398.819	529.235	0.981984	267.467	518.652	0.985994	13.411	517.64	0.785647
18	398.21	528.941	0.975722	267.304	518.793	0.985946	13.8481	516.397	0.814453
19	399.358	528.604	0.98083	267.243	518.188	0.986398	13.4346	516.608	0.812351
20	398.709	529.343	0.979843	267.899	518.649	0.985305	13.9879	516.51	0.80604
21	399.506	528.893	0.983558	267.35	519.077	0.98133	13.7418	517.25	0.829746
22	398.656	529.293	0.983283	267.436	519.569	0.981203	13.4451	517.257	0.875383
23	398.1	529.416	0.98178	267.631	519.524	0.98101	13.3841	517.397	0.875668
24	398.581	528.573	0.979949	267.469	519.608	0.982978	14.2438	516.695	0.872
25	398.611	528.988	0.98284	267.216	520.697	0.981373	13.9228	516.919	0.881815
26	398.46	529.397	0.9826	267.489	519.975	0.982555	14.3215	516.365	0.852413
27	398.448	529.394	0.982597	267.491	519.976	0.982548	14.3431	516.358	0.853472
28	399.251	529.092	0.982029	267.15	520.554	0.979492	13.9486	516.658	0.8955
29	399.686	530.148	0.986689	267.743	520.401	0.971322	14.6311	515.989	0.85392
30	399.225	529.53	0.985589	267.685	521.235	0.972675	13.7642	516.526	0.871685
31	398.882	530.101	0.985456	267.497	521.406	0.970701	13.559	516.337	0.877636
32	400.106	529.637	0.988427	267.239	520.687	0.980269	13.8205	515.766	0.841794
33	399.453	529.623	0.988609	267.486	521.444	0.96949	12.8835	516.261	0.893497
34	400.452	530.352	0.987243	267.684	521.828	0.970097	12.648	515.727	0.889475
35	398.844	530.198	0.986632	267.498	521.066	0.975532	12.5514	516.064	0.891958
36	398.206	530.538	0.98617	267.059	521.82	0.971256	12.1565	515.541	0.893976
37	398.471	530.194	0.987943	266.773	521.844	0.972667	12.1021	514.591	0.902638
38	399.444	531.307	0.989954	266.95	522.157	0.974882	11.1273	514.946	0.892154
39	399.775	531.511	0.991416	267.287	521.809	0.973596	11.2247	514.964	0.894426
40	399.49	531.926	0.99004	266.325	521.52	0.973441	11.2962	514.714	0.893109
41	399.359	531.475	0.990231	266.255	521.742	0.968209	10.3819	515.08	0.899365
42	399.454	531.281	0.992196	266.746	521.629	0.972455	11.4281	514.326	0.90367
43	398.561	531.549	0.986449	266.56	521.786	0.970983	10.7562	514.181	0.901715
44	398.616	531.913	0.988585	266.823	520.891	0.969877	10.7799	513.911	0.897301
45	400.253	532.552	0.991498	266.488	520.99	0.974018	11.1521	513.804	0.903407
46	400.29	531.582	0.990835	266.426	521.101	0.974722	10.7556	513.574	0.911975
47	398.832	531.934	0.990242	267.633	521.418	0.971355	10.1129	513.333	0.912576
48	398.986	531.911	0.989137	266.56	521.602	0.968668	10.603	513.2	0.906781
49	399.532	531.558	0.990231	266.405	521.291	0.973413	10.5889	513.435	0.90949
50	399.326	531.696	0.988488	266.397	521.049	0.974541	10.3038	513.996	0.89051
51	399.362	531.714	0.988676	266.427	521.113	0.973866	10.2858	513.997	0.890004
52	399.252	531.149	0.9896	266.644	520.618	0.978797	9.39161	513.465	0.896932
53	399.851	531.493	0.990708	267.047	519.768	0.980005	10.0268	513.591	0.89023
54	399.887	530.743	0.99062	266.49	520.577	0.971976	9.40773	513.635	0.906102
55	398.301	530.638	0.987818	266.406	520.515	0.974199	9.63375	514.318	0.899795
56	399.173	530.292	0.986646	266.389	521.077	0.97633	9.66244	513.338	0.888066
57	399.089	529.784	0.988907	266.554	519.97	0.982623	9.84402	513.581	0.898025
58	398.872	530.422	0.986338	267.218	520.107	0.978264	10.4725	513.092	0.893135
59	398.94	529.943	0.984502	266.46	520.241	0.980243	10.2252	513.237	0.896247
60	399.126	529.334	0.986513	266.298	520.326	0.980603	11.1201	512.924	0.893161
61	399.841	529.863	0.989796	266.161	520.295	0.981655	10.1102	512.438	0.884779
62	399.96	529.749	0.989502	267.711	519.052	0.985633	9.50841	511.77	0.868607
63	399.132	529.352	0.98799	267.038	519.254	0.98249	9.22383	512.479	0.894884
64	399.266	529.106	0.988008	266.649	519.569	0.982869	9.34266	512.372	0.894217
65	399.488	528.67	0.987393	266.984	518.828	0.983676	8.26865	512.842	0.895966
66	399.466	529.035	0.987566	267.505	518.482	0.985971	7.84381	512.769	0.888563
67	398.747	528.63	0.986009	266.808	517.365	0.984853	7.82083	512.437	0.874106
68	398.145	528.916	0.983089	266.814	518.296	0.985473	7.20494	513.048	0.873528
69	399.128	528.849	0.98466	266.467	518.126	0.985517	6.03466	513.252	0.850247
70	398.409	528.065	0.984836	267.092	519.773	0.984819	8.91346	512.723	0.853783
71	399.996	529.101	0.987198	267.832	520.175	0.985379	8.51252	510.748	0.84962
72	400.515	529.869	0.988895	266.756	521.085	0.983883	8.24888	510.421	0.8249
73	398.261	527.909	0.9847	266.638	517.098	0.99031	7.26535	510.075	0.834022
74	396.186	521.576	0.980225	266.813	514.626	0.992054	5.94452	512.126	0.857544
75	396.16	521.606	0.980132	266.792	514.636	0.992093	5.93949	512.118	0.857364
76	394.963	517.695	0.98494	266.261	511.616	0.993681	8.04357	513.659	0.864445
77	393.888	516.427	0.987624	264.1	510.551	0.995491	6.65104	514.167	0.886515
78	391.724	512.223	0.985254	259.581	510.963	0.994991	7.73347	513.057	0.882312
79	387.63	509.581	0.97596	257.483	509.794	0.9918	8.32616	512.933	0.869023
80	385.729	504.044	0.988835	256.532	509.6	0.990379	6.35501	516.529	0.861697
81	384.199	501.249	0.989834	255.359	508.971	0.988682	4.1002	520.973	0.717192
82	384.465	498.644	0.989788	255.701	509.444	0.988872	5.90174	525.14	0.744504
83	386.957	497.244	0.987142	258.351	510.643	0.991471	4.77401	525.994	0.782364
84	388.204	496.969	0.982789	260.593	512.241	0.995221	4.16935	526.269	0.782345
85	390.682	497.812	0.982945	262.757	511.106	0.991858	4.57571	534.051	0.751472
86	392.77	499.405	0.985694	265.922	513.395	0.989169	2.33793	537.431	0.676498
87	394.602	498.826	0.979117	266.469	514.503	0.982673	2.97113	545.176	0.191335
88	394.823	502.494	0.985394	270.106	517.34	0.988905	2.14581	551.447	0.613372
89	396.794	507.04	0.977994	272.399	517.447	0.993422	3.59906	561.536	0.600395
90	398.594	510.095	0.963729	270.758	517.906	0.980214	6.285	562.404	0.773692
91	400.456	512.454	0.987474	269.711	519.225	0.975288	7.87366	559.108	0.817648
92	402.998	513.973	0.9929	271.447	518.083	0.980294	7.48577	552.828	0.690967
93	405.477	517.246	0.993754	271.901	515.823	0.985711	9.05843	548.554	0.810872
94	407.495	519.578	0.990239	272.735	514.221	0.989867	8.9333	545.435	0.830244
95	403.21	521.25	0.990529	276.673	512.716	0.990011	8.59727	536.583	0.855508
96	411.725	511.853	0.90097	280.808	510.366	0.984011	10.2067	515.509	0.865585
97	411.607	503.468	0.954995	283.622	506.641	0.9693	8.09073	502.977	0.820959
98	410.737	503.565	0.983414	284.652	503.72	0.982586	7.35657	494.039	0.789873
99	410.746	503.564	0.983472	284.66	503.722	0.982554	7.36791	494.067	0.791064
100	411.136	500.321	0.983137	286.171	500.436	0.992094	7.27675	486.32	0.821788
101	412.552	494.818	0.976066	285.4	497.861	0.987797	7.75307	481.507	0.856714
102	413.926	492.496	0.972219	283.07	494.416	0.952645	14.5374	488.774	0.964471
103	413.61	486.879	0.98773	285.475	493.961	0.976093	24.6626	491.909	0.865188
104	413.254	482.407	0.988592	283.982	491.724	0.971903	24.0386	497.864	0.905333
105	414.513	478.256	0.960721	284.843	491.742	0.979135	25.4583	499.132	0.89103
106	415.675	476.395	0.98008	286.927	492.904	0.980452	28.6235	504.855	0.833316
107	414.118	474.917	0.982967	288.448	494.391	0.985856	33.0208	508.988	0.821562
108	417.557	474.35	0.990643	292.921	496.137	0.990082	32.6325	515.129	0.74844
109	421.876	475.39	0.981058	297.824	497.651	0.988578	47.9514	527.095	0.629611
110	427.561	477.408	0.966728	300.632	498.54	0.986967	427.05	474.777	0.0986023
111	429.964	478.668	0.987314	304.32	499.335	0.992262	30.4027	552.413	0.210952
112	432.159	482.725	0.992455	306.758	502.213	0.990872	23.5144	562.789	0.931967
113	435.019	486.953	0.99416	307.865	502.49	0.989762	27.1007	563.086	0.912278
114	436.658	490.569	0.989795	307.632	503.035	0.986073	41.0587	560.745	0.902441
115	436.7	495.141	0.987655	308.352	502.333	0.987238	47.8178	555.459	0.825603
116	438.492	496.403	0.986071	308.894	503.676	0.985457	49.7121	553.869	0.879286
117	440.146	496.624	0.985495	309.332	504.494	0.98818	52.2108	551.243	0.779687
118	439.44	498.37	0.99104	311.661	501.746	0.983397	47.8658	551.31	0.53705
119	437.685	501.916	0.991724	313.377	499.836	0.970728	41.5045	555.714	0.672573
120	443.591	496.188	0.967321	319.467	495.387	0.986031	51.8705	535.371	0.434325
121	447.801	488.323	0.985995	322.171	495.175	0.990922	42.8686	526.073	0.790516
122	449.276	484.079	0.991311	324.69	491.657	0.988346	44.767	516.835	0.733533
123	449.278	484.06	0.991271	324.694	491.673	0.988477	44.7613	516.837	0.733289
124	448.158	478.384	0.982702	326.493	488.471	0.990969	46.7765	504.253	0.945109
125	449.755	477.583	0.956463	328.616	486.727	0.994921	54.8757	503.342	0.952305
126	450.866	472.765	0.990041	328.26	486.543	0.993706	61.5858	505.693	0.858038
127	450.183	467.049	0.983644	329.719	485.367	0.990469	67.4947	511.844	0.914919
128	451.577	464.126	0.987751	328.869	484.767	0.99349	67.1658	518.089	0.969304
129	450.402	460.788	0.956719	329.474	485.989	0.986813	67.4509	524.737	0.945162
130	454.048	458.311	0.978388	329.487	486.264	0.988979	70.8296	526.876	0.908805
131	454.767	457.809	0.974934	332.23	489.408	0.97908	64.0117	526.375	0.897276
132	456.993	457.435	0.976826	335.097	489.703	0.96767	58.3946	530.544	0.919583
133	461.429	461.972	0.974414	339.178	493.573	0.990007	54.2889	538.494	0.781003
134	469.565	462.758	0.988609	343.769	493.388	0.986603	92.1196	555.005	0.751664
135	473.841	468.608	0.988763	345.419	496.15	0.98195	88.8177	561.216	0.877788
136	473.925	472.072	0.97954	349.282	497.503	0.985718	71.5742	577.778	0.958322
137	475.336	473.491	0.983685	348.242	499.819	0.98482	74.6955	582.068	0.89927
138	476.148	476.903	0.965398	351.121	504.518	0.986043	83.2207	576.404	0.968186
139	476.829	477.747	0.949225	350.669	502.34	0.980796	89.6791	574.621	0.932349
140	480.352	484.352	0.993926	351.074	501.655	0.99291	90.3466	571.018	0.800093
141	482.816	487.181	0.994021	353.752	504.714	0.994025	90.0882	569.614	0.862508
142	483.505	489.282	0.993545	354.675	500.848	0.993836	88.2033	571.181	0.869991
143	484.179	490.67	0.986987	356.979	498.776	0.996073	86.399	569.194	0.914598
144	486.979	486.524	0.97518	363.116	495.166	0.981171	93.5418	546.134	0.808824
145	486.5	479.686	0.982774	362.598	493.414	0.969819	80.9696	532.224	0.957806
146	492.377	476.784	0.947066	364.794	488.26	0.971029	79.9361	523.75	0.931198
147	492.393	476.79	0.947026	364.787	488.263	0.970956	79.9423	523.748	0.931138
148	490.458	472.429	0.976979	366.597	487.184	0.981997	83.467	516.832	0.961172
149	491.706	467.747	0.979773	366.622	483.859	0.986179	90.0246	513.622	0.935831
150	490.217	464.177	0.975938	369.982	483.266	0.994683	99.0987	516.722	0.959675
151	490.178	461.044	0.955896	370.29	482.448	0.992365	104.813	520.598	0.949984
152	489.237	455.011	0.983463	369.005	482.498	0.983515	108.056	524.741	0.814174
153	491.398	453.433	0.984618	369.107	481.333	0.971664	110.577	529.504	0.920816
154	493.761	452.116	0.988753	372.363	484.068	0.992953	106.921	532.359	0.876341
155	493.766	449.767	0.989072	376.262	485.705	0.992043	106.443	532.489	0.893933
156	498.432	449.483	0.992411	380.248	487.047	0.986533	109.48	535.376	0.826295
157	501.361	451.95	0.991452	384.451	489.424	0.989323	119.806	546.677	0.686363
158	510.032	456.439	0.991153	386.709	491.954	0.984903	134.7	557.968	0.310236
159	515.149	460.088	0.986563	393.157	493.436	0.980759	125.536	570.763	0.864954
160	515.373	461.414	0.98137	396.208	492.671	0.964962	112.603	585.937	0.945605
161	519.727	466.044	0.989362	394.735	496.207	0.974695	120.741	584.944	0.853147
162	522.578	469.364	0.987393	396	498.033	0.979152	128.207	579.615	0.927135
163	521.828	474.335	0.974502	395.277	498.923	0.989351	134.664	574.828	0.933706
164	523.206	476.149	0.9651	396.034	497.532	0.975274	136.494	571.386	0.838469
165	526.186	479.956	0.984606	397.73	496.647	0.982594	133.536	569.717	0.921026
166	526.766	482.792	0.988197	400.091	496.713	0.986398	130.541	569.198	0.900127
167	526.585	486.42	0.990944	400.169	495.567	0.987245	129.046	568.585	0.893629
168	528.191	486.989	0.992114	402.689	493.165	0.988765	129.897	559.416	0.886191
169	536.112	476.373	0.968174	409.432	487.626	0.986827	128.058	537.517	0.928222
170	535.602	466.5	0.979539	410.47	486.632	0.984889	126.612	527.812	0.788337
171	535.547	466.47	0.97948	410.471	486.627	0.984907	126.632	527.806	0.784723
172	536.029	463.212	0.966534	410.726	483.355	0.98415	124.032	516.071	0.892305
173	539.06	461.913	0.945033	411.205	480.653	0.98777	133.959	515.015	0.956398
174	539.02	459.787	0.931851	410.247	477.403	0.979737	139.503	516.208	0.926328
175	535.947	454.511	0.984941	411.965	479.064	0.964156	147.045	521.523	0.950995
176	537.594	452.175	0.982894	411.787	479.491	0.96454	151.141	526.299	0.919491
177	537.476	449.3	0.978677	413.54	479.354	0.901868	150.531	532.866	0.958181
178	539.049	446.979	0.970879	414.469	481.784	0.975222	147.459	537.151	0.95959
179	540.079	443.919	0.967562	420.49	484.103	0.987534	145.179	536.26	0.942797
180	542.382	442.985	0.984785	422.847	488.615	0.988564	141.814	540.147	0.891346
181	546.939	449.222	0.991828	427.537	487.936	0.973062	145.393	550.598	0.956459
182	553.256	451.398	0.990278	430.858	490.896	0.97676	179.244	565.802	0.874555
183	558.869	455.984	0.9932	435.835	492.376	0.988681	154.2	583.835	0.867157
184	559.447	459.356	0.990175	438.755	494.215	0.987442	149.465	593.796	0.963658
185	560.098	461.962	0.979535	439.362	495.661	0.987839	155.324	594.189	0.930248
186	563.76	465.663	0.992715	439.622	496.616	0.992777	165.743	589.243	0.909946
187	566.297	471.108	0.993863	438.109	497.538	0.991197	172.564	587.834	0.850633
188	567.629	471.823	0.99168	436.618	497.97	0.992456	174.975	582.703	0.942153
189	568.654	475.28	0.976403	439.93	497.831	0.987006	174.54	579.062	0.944382
190	568.202	476.369	0.960705	441.961	496.84	0.988155	171.061	580.368	0.899956
191	567.55	480.049	0.978655	442.562	496.112	0.977896	167.999	584.816	0.920304
192	577.144	478.776	0.977275	449.051	491.995	0.984465	585.85	474.382	0.0860507
193	578.665	470.766	0.990865	451.212	488.942	0.989601	175.241	551.676	0.854914
194	575.926	463.088	0.989437	453.888	484.968	0.994785	158.608	539.871	0.929475
195	575.958	463.082	0.989432	453.902	484.994	0.99478	158.606	539.869	0.929485
196	579.106	460.775	0.975027	455.037	482.738	0.996456	163.493	530.39	0.955671
197	579.844	459.188	0.986464	455.212	480.537	0.994267	170.162	528.279	0.889395
198	579.734	454.569	0.988321	456.246	478.36	0.993166	179.849	529.481	0.963637
199	578.465	449.748	0.985096	453.748	479.059	0.987606	185.087	534.865	0.944171
200	576.836	443.899	0.973292	455.122	478.909	0.976334	191.679	541.431	0.892205
201	580.576	443.901	0.975649	457.732	478.828	0.971698	187.281	543.43	0.92885
202	581.59	444.377	0.978652	458.673	479.8	0.946053	186.248	547.582	0.916137
203	582.346	440.907	0.986506	460.714	482.373	0.984771	183.356	548.173	0.959207
204	582.987	439.691	0.992361	465.146	485.777	0.99431	182.037	555.528	0.938793
205	586.845	442.95	0.967203	470.25	488.679	0.988236	188.416	569.075	0.765153
206	592.055	445.155	0.985061	474.228	489.72	0.986829	206.214	583.037	0.849165
207	598.789	449.373	0.991442	477.77	493.389	0.984972	187.845	595.238	0.942706
208	601.543	453.088	0.990795	478.856	494.925	0.980118	193.94	603.726	0.951017
209	601.889	457.067	0.982621	480.38	495.183	0.981569	199.061	603.672	0.93504
210	604.628	459.394	0.978206	480.976	497.205	0.989263	210.748	602.197	0.907297
211	605.191	461.643	0.979299	480.583	497.439	0.990513	216.638	598.504	0.921806
212	607.791	468.102	0.995058	480.054	497.76	0.99329	217.455	596.128	0.878866
213	610.378	472.539	0.993356	480.853	497.32	0.992428	217.316	595.94	0.880591
214	610.965	472.63	0.992981	482.134	496.005	0.992917	214.521	598.917	0.88224
215	614.05	474.904	0.984175	488.501	493.804	0.987049	208.419	597.219	0.926525
216	618.052	473.676	0.979013	490.624	493.089	0.967245	203.539	589.978	0.906446
217	622.018	467.364	0.991553	493.773	490.191	0.968186	198.839	566.597	0.935269
218	621.136	460.441	0.966263	495.535	487.02	0.984597	201.676	556.1	0.903822
219	621.137	460.42	0.966507	495.524	487.002	0.984771	201.551	555.963	0.905471
220	619.499	454.824	0.981967	497.63	486.204	0.989787	201.225	546.897	0.959036
221	621.843	454.181	0.990961	496.541	483.679	0.989684	212.307	543.819	0.951793
222	622.995	450.798	0.987494	497.646	482.472	0.989308	220.37	544.275	0.893736
223	623.269	445.954	0.979301	497.213	480.689	0.97411	230.186	546.75	0.928521
224	620.59	444.3	0.969245	497.227	482.256	0.962462	233.306	551.539	0.879885
225	621.331	442.139	0.978702	500.459	483.885	0.988382	235.423	555.887	0.772588
226	625.225	440.515	0.98989	504.634	484.558	0.984596	233.474	557.07	0.877499
227	627.891	439.613	0.992498	507.825	487.224	0.982022	229.836	559.146	0.949021
228	627.961	437.9	0.99037	512.701	489.801	0.988809	231.213	566.274	0.941061
229	633.961	438.513	0.982888	518.401	490.281	0.991798	240.794	577.783	0.680931
230	638.106	443.444	0.989761	523.172	491.337	0.977373	648.852	857.008	0.2059
231	646.064	446.857	0.987477	525.678	495.043	0.978452	244.295	608.631	0.782257
232	650.332	450.317	0.991524	529.577	496.809	0.990446	248.366	617.616	0.81349
233	649.821	455.784	0.982627	531.134	498.19	0.995171	252.538	618.705	0.794212
234	652.987	458.813	0.991579	532.689	501.01	0.997355	263.093	615.241	0.943503
235	653.306	461.876	0.984901	532.106	501.378	0.995353	269.797	609.612	0.896489
236	658.274	464.868	0.993366	531.548	503.768	0.993598	271.298	607.63	0.870098
237	660.224	469.592	0.996373	531.379	502.277	0.990369	269.314	608.467	0.83639
238	659.981	468.962	0.99497	534.117	499.485	0.994174	267.707	610.187	0.843422
239	662.513	469.185	0.992287	538.36	497.971	0.988445	258.711	614.691	0.642176
240	666.319	467.998	0.98762	542.349	495.749	0.973829	273.653	593.84	0.10346
241	669.432	465.036	0.985286	544.476	493.611	0.983938	269.201	578.734	0.735608
242	668.072	457.982	0.97582	545.8	490.893	0.988355	251.455	572.164	0.910931
243	668.096	457.973	0.976384	545.853	490.857	0.988442	251.442	572.157	0.91079
244	669.685	454.576	0.988688	545.873	486.778	0.992104	253.86	566.326	0.941358
245	671.1	453.039	0.989502	546.915	487.038	0.99504	265.936	561.862	0.924361
246	669.692	448.092	0.980335	547.826	486.345	0.995101	275.98	560.838	0.957515
247	667.679	445.104	0.954822	544.983	487.555	0.991797	281.862	562.487	0.935631
248	668.418	445.202	0.962882	545.564	487.094	0.993147	283.648	569.069	0.937858
249	667.378	444.173	0.972714	547.067	486.772	0.992648	283.144	572.731	0.907741
250	668.731	443.203	0.983941	549.277	490.809	0.991047	281.027	577.437	0.879764
251	670.044	442.271	0.983612	554.697	492.132	0.983915	282.908	577.389	0.898433
252	670.807	441.732	0.988371	560.599	493.545	0.991468	282.396	582.061	0.92287
253	676.832	441.954	0.987776	565.272	495.891	0.992995	290.692	591.413	0.810924
254	680.695	448.209	0.966746	570.443	497.327	0.991804	315.553	604.109	0.201654
255	687.218	451.007	0.992836	571.972	498.385	0.990948	319.1	609.772	0.836183
256	691.843	454.594	0.995513	574.301	503.052	0.986019	301.42	631.215	0.910148
257	695.646	459.062	0.988309	577.248	503.34	0.993533	304.046	632.893	0.948252
258	695.284	460.032	0.981739	577.636	504.505	0.991183	315.429	624.471	0.915597
259	696.454	463.212	0.984683	577.714	508.722	0.987609	320.109	619.702	0.913517
260	696.831	465.781	0.989825	577.083	510.594	0.991131	322.231	618.058	0.913259
261	699.289	469.201	0.988375	576.307	509.966	0.986825	319.794	619.192	0.899504
262	699.756	472.804	0.98763	578.676	506.003	0.992188	318.503	622.806	0.920598
263	701.343	476.016	0.984269	581.378	504.66	0.993578	700.49	474.822	0.103434
264	705.352	472.614	0.994245	583.525	501.96	0.997323	702.746	475.96	0.0859144
265	707.154	467.621	0.995013	584.95	498.14	0.995924	319.591	585.945	0.759536
266	708.836	460.279	0.975899	585.466	497.067	0.993658	308.08	581.775	0.940315
267	708.801	460.203	0.975372	585.488	497.071	0.993649	308.091	581.771	0.940314
268	705.875	457.337	0.992464	582.724	493.894	0.991385	301.91	580.925	0.94918
269	708.983	454.036	0.990633	583.532	490.139	0.989257	305.896	576.618	0.956499
270	707.596	452.79	0.987915	582.514	491.724	0.993385	316.105	575.951	0.918515
271	700.552	446.994	0.983423	583.696	494.8	0.99414	323.174	576.863	0.947803
272	700.104	444.853	0.950929	585.018	495.661	0.996074	326.098	580.55	0.963114
273	700.175	445.158	0.957592	585.274	494.561	0.991792	325.586	586.052	0.942777
274	702.485	444.791	0.972051	585.999	497.013	0.987987	322.707	588.175	0.910662
275	702.194	444.658	0.977722	588.582	498.776	0.991412	318.484	588.76	0.870667
276	705.077	444.907	0.978071	592.684	501.002	0.995644	316.939	589.562	0.860498
277	708.908	449.252	0.988613	598.979	501.324	0.995576	329.055	598.525	0.941008
278	713.478	450.396	0.983564	602.534	502.588	0.987609	738.645	827.462	0.320054
279	720.24	455.827	0.993994	605.833	504.718	0.973409	327.758	630.188	0.943993
280	721.354	459.27	0.988142	607.234	507.822	0.975505	335.985	637.356	0.934769
281	726.888	463.403	0.990103	609.204	510.586	0.987422	340.779	640.785	0.967413
282	727.657	465.935	0.991909	610.049	511.357	0.994547	348.978	635.725	0.883608
283	729.712	470.069	0.991085	610.396	514.102	0.995335	353.079	632.049	0.946981
284	729.547	471.701	0.985105	610.909	515.496	0.996239	356.857	625.69	0.961998
285	730.354	476.158	0.969378	609.352	514.968	0.994888	353.569	625.238	0.961573
286	730.633	480.234	0.97567	608.072	512.996	0.989386	349.306	628.637	0.94812
287	730.253	482.981	0.984805	609.503	510.237	0.990682	341.908	629.174	0.96631
288	735.355	481.423	0.992486	610.74	509.518	0.988655	330.83	622.543	0.786036
289	737.828	476.28	0.983034	614.587	506.594	0.994054	340.238	598.164	0.843169
290	733.149	467.039	0.989803	616.333	503.954	0.994146	322.974	589.54	0.953237
291	732.968	467.011	0.989519	616.315	503.938	0.994145	322.901	589.538	0.952563
292	731.221	462.193	0.968731	616.008	503.934	0.995326	327.839	583.585	0.94534
293	731.354	457.551	0.964164	615.662	502.221	0.993489	338.428	579.626	0.96463
294	732.487	456.592	0.973207	611.888	500.975	0.994451	346.903	579.392	0.934488
295	729.417	454.243	0.98672	611.717	498.129	0.859217	355.373	582.13	0.965527
296	729.821	451.388	0.987735	614.888	497.942	0.997526	358.454	585.501	0.951191
297	729.915	449.962	0.980831	616.207	500.488	0.995514	359.272	588.566	0.934956
298	730.063	449.675	0.969574	617.453	501.195	0.991213	358.625	593.478	0.959775
299	730.208	448.119	0.964766	620.324	504.277	0.986991	355.948	595.796	0.964148
300	733.103	447.456	0.97137	625.293	504.75	0.991994	349.94	599.046	0.971209
301	738.436	449.938	0.989356	629.114	506.664	0.990416	352.486	610.713	0.975401
302	746.151	450.237	0.98349	634.346	505.997	0.974972	390.253	617.876	0.915143
303	750.05	456.115	0.989426	636.826	508.099	0.952758	364.531	639.643	0.949315
304	753.654	460.334	0.984665	640.4	512.052	0.987884	370.8	646.669	0.975664
305	756.243	463.875	0.989689	641.371	513.273	0.996048	378.114	651.541	0.880384
306	758.657	465.863	0.991773	643.264	517.445	0.997442	387.72	643.91	0.961369
307	761.3	470.014	0.991174	641.352	518.128	0.993972	394.049	638.229	0.876802
308	762.234	473.663	0.977498	642.281	519.878	0.994489	396.415	635.166	0.849849
309	763.222	477.548	0.967118	642.137	519.681	0.991077	394.259	634.803	0.833962
310	761.355	482.381	0.977754	641.91	517.132	0.993508	390.631	636.41	0.924916
311	762.605	483.801	0.9842	643.723	514.633	0.995122	384.822	641.125	0.962518
312	764.651	482.314	0.989512	647.924	514.853	0.996068	381.426	638.338	0.93728
313	769.876	473.737	0.994021	651.17	509.197	0.982238	375.561	616.932	0.768775
314	769.709	469.196	0.994158	651.271	504.705	0.979848	361.829	603.375	0.937618
315	769.709	469.196	0.994159	651.291	504.728	0.979762	361.827	603.375	0.937589
316	766.176	464.215	0.986279	651.976	505.895	0.970548	366.018	592.705	0.967782
317	764.407	462.418	0.954074	649.583	504.172	0.991809	377.81	587.884	0.908804
318	762.987	459.425	0.971688	650.543	502.697	0.988715	387.384	586.578	0.910144
319	762.546	456.987	0.979134	648.768	504.167	0.991948	394.255	589.82	0.873939
320	763.157	454.366	0.978772	648.706	501.61	0.992867	397.942	595.854	0.963793
321	763.606	451.045	0.980052	650.433	502.562	0.981028	396.566	600.347	0.945302
322	763.789	450.983	0.979946	653.271	505.02	0.98263	393.654	603.455	0.888984
323	766.859	451.329	0.988928	656.676	506.308	0.98495	389.549	603.359	0.922826
324	768.024	449.632	0.989469	661.665	507.47	0.989672	386.924	605.582	0.952302
325	771.887	451.661	0.992159	664.769	508.302	0.984405	400.062	620.398	0.9105
326	777.64	451.363	0.988558	665.935	509.711	0.956764	426.467	625.332	0.76617
327	783.582	456.385	0.99373	671.802	512.586	0.983637	417.322	641.915	0.723757
328	784.672	460.034	0.987744	674.751	514.956	0.996714	411.525	658.377	0.939804
329	791.338	463.949	0.989763	676.097	516.253	0.996385	417.003	658.938	0.95547
330	791.749	467.018	0.991429	675.161	520.562	0.993177	426.907	652.196	0.889978
331	793.408	471.002	0.987364	674.773	520.803	0.988293	430.897	648.396	0.92105
332	793.522	473.835	0.983915	674.524	524.047	0.991529	431.687	647.285	0.95545
333	794.663	476.381	0.961579	674.886	522.663	0.985399	430.02	647.41	0.927178
334	793.072	479.725	0.96284	676.965	520.856	0.989249	426.423	649.92	0.873817
335	795.027	483.837	0.984056	679.097	521.36	0.990269	422.482	651.872	0.894194
336	794.962	483.618	0.986117	680.629	517.247	0.993721	416.683	649.93	0.928552
337	803.279	476.748	0.984552	683.185	509.567	0.976839	409.226	628.397	0.945622
338	799.028	469.383	0.994232	684.904	507.006	0.970493	405.825	610.386	0.968128
339	799.015	469.381	0.99421	684.903	507.002	0.970482	405.822	610.381	0.968172
340	795.29	463.463	0.96725	685.229	509.404	0.95401	408.962	603.572	0.914198
341	796.567	460.052	0.941067	681.909	507.141	0.953696	420.889	598.996	0.952042
342	797.534	459.466	0.957364	684.022	509.381	0.964761	426.417	599.97	0.923498
343	796.307	458.287	0.968687	682.486	510.527	0.962085	430.868	602.544	0.956324
344	796.174	458.648	0.972055	684.004	509.244	0.927401	433.514	602.765	0.946444
345	796.422	456.77	0.975674	682.518	509.985	0.921789	434.023	604.803	0.949193
346	794.489	457.018	0.983564	687.315	511.853	0.974013	431.868	609.987	0.975564
347	797.144	454.919	0.985152	687.212	511.604	0.98523	428.724	613.479	0.967864
348	798.912	455.058	0.990439	694.35	515.832	0.996574	425.991	618.247	0.928198
349	802.504	457.442	0.990917	697.226	515.835	0.992212	427.19	625.353	0.960705
350	809.653	459.37	0.978009	699.998	518.026	0.985919	435.511	642.136	0.905081
351	812.049	463.388	0.970984	704.317	520.735	0.990514	435.744	659.611	0.961545
352	817.073	468.377	0.992474	706.928	522.219	0.991786	445.831	667.698	0.879341
353	818.977	471.534	0.991755	705.612	523.957	0.979377	451.206	668.835	0.919434
354	820.702	473.155	0.991875	706.886	526.88	0.987908	461.903	665.458	0.860042
355	821.246	476.147	0.97747	705.923	528.728	0.989169	468.797	659.233	0.946067
356	824.079	479.515	0.979316	707.881	531.067	0.994585	472.184	658.374	0.928266
357	825.082	483.124	0.986764	707.925	530.5	0.994304	469.901	659.624	0.945122
358	825.254	485.096	0.988217	709.595	529.018	0.991597	465.883	661.983	0.953071
359	825.088	487.742	0.987782	710.094	528.126	0.989274	462.684	663.617	0.914565
360	825.641	487.06	0.983263	713.255	527.136	0.983606	458.405	663.156	0.918517
361	826.429	480.606	0.974441	715.625	523.391	0.971828	449.565	646.111	0.955034
362	827.126	472.312	0.978015	716.209	522.104	0.936765	455.769	627.771	0.939023
363	827.039	472.488	0.978277	716.209	522.113	0.936753	455.759	627.774	0.938884
364	825.445	469.939	0.977937	715.252	519.342	0.957865	449.819	620.764	0.9322
365	825.399	469.986	0.973296	716.089	519.364	0.984629	456.546	617.455	0.94031
366	824.945	469.7	0.967576	716.872	521.362	0.98902	465.1	616.38	0.962639
367	824.605	468.741	0.988004	714.994	522.349	0.981883	471.152	619.569	0.946071
368	823.817	467.004	0.987587	716.005	521.579	0.977509	474.865	621.296	0.926845
369	823.733	465.148	0.984553	716.061	522.77	0.968143	475.421	629.673	0.961461
370	826.223	465.292	0.975795	718.948	523.032	0.946923	474.957	637.363	0.887351
371	826.42	463.721	0.937052	723.559	526.246	0.988823	473.383	638.271	0.949809
372	827.992	463.75	0.956549	728.782	526.994	0.989516	468.31	641.492	0.974929
373	831.847	464.815	0.984774	731.431	529.274	0.987383	480.39	650.409	0.929996
374	839.475	468.068	0.988788	732.487	527.219	0.97829	475.966	664.99	0.795541
375	843.54	470.364	0.97252	736.391	529.617	0.989752	479.882	682.626	0.908032
376	844.372	475.661	0.980915	739.801	534.941	0.995899	491.787	689.568	0.954225
377	847.011	476.838	0.982439	740.127	536.937	0.988958	498.355	692.025	0.970478
378	849.862	482.223	0.989501	740.867	539.591	0.988355	508.499	686.528	0.923065
379	853.85	484.027	0.989417	742.97	541.633	0.98888	514.561	682.745	0.920542
380	853.483	486.519	0.992784	743.086	540.79	0.983544	515.735	681.322	0.940896
381	855.463	487.787	0.987911	744.745	542.425	0.987787	513.068	681.819	0.933613
382	857.495	488.968	0.983385	745.908	542.637	0.982907	510.768	685.831	0.92197
383	857.175	495.384	0.975931	745.896	540.706	0.975818	509.263	689.75	0.948592
384	857.339	494.573	0.973585	745.96	539.572	0.982464	507.351	691.003	0.966458
385	859.717	483.577	0.959273	747.132	534.59	0.981248	489.986	676.02	0.959982
386	857.359	480.592	0.977206	748.42	532.065	0.98747	491.525	665.943	0.948324
387	857.396	480.608	0.977331	748.415	532.019	0.987555	491.564	665.939	0.9493
388	856.03	479.05	0.976566	748.526	532.542	0.992165	486.896	652.345	0.913901
389	854.091	476.317	0.975761	749.144	534.293	0.989936	497.071	649.938	0.915845
390	853.212	473.86	0.98546	748.781	534.017	0.993462	506.905	651.124	0.855561
391	850.988	474.283	0.989408	747.809	534.831	0.993063	511.857	652.452	0.915596
392	849.212	473.173	0.989411	747.28	537.023	0.969528	516.267	653.156	0.95021
393	850.329	473.433	0.990741	746.821	538.298	0.957823	516.69	660.348	0.972651
394	851.882	472.936	0.991602	746.566	538.091	0.969681	516.412	665.295	0.94735
395	853.421	472.049	0.98871	752.65	542.368	0.968039	512.498	666.832	0.930831
396	855.498	471.602	0.98968	758.582	545.174	0.99292	509.627	668.825	0.906875
397	859.375	475.122	0.955795	762.918	544.805	0.991014	511.122	673.925	0.975524
398	862.719	478.058	0.974985	763.88	545.68	0.987594	550.944	682.121	0.638566
399	873.306	479.654	0.982481	769.486	549.618	0.995934	522.927	706.9	0.949035
400	874.782	484.641	0.985075	771.582	550.905	0.996631	533.353	713.875	0.936591
401	875.223	488.974	0.97677	772.974	552.409	0.990615	541.224	715.098	0.915464
402	878.122	493.661	0.966848	773.874	556.885	0.991189	552.531	711.095	0.941926
403	881.15	498	0.988046	774.442	558.612	0.993227	557.901	706.299	0.934023
404	883.316	499.868	0.991658	775.817	558.717	0.98764	558.48	707.282	0.929086
405	885.402	501.447	0.993668	776.898	558.931	0.977083	558.353	708.238	0.930484
406	886.202	503.377	0.991128	777.101	559.821	0.987024	555.39	714.864	0.848177
407	886.527	505.865	0.987552	778.389	558.076	0.981977	555	719.94	0.932957
408	887.585	505.054	0.987565	779.186	556.14	0.978192	551.274	718.164	0.96195
409	891.116	496.081	0.980214	780.416	551.843	0.97645	535.7	700.457	0.957304
410	886.803	490.843	0.986402	780.267	549.178	0.987555	529.054	689.204	0.98439
411	886.806	490.842	0.986399	780.266	549.191	0.987546	529.051	689.166	0.984346
412	883.135	487.58	0.991466	779.878	550.176	0.981807	531.195	682.753	0.94948
413	882.322	485.955	0.992394	779.198	548.061	0.987776	538.506	680.212	0.930735
414	882.464	484.403	0.991882	779.501	550.706	0.991395	546.452	676.923	0.967003
415	881.28	481.528	0.991897	778.353	550.498	0.986281	552.48	677.768	0.958468
416	879.759	481.684	0.986852	778.536	549.718	0.908439	554.343	681.192	0.926976
417	879.086	480.358	0.978805	781.7	549.78	0.989004	555.065	685.214	0.873315
418	879.216	480.685	0.976393	781.816	550.055	0.990204	557.705	686.577	0.893606
419	878.446	477.757	0.96987	785.595	552.9	0.98176	555.891	688.332	0.904337
420	880.818	478.113	0.979308	790.363	554.901	0.990974	554.256	689.499	0.967493
421	887.023	477.934	0.967809	793.106	554.499	0.990224	560.994	698.557	0.959298
422	890.984	479.806	0.944159	796.053	554.421	0.95257	553.794	714.355	0.464438
423	897.61	484.657	0.993074	800.456	559.204	0.972927	566.261	724.462	0.945465
424	903.043	490.747	0.988899	805.626	561.913	0.990929	579.044	732.76	0.945466
425	906.151	494.693	0.972832	807.662	563.663	0.994792	587.266	733.66	0.907482
426	907.488	499.897	0.9787	808.209	566.705	0.994282	593.548	730.809	0.943694
427	908.645	505.009	0.975732	806.59	570.444	0.986571	601.547	727.986	0.923355
428	910.957	507.653	0.981449	807.838	573.12	0.986741	603.663	725.57	0.924986
429	915.297	511.521	0.982135	808.67	572.058	0.986628	602.54	726.723	0.896974
430	915.685	512.953	0.990041	807.799	571.058	0.983007	603.119	733.225	0.861784
431	915.768	515.1	0.992461	810.665	568.378	0.983074	593.384	736.409	0.963055
432	919.049	512.747	0.988448	811.356	564.179	0.985634	584.994	734.43	0.923277
433	918.317	505.834	0.989102	811.634	561.552	0.9892	577.282	721.036	0.976527
434	915.867	500.806	0.991846	814.315	561.703	0.982762	574.846	712.075	0.971428
435	915.903	500.839	0.991804	814.315	561.702	0.982762	574.846	712.076	0.971437
436	915.482	497.571	0.988614	813.674	560.942	0.985517	574.746	699.328	0.937378
437	915.462	494.616	0.982161	811.404	559.077	0.979514	580.615	694.664	0.966596
438	915.246	492.912	0.977373	809.398	559.778	0.979212	591.071	691.74	0.969438
439	912.412	490.691	0.987656	812.878	560.158	0.986669	599.652	692.997	0.963983
440	910.466	488.188	0.987587	812.2	560.978	0.891625	603.471	695.135	0.933717
441	910.977	487.129	0.989271	812.799	560.003	0.945136	603.149	699.855	0.919692
442	910.6	486.273	0.98721	817.995	559.34	0.977386	603.074	701.018	0.893917
443	912.522	484.49	0.981621	823.102	562.406	0.99551	602.177	704.589	0.947461
444	912.799	483.627	0.983437	825.277	561.603	0.99438	598.797	708.434	0.965702
445	917.806	485.915	0.98573	826.9	561.32	0.987822	602.432	715.14	0.923173
446	923.538	483.466	0.980072	831.936	564.25	0.992112	612.04	729.761	0.88756
447	927.729	488.141	0.987046	835.832	566.553	0.997208	612.731	744.869	0.955305
448	931.393	492.531	0.980324	838.494	569.285	0.99374	620.982	753.827	0.931089
449	937.862	495.353	0.969814	839.782	571.087	0.98414	630.669	755.066	0.964258
450	940.135	498.714	0.972464	839.755	573.659	0.977388	638.458	746.884	0.892723
451	941.069	502.605	0.970059	840.256	575.69	0.990263	643.204	745.75	0.937179
452	942.243	508.947	0.965817	840.054	576.582	0.989707	645.947	743.663	0.93403
453	945.15	517.407	0.990512	842.409	577.905	0.986875	643.578	748.671	0.946231
454	944.553	518.211	0.991225	842.83	576.835	0.989138	641.286	752.37	0.965096
455	945.954	516.775	0.987619	844.275	573.621	0.978082	637.292	751.448	0.942588
456	949.901	514.966	0.985085	846.082	573.014	0.96939	629.246	745.986	0.912195
457	952.17	508.179	0.966468	846.02	570.2	0.949711	623.23	735.755	0.966387
458	946.673	503.123	0.991443	847.203	569.673	0.957813	622.422	722.236	0.980795
459	946.681	503.115	0.991444	847.167	569.586	0.956903	622.451	722.243	0.980814
460	944.853	499.843	0.989505	848.593	568.954	0.98391	623.07	716.152	0.935566
461	943.864	498.461	0.986057	848.139	570.108	0.985419	630.977	707.54	0.961183
462	943.169	498.484	0.983382	847.466	571.144	0.962441	637.319	705.393	0.954265
463	941.426	495.052	0.950973	845.759	571.037	0.964013	648.283	705.569	0.962755
464	941.56	490.133	0.951854	847.274	572.754	0.900324	651.611	709.288	0.937183
465	940.299	490.373	0.957211	846.465	573.821	0.938534	651.417	716.804	0.89015
466	942.34	490.22	0.982116	849.64	576.129	0.947016	651.73	719.748	0.908971
467	944.2	488.581	0.984899	856.636	573.741	0.984775	649.984	722.293	0.958214
468	944.506	485.961	0.984662	859.731	572.21	0.976492	645.481	729.336	0.961513
469	946.753	487.394	0.99055	861.605	574.536	0.970055	651.113	737.281	0.966724
470	954.525	488.994	0.964749	865.274	573.995	0.989875	659.071	748.576	0.914654
471	959.751	495.058	0.958289	867.841	574.269	0.984294	663.182	767.665	0.964142
472	963.315	497.68	0.979578	871.389	577.536	0.990589	670.058	778.87	0.938774
473	965.481	499.647	0.984864	873.619	578.609	0.985484	679.985	773.783	0.961689
474	968.373	503.062	0.984852	874.414	580.529	0.978905	684.998	769.429	0.940964
475	971.393	505.985	0.971239	876.277	582.974	0.965251	690.236	765.189	0.948527
476	972.513	513.986	0.972172	877.737	585.401	0.943576	692.368	764.403	0.925998
477	975.631	519.991	0.989934	877.324	584.489	0.980709	692.305	772.021	0.972739
478	975.634	519.985	0.989897	877.326	584.477	0.980785	692.208	771.975	0.972829
479	975.154	520.438	0.984191	878.551	582.718	0.98486	685.256	771.503	0.947334
480	977.497	515.927	0.990781	879.613	582.659	0.986174	681.47	766.966	0.949344
481	976.233	510.455	0.969226	881.745	579.826	0.996118	672.871	757.581	0.976815
482	971.317	504.699	0.969183	880.207	578.38	0.994962	668.94	747.372	0.919184
483	971.305	504.678	0.969058	880.201	578.352	0.994926	668.94	747.374	0.918953
484	969.058	499.602	0.97915	880.39	579.879	0.99568	667.626	740.443	0.970882
485	970.874	498.896	0.981438	880.432	578.591	0.996791	675.13	733.408	0.962278
486	969.119	499.229	0.985072	878.679	578.524	0.986452	683.39	732.403	0.893704
487	966.653	499.147	0.981832	879.249	579.972	0.982222	692.38	729.736	0.92777
488	967.315	495.456	0.964432	880.552	583.266	0.915836	697.509	732.501	0.912302
489	965.098	494.443	0.964464	880.543	581.658	0.801333	700.013	738.783	0.95195
490	966.348	492.303	0.954488	886.597	582.58	0.913375	698.986	747.202	0.914441
491	967.822	492.7	0.960631	890.401	586.683	0.865371	696.31	749.756	0.957018
492	969.3	490.465	0.979694	891.52	583.128	0.992354	695.869	758.003	0.973828
493	971.132	492.452	0.947302	896.623	583.086	0.988532	698.945	763.339	0.904933
494	981.079	494.929	0.977151	898.714	584.243	0.991951	704.119	780.93	0.929909
495	985.031	497.392	0.982237	902.043	585.71	0.982327	714.587	794.045	0.867506
496	986.776	500.993	0.961414	903.088	587.066	0.967405	725.595	798.069	0.965351
497	989.027	504.888	0.986868	904.615	589.617	0.973768	731.803	798.026	0.941879
498	992.338	509.313	0.978733	906.95	594.934	0.972632	739.5	795.454	0.948008
499	996.957	510.527	0.974746	909.906	595.98	0.983823	747.899	789.424	0.943049
500	1000.13	514.944	0.98516	910.432	599.137	0.971277	746.684	786.601	0.924987
501	1004.44	519.38	0.972414	911.395	599.206	0.982319	746.463	792.828	0.905539
502	1004.25	522.156	0.955619	913.815	598.666	0.992916	748.141	799.836	0.946907
503	1004.28	522.214	0.956275	913.817	598.667	0.992915	748.149	799.825	0.946915
504	1007.89	520.441	0.988475	914.762	594.674	0.996345	734.102	798.781	0.906364
505	1005.68	512.891	0.976179	915.783	593.042	0.995538	721.972	786.1	0.976858
506	1001.83	508.801	0.963541	914.98	591.305	0.994179	718.245	780.398	0.925781
507	1001.83	508.812	0.963506	914.948	591.3	0.994203	717.079	779.673	0.918027
508	999.009	506.006	0.982603	915.098	590.279	0.995184	715.249	771.832	0.961277
509	997.77	505.829	0.986684	914.339	590.814	0.994444	720.503	763.924	0.908961
510	992.948	503.407	0.988476	912.265	591.025	0.988713	728.746	762.358	0.906206
511	991.008	500.919	0.98504	912.808	593.667	0.969674	735.39	760.446	0.933599
512	987.135	500.045	0.962696	912.083	592.812	0.979899	744.269	762.466	0.924367
513	988.536	498.167	0.950669	914.635	594.434	0.904902	747.704	769.95	0.955049
514	988.172	499.127	0.957029	920.244	594.811	0.890115	746.555	778.218	0.891666
515	987.816	497.443	0.958971	920.391	595.322	0.995423	745.385	779.591	0.914387
516	989.381	496.431	0.95087	924.209	595.369	0.987399	743.769	782.709	0.975094
517	995.881	497.435	0.97321	927.793	594.587	0.995046	748.981	789.701	0.953411
518	999.521	496.294	0.966942	931.362	595.625	0.997227	751.767	802.49	0.951857
519	1005.69	500.93	0.977225	935.335	596.809	0.99443	764.162	814.484	0.889477
520	1012.51	505.444	0.98678	938.665	597.934	0.981752	779.88	816.301	0.954947
521	1016.67	507.451	0.979231	939.328	601.674	0.959106	784.551	815.959	0.966013
522	1018.75	510.404	0.94271	939.68	605.149	0.946341	791.864	810.411	0.940236
523	1020.12	513.606	0.949282	941.423	608.259	0.98811	794.415	806.5	0.918672
524	1022.37	517.849	0.980421	942.828	610.467	0.986057	795.579	805.103	0.91508
525	1028.3	520.638	0.990184	944.144	611.95	0.990213	796.939	806.954	0.882958
526	1029.73	524.512	0.979924	945.439	610.853	0.988694	794.999	812.768	0.867041
527	1031.96	524.328	0.956322	944.138	608.659	0.993135	793.82	820.935	0.950628
528	1033.58	521.388	0.97619	945.835	604.448	0.976575	780.717	820.999	0.927837
529	1029.27	515.236	0.983576	946.44	600.422	0.988015	773.305	817.436	0.971511
530	1024.31	510.675	0.969008	946.068	599.403	0.994423	767.502	810.435	0.960509
531	1024.31	510.669	0.968937	946.047	599.396	0.994393	767.487	810.444	0.960704
532	1019.74	507.472	0.923011	944.966	599.352	0.99652	764.777	801.54	0.960194
533	1017.44	507.364	0.967248	943.158	597.524	0.989002	765.362	794.879	0.88103
534	1015.8	509.238	0.94538	940.42	600.364	0.969882	774.82	790.525	0.953704
535	1012.6	507.278	0.979446	940.822	599.935	0.937039	778.612	787.793	0.891955
536	1009.25	505.675	0.973211	939.823	601.457	0.912379	783.372	789.288	0.903364
537	1009.54	507.787	0.969075	940.676	601.645	0.894073	785.641	793.056	0.947587
538	1007.56	506.449	0.966634	946.572	604.326	0.966934	783.871	794.46	0.902898
539	1005.33	504.231	0.94469	950.858	603.966	0.987787	781.203	798.119	0.87277
540	1007.06	504.311	0.959914	953.523	603.51	0.987832	780.398	798.798	0.937791
541	1014.15	506.539	0.977644	957.416	603.357	0.977513	786.036	803.863	0.982418
542	1019.83	507.573	0.936481	958.99	604.09	0.967347	793.939	815.672	0.881408
543	1024.54	508.918	0.973027	961.318	605.331	0.92719	809.344	822.379	0.897885
544	1029.42	514.19	0.975937	965.867	609.419	0.96633	817.308	824.763	0.968376
545	1036.67	514.107	0.97287	968.096	611.532	0.985305	825.542	825.374	0.948842
546	1037.19	520.799	0.984801	969.16	615.402	0.986518	829.445	821.494	0.945854
547	1041.36	523.102	0.98315	969.021	616.802	0.983464	833.47	815.852	0.94436
548	1045.72	525.248	0.974005	968.032	619.822	0.978818	834.507	818.034	0.948845
549	1050.66	528.797	0.96062	968.056	620.987	0.977989	835.394	819.986	0.944516
550	1052.02	533.602	0.958631	968.7	621.16	0.98357	832.535	823.788	0.909621
551	1052.13	536.973	0.96984	970.8	620.57	0.973484	832.89	830.321	0.928276
552	1056.46	531.538	0.988799	973.21	616.043	0.987373	823.274	835.151	0.951892
553	1055.14	525.304	0.929363	973.879	612.351	0.993275	817.201	824.394	0.948628
554	1048.85	521.139	0.972031	975.47	610.578	0.992552	809.537	819.065	0.971545
555	1048.83	521.177	0.972087	975.489	610.571	0.99256	809.541	819.066	0.971553
556	1045.07	517.237	0.985066	974.475	609.352	0.995846	804.44	818.012	0.972332
557	1041.34	516.321	0.983437	971.519	607.648	0.98738	835.65	780.488	0.127943
558	1040.45	517.368	0.986016	969.984	608.991	0.97643	1050.57	523.438	0.0558439
559	1036.97	517.733	0.963454	970.448	612.004	0.907826	1036.72	506.262	0.0785165
560	1036.65	516.1	0.935384	970.818	612.251	0.96853	1036.43	506.714	0.0994058
561	1036.82	515.285	0.947662	971.035	615.643	0.975484	826.289	806.39	0.894865
562	1035.1	515.216	0.971577	977.661	614.697	0.979351	829.542	806.6	0.910486
563	1034.07	513.012	0.942773	980.03	615.597	0.98832	827.042	808.647	0.880217
564	1033.65	511.796	0.94574	982.271	613.639	0.993398	824.328	810.994	0.887659
565	1040.58	514.366	0.982965	984.737	614.015	0.988551	829.112	812.787	0.922462
566	1046.51	514.973	0.975939	987.278	614.617	0.979906	836.015	827.586	0.858558
567	1053.62	514.879	0.960218	992.168	615.221	0.942996	856.529	832.285	0.934582
568	1056.32	521.108	0.976308	993.82	617.559	0.972797	865.576	833.905	0.973279
569	1061.51	524.628	0.951221	996.586	620.031	0.981072	869.902	835.769	0.962906
570	1068.74	531.206	0.956873	997.903	626.878	0.987312	876.2	830.498	0.884501
571	1068.36	533.13	0.96666	998.48	630.354	0.993792	878.092	823.109	0.84863
572	1071.06	536.056	0.982304	999.154	632.085	0.983021	878.809	827.117	0.900317
573	1075.06	540.221	0.981207	999.817	633.612	0.952549	881.693	828.989	0.917439
574	1078.56	541.768	0.969036	1001.77	633.048	0.98234	878.486	833.598	0.872413
575	1081.61	544.334	0.971931	1002.2	628.894	0.994825	878.716	839.4	0.806958
576	1084.4	538.741	0.95488	1003.42	623.602	0.986226	866.153	838.231	0.923886
577	1083.12	533.975	0.983683	1002.76	622.907	0.986944	858.276	838.826	0.899568
578	1075.16	529.772	0.975621	1005.55	620.813	0.983015	851.991	829.984	0.830387
579	1075.14	529.775	0.975423	1005.56	620.867	0.982976	852.01	829.973	0.830283
580	1074.68	525.705	0.973077	1004.78	621.225	0.98638	846.781	824.942	0.467265
581	1072.32	525.167	0.945119	1003.33	620.678	0.978874	890.171	802.688	0.228207
582	1072.44	524.36	0.926216	1000.98	619.083	0.979325	897.28	807.101	0.314715
583	1068.34	526.436	0.943054	1001.65	623.046	0.963262	856.243	818.929	0.113878
584	1064.23	524.555	0.962455	1001.65	624.973	0.845329	867.858	819.772	0.184241
585	1062.83	524.695	0.964107	1002.78	622.497	0.8862	871.176	818.3	0.659092
586	1062.9	523.267	0.975044	1006.32	623.677	0.977924	873.108	821.468	0.233095
587	1063.65	521.722	0.976134	1010.79	623.941	0.979432	1068.21	524.377	0.101044
588	1060.96	522.083	0.95452	1012.22	623.517	0.982636	871.409	823.288	0.881397
589	1069.48	521.347	0.857796	1015.51	622.818	0.987275	872.599	832.454	0.908026
590	1074.61	522.209	0.985644	1018.03	623.485	0.970896	883.073	840.923	0.255719
591	1077.75	523.786	0.972891	1020.95	622.897	0.981166	894.171	852.063	0.93713
592	1082.07	529.163	0.952061	1022.78	627.703	0.978162	906.076	854.419	0.938804
593	1084.72	529.707	0.969751	1025.26	630.208	0.990711	909.925	854.41	0.939975
594	1088.95	533.069	0.98155	1028.29	635.494	0.955891	916.71	850.062	0.935156
595	1094.84	538.022	0.96799	1028.75	637.918	0.989204	922.177	841.857	0.833649
596	1099.08	539.722	0.914213	1028.45	638.46	0.97872	922.126	840.517	0.774755
597	1102.31	545.151	0.976679	1030.56	640.62	0.985572	920.161	841.05	0.819104
598	1103.57	549.211	0.987728	1031.94	640.455	0.957598	921.982	848.698	0.832061
599	1104.78	552.857	0.987338	1033.16	640.076	0.969284	918.436	858.522	0.796717
600	1110.91	548.858	0.98709	1033.01	634.907	0.984062	909.959	856.997	0.879555
601	1111.42	541.87	0.950434	1033.99	633.598	0.988399	900.914	848.682	0.960754
602	1103.51	539.154	0.951257	1034.85	631.254	0.9929	896.647	842.722	0.871161
603	1103.48	539.144	0.951146	1034.87	631.255	0.992867	896.711	842.667	0.870829
604	1095.43	537.528	0.973233	1034	631.828	0.991256	889.711	836.645	0.811081
605	1097.92	534.746	0.960467	1033.09	631.301	0.993423	888.321	831.978	0.223534
606	1093.46	533.602	0.962889	1031.75	631.932	0.994064	1036.62	637.62	0.0840091
607	1092.92	533.099	0.982067	1031.44	633.11	0.99119	903.865	837.87	0.350492
608	1087.25	534.986	0.979814	1031.72	635.832	0.972374	901.428	836.409	0.323553
609	1084.7	533.189	0.977488	1033.74	634.567	0.97755	875.784	846.803	0.062338
610	1083.84	532.724	0.97727	1039.81	636.683	0.980535	908.276	836.226	0.688674
611	1084.61	532.473	0.973959	1037.08	635.37	0.960145	905.486	840.324	0.867124
612	1086.21	532.723	0.962897	1041.53	634.063	0.986377	904.024	843.373	0.864957
613	1094.35	531.641	0.984362	1042.39	633.768	0.98052	913.417	844.105	0.788389
614	1095.64	531.071	0.971684	1048.38	635.971	0.99172	925.887	852.574	0.737311
615	1098.15	534.273	0.969705	1049.53	636.878	0.986171	935.237	861.015	0.942503
616	1102.79	537.64	0.947174	1053.25	639.376	0.970611	947.437	863.076	0.965273
617	1111.15	540.729	0.946971	1055.15	643.144	0.985055	953.21	866.717	0.93589
618	1114.25	544.08	0.964189	1057.23	648.391	0.986128	959.682	861.271	0.842468
619	1117.84	548.201	0.969371	1056.93	652.383	0.992284	960.965	857.598	0.843515
620	1122.35	551.679	0.980441	1057.91	654.365	0.992308	963.452	853.778	0.921195
621	1125.78	554.527	0.968928	1060.27	653.08	0.985688	963.981	857.138	0.914451
622	1127.65	558.845	0.95547	1058.14	648.919	0.97027	963.727	861.305	0.870754
623	1129.8	562.321	0.96362	1057.9	650.97	0.971491	960.482	869.749	0.867259
624	1131.82	562.079	0.972134	1058.85	647.418	0.981434	956.771	869.563	0.876765
625	1134.96	557.462	0.958956	1060.95	648.213	0.979608	946.719	870.955	0.927411
626	1124.75	552.213	0.947891	1059.87	641.487	0.989428	927.786	859.001	0.858086
627	1124.74	552.229	0.947321	1059.86	641.492	0.989424	927.791	858.995	0.85708
628	1123.05	548.603	0.975362	1062.49	642.45	0.99386	923.246	853.998	0.920786
629	1117.93	547.415	0.970819	1060.99	643.444	0.991145	923.216	848.239	0.800071
630	1114.92	546.696	0.917221	1055.56	646.252	0.982599	927.001	844.268	0.731864
631	1111.42	547.964	0.939452	1058.94	647.946	0.976862	932.98	842.156	0.831203
632	1111.28	546.039	0.970745	1059.03	647.244	0.957732	937.875	840.571	0.7249
633	1106.49	545.638	0.972039	1060.73	648.489	0.969053	939.454	847.556	0.799953
634	1106.32	546.495	0.973579	1063.35	648.214	0.987876	938.821	849.868	0.918664
635	1105.76	544.433	0.971392	1066.09	648.808	0.982661	939.432	853.323	0.923706
636	1111.17	545.465	0.968256	1071.78	647.96	0.971453	939.027	854.874	0.901484
637	1112.35	543.406	0.937178	1072.76	650.516	0.975551	944.439	858.357	0.941097
638	1114.71	544.499	0.947418	1074.44	649.043	0.983158	955.266	866.583	0.909089
639	1120.24	545.883	0.961609	1074.2	649.29	0.975081	970.237	865.913	0.897644
640	1127.62	548.678	0.968374	1078.44	653.404	0.978545	981.196	871.573	0.959403
641	1129.25	552.038	0.94928	1082.13	656.313	0.977569	986.677	873.887	0.827614
642	1132.62	555.305	0.916786	1082.95	660.695	0.940772	990.245	874.666	0.800288
643	1139.45	557.7	0.901468	1086.7	664.444	0.978969	993.593	867.719	0.921978
644	1144.65	560.635	0.943947	1085.19	668.357	0.969695	993.689	866.417	0.912573
645	1147.17	562.829	0.970479	1086.97	666.528	0.904504	991.555	869.924	0.858162
646	1149.47	568.057	0.965284	1086.32	668.079	0.959046	991.705	874.658	0.859218
647	1156.22	573.335	0.972282	1086.71	662.725	0.986053	987.199	885.288	0.866384
648	1156.24	573.384	0.972521	1086.69	662.694	0.986134	987.207	885.293	0.866292
649	1151.75	567.409	0.94494	1087.7	658.382	0.987676	970.686	883.568	0.942404
650	1148.33	562.093	0.909888	1087.7	656.263	0.983901	960.076	875.446	0.933765
651	1148.41	562.168	0.909395	1087.69	656.283	0.98396	960.088	875.469	0.933575
652	1142.01	560.295	0.891269	1086.68	656.205	0.978469	956.659	870.295	0.952615
653	1140.25	559.229	0.569189	1085.9	657.174	0.980592	954.596	863.008	0.91435
654	1137.07	560.969	0.930803	1084.92	661.039	0.978651	958.031	861.918	0.894023
655	1133.58	559.407	0.902167	1081.74	662.097	0.955124	962.883	861.679	0.908223
656	1133.15	559.252	0.948194	1082.73	661.144	0.992005	969.815	860.436	0.868409
657	1130.3	559.501	0.922656	1085.88	663.978	0.980218	973.662	864.291	0.89434
658	1130.57	560.217	0.958516	1089.01	663.028	0.980859	974.946	869.002	0.947408
659	1130.37	560.929	0.952214	1093.06	663.121	0.987142	969.966	870.697	0.905559
660	1130	559.635	0.900799	1098.15	664.481	0.97642	970.445	871.496	0.911536
661	1133.14	557.153	0.900426	1099.87	663.917	0.988292	972.447	874.915	0.941731
662	1137.86	559.605	0.946775	1099.22	663.437	0.975369	990.419	871.547	0.87926
663	1144.68	558.399	0.924009	1099.57	663.798	0.898047	985.916	882.334	0.840483
664	1147.6	564.09	0.937199	1105.22	668.245	0.848394	990.977	881.846	0.89588
665	1155.24	565.739	0.97122	1108.88	670.949	0.977506	1002.67	883.265	0.946991
666	1163.05	566.295	0.959467	1108.41	672.916	0.990589	1011.13	879.056	0.952562
667	1167.31	571.398	0.955954	1107.91	673.819	0.984118	1010.52	874.666	0.895166
668	1175.95	574.968	0.962409	1110.73	674.623	0.976491	1009	869.922	0.927652
669	1178.65	579.394	0.959921	1109.65	671.983	0.96134	1005.53	869.584	0.893467
670	1181.76	583.532	0.959364	1111.36	671.965	0.985762	1005.92	872.662	0.862326
671	1186.78	589.706	0.96998	1113.2	670.374	0.965803	1004.42	872.172	0.826765
672	1188.77	582.509	0.987235	1114.92	665.773	0.95612	986.785	868.941	0.859055
673	1188.87	576.145	0.964308	1115.42	664.973	0.964502	976.269	859.818	0.92017
674	1184.57	571.016	0.917257	1114.15	660.763	0.983857	970.682	854.539	0.928212
675	1184.59	570.988	0.917143	1114.1	660.724	0.984195	970.684	854.538	0.928169
676	1179.08	569.611	0.808082	1113.06	660.388	0.974013	965.154	849.97	0.962193
677	1175.59	570.899	0.948227	1113.36	661.153	0.910744	966.472	846.091	0.864623
678	1175.73	570.465	0.935196	1115.3	664.706	0.849225	969.102	840.362	0.816736
679	1174.39	569.962	0.976466	1114.38	661.484	0.988713	976.24	838.119	0.75831
680	1172	568.735	0.976556	1119.88	660.547	0.987977	978.243	839.915	0.939797
681	1169.71	567.733	0.979729	1118.11	659.98	0.980982	982.754	842.33	0.913467
682	1171.95	565.962	0.981974	1118.44	657.727	0.981342	983.576	845.862	0.960954
683	1170.95	566.502	0.975589	1122.18	661.126	0.992404	981.728	850.362	0.970667
684	1175.86	563.45	0.966662	1123.49	659.786	0.989296	978.822	856.434	0.948511
685	1179.19	562.332	0.940922	1126.07	661.192	0.986323	981.366	860.657	0.932469
686	1179.57	565.346	0.961999	1129.76	662.3	0.987496	989.127	871.779	0.89072
687	1182.71	564.425	0.976555	1132.69	664.901	0.98192	1001.06	886.606	0.868731
688	1193.1	567.735	0.973806	1134.86	667.744	0.971741	1011.77	882.901	0.885541
689	1195.29	572.405	0.944717	1137.02	670.915	0.985383	1019.27	884.099	0.923478
690	1200.7	573.745	0.949624	1140.14	673.105	0.978262	1024.05	879.922	0.958325
691	1209.82	579.345	0.937052	1143.41	677.524	0.985432	1026.57	878.171	0.924941
692	1211.57	581.814	0.964985	1143.59	676.791	0.985492	1025.31	872.522	0.834925
693	1216.93	585.254	0.984147	1144.96	678.138	0.981012	1023.93	876.547	0.817268
694	1221.03	589.743	0.971503	1145.69	677.247	0.991591	1023.82	879.929	0.933122
695	1222.31	589.261	0.909119	1146.87	672.734	0.985175	1016.64	887.87	0.917979
696	1222.04	587.087	0.921223	1146.46	671.767	0.991351	1008.28	883.32	0.927475
697	1216.39	581.519	0.930397	1147.11	667.992	0.991273	997.113	873.709	0.930546
698	1217	577.343	0.974353	1147.82	666.496	0.989119	992.066	865.733	0.942872
699	1216.99	577.405	0.974355	1147.83	666.499	0.989095	992.063	865.737	0.942785
700	1215.47	577.88	0.846496	1146.99	666.106	0.989907	984.72	861.853	0.889938
701	1216.53	576.453	0.955801	1145.73	666.358	0.98861	986.225	857.765	0.732902
702	1216.03	570.79	0.935434	1145.96	668.479	0.987191	997.277	850.433	0.8936
703	1209.25	574.794	0.853241	1143.7	668.917	0.944171	1001.88	850.705	0.858082
704	1208.96	576.536	0.957576	1143.18	669.13	0.811894	1004.66	854.008	0.909087
705	1206.52	570.282	0.937925	1148.77	671.394	0.879287	1007.96	857.984	0.765699
706	1205.79	572.993	0.957464	1151.56	671.443	0.940702	1011.06	860.813	0.924675
707	1207.37	570.862	0.951142	1156.98	670.899	0.877523	1010.45	864.365	0.954402
708	1205.89	573.888	0.90477	1155.92	671.96	0.97986	1009.68	870.509	0.944485
709	1210.16	574.934	0.93838	1158.5	672.962	0.991985	1010.72	874.853	0.410727
710	1214.22	573.126	0.95241	1161.96	671.854	0.983317	1018.15	890.103	0.8571
711	1221.4	576.209	0.961185	1165.56	673.517	0.984427	1023.44	891.708	0.915765
712	1224.2	578.492	0.962834	1167.31	675.164	0.975152	1028.66	892.186	0.958162
713	1232.49	581.992	0.976177	1167.86	678.525	0.975633	1036.15	895.096	0.742269
714	1240.04	580.144	0.965581	1166.22	679.878	0.964602	1041.36	882.65	0.633265
715	1241.79	586.476	0.951817	1168.23	681.066	0.903901	1045.43	882.811	0.845139
716	1249.5	590.657	0.967587	1171.22	681.785	0.97793	1042.95	872.373	0.829136
717	1251.68	594.598	0.975022	1173.76	682.303	0.98934	1038.71	865.163	0.628632
718	1258.02	599.395	0.953098	1173.9	679.916	0.991883	1034.18	857.869	0.765677
719	1259.78	600.848	0.914157	1176.85	674.347	0.981204	1028.58	855.439	0.527722
720	1260.69	597.442	0.971786	1176.55	672.422	0.986292	1198.45	785.961	0.555202
721	1260.69	597.442	0.971786	1176.55	672.422	0.986292	1198.45	785.961	0.555202
722	1251.58	590.937	0.90054	1178.67	669.747	0.981132	1004.6	851.826	0.870962
723	1251.57	590.938	0.90051	1178.67	669.744	0.981093	1004.59	851.819	0.870924
724	1250.58	588.629	0.965282	1179.82	669.313	0.979732	1005.19	842.513	0.890242
725	1253.25	586.339	0.97226	1178.03	671.866	0.956353	1006.65	837.057	0.946334
726	1252.38	585.05	0.974535	1174.39	675.39	0.848825	1012.6	836.716	0.959955
727	1252.1	583.178	0.986323	1175.46	677.845	0.590682	1018.37	839.177	0.887926
728	1248.72	584.465	0.984309	1180.61	671.495	0.721515	1021.08	842.278	0.840445
729	1242.86	583.919	0.946173	1178.51	669.752	0.957371	1025.34	848.244	0.939263
730	1244.82	581.094	0.972502	1182.6	672.418	0.967987	1021.87	856.233	0.932185
731	1244.31	580.844	0.96865	1184.85	672.344	0.981948	1020.29	860.548	0.826398
732	1245.26	579.734	0.963606	1184.11	672.511	0.982388	1019.71	863.759	0.93256
733	1252.27	580.056	0.980437	1188.34	672.837	0.983635	1020.71	867.235	0.9715
734	1256.8	578.401	0.977896	1191.42	673.953	0.981467	1038.04	871.316	0.931187
735	1260.26	579.21	0.960869	1193.24	677.003	0.979511	1050.5	869.583	0.787643
736	1263.07	583.214	0.981167	1195.21	674.428	0.964794	1052.55	879.927	0.741339
737	1267.91	586.877	0.980381	1200.89	680.618	0.935151	1055.2	883.183	0.806028
738	1273.56	587.829	0.950047	1199.74	684.474	0.961029	1059.51	889.392	0.869008
739	1276.07	591.167	0.949913	1204.24	687.737	0.98786	1066.96	881.557	0.854594
740	1283.18	592.456	0.980706	1204.93	688.23	0.985543	1064.35	871.412	0.848889
741	1289.17	601.659	0.970307	1203.96	683.735	0.984256	1061.22	871.41	0.938486
742	1290.5	607.03	0.92907	1203.81	684.764	0.986581	1064.19	877.064	0.913681
743	1290.24	609.325	0.9056	1203.33	681.648	0.975326	1059.58	880.367	0.936933
744	1292.48	606.318	0.9093	1204.37	681.797	0.976733	1055.59	879.36	0.955694
745	1290.9	598.929	0.912412	1204.97	678.468	0.993286	1034.45	871.404	0.815738
746	1289.85	594.846	0.826797	1205.57	675.558	0.993144	1030.27	861.253	0.885322
747	1290.13	594.77	0.810395	1205.58	675.563	0.99314	1030.21	861.28	0.889289
748	1286.88	589.286	0.663197	1206.17	675.36	0.996046	1024.67	850.483	0.950012
749	1286.9	590.299	0.956161	1205.55	676.438	0.995646	1030.6	843.464	0.875819
750	1282.67	590.892	0.965014	1202.48	679.782	0.984865	1034.58	843.453	0.721948
751	1275.88	590.787	0.936896	1202.03	678.659	0.956733	1043.04	843.717	0.884173
752	1274.04	587.859	0.967633	1200.22	680.266	0.912397	1046.35	848.301	0.556086
753	1271.17	587.75	0.98416	1210.32	680.242	0.906517	1046.18	856.523	0.89674
754	1270.16	587.712	0.986313	1206.02	678.323	0.967835	1046.94	867.132	0.928381
755	1270.53	586.521	0.987479	1213.91	680.758	0.939671	1046.77	873.46	0.838591
756	1268.73	586.38	0.983794	1216.81	681.658	0.960342	1044.79	874.356	0.936037
757	1274	585.96	0.964608	1216.51	679.91	0.971253	1046.9	883.382	0.730309
758	1274.39	587.19	0.96339	1217.3	680.814	0.989794	1277.29	587.825	0.0507656
759	1281.01	585.501	0.986355	1220.29	681.834	0.984888	1063.15	899.619	0.891593
760	1286.98	586.242	0.971873	1223.91	684.306	0.984552	1070.46	902.479	0.938228
761	1293.59	590.217	0.95161	1224.48	683.887	0.982636	1088.08	884.526	0.355266
762	1299.84	592.368	0.952961	1224.15	686.711	0.978842	1093.93	884.083	0.887184
763	1305.5	596.098	0.973695	1225.66	688.988	0.971172	1097.87	883.874	0.89169
764	1307.8	600.74	0.973831	1226.38	688.778	0.984397	1095.03	874.933	0.708918
765	1313.99	604.88	0.969969	1226.61	689.318	0.987303	1090.42	872.365	0.844748
766	1320.35	607.228	0.943207	1225.19	686.124	0.960559	1087.2	874.345	0.861218
767	1319.23	614.012	0.97348	1226.19	682.764	0.962916	1084.42	879.589	0.864311
768	1322.04	610.256	0.967326	1231.13	679.534	0.985812	1069.13	864.689	0.826245
769	1317.81	602.187	0.971593	1232.58	676.919	0.993524	1062.32	842.585	0.830825
770	1315.16	596.519	0.980213	1232.05	675.556	0.984386	1050.69	842.691	0.901642
771	1315.24	596.623	0.980376	1232.05	675.554	0.984417	1050.69	842.691	0.901654
772	1312.12	595.704	0.951092	1232.68	675.144	0.987135	1045.49	840.266	0.951124
773	1311.75	590.048	0.959826	1229	677.236	0.952883	1045.11	836.13	0.923826
774	1311.23	588.1	0.971305	1225.17	676.163	0.959285	1104.36	826.23	0.125493
775	1309.19	587.901	0.963514	1234.04	679.33	0.866379	1053.26	833.933	0.142403
776	1307.38	587.448	0.945584	1230.74	679.411	0.96637	1058.48	836.407	0.827724
777	1307.45	585.136	0.970721	1235.36	674.679	0.983356	1064.18	840.352	0.953885
778	1306.04	585.56	0.96847	1234.1	673.984	0.987669	1064.68	853.79	0.258036
779	1306.54	583.985	0.970751	1236.5	674.29	0.995993	1064.85	859.898	0.63418
780	1306.43	582.421	0.972946	1237.41	673.277	0.99545	1058.2	863.77	0.962064
781	1308.49	585.482	0.965547	1241.01	674.735	0.993764	1064	869.003	0.956132
782	1315.34	584.479	0.985143	1243.26	676.2	0.992029	1091.3	863.632	0.705444
783	1320.52	584.194	0.977847	1248.15	678.996	0.994322	1085.63	887.165	0.723019
784	1322.48	588.366	0.951213	1250.87	679.636	0.989367	1096.45	896.82	0.908793
785	1328.53	589.948	0.98114	1253.41	681.738	0.975614	1101.75	898.413	0.754719
786	1332.93	593.767	0.977096	1253.31	685.581	0.977707	1105.7	891.387	0.880286
787	1335.39	594.288	0.978739	1253.98	689.312	0.988697	1111.49	885.942	0.927225
788	1340.61	601.647	0.964774	1252.45	689.193	0.981445	1113.35	881.867	0.871699
789	1346.44	601.793	0.986057	1252.71	687.268	0.981058	1113.39	880.597	0.750352
790	1346.3	605.589	0.895682	1253.95	688.173	0.983339	1112.26	884.611	0.705933
791	1345.56	613.597	0.974459	1257.19	686.554	0.992759	1110.69	885.278	0.790363
792	1346.92	608.778	0.950537	1258.74	687.765	0.97191	1091.6	886.17	0.955643
793	1346.75	605.843	0.944625	1258.24	683.171	0.987532	1081.31	876.647	0.767397
794	1346.72	605.841	0.944401	1258.25	683.181	0.987543	1081.37	876.669	0.767139
795	1340.17	600.474	0.962894	1257.26	681.109	0.994266	1073.98	861.658	0.956017
796	1338.22	594.123	0.902083	1257.48	681.964	0.995471	1083.03	852.424	0.945247
797	1337.98	592.186	0.936698	1256.88	683.273	0.994586	1077.1	851.805	0.949857
798	1335.2	592.154	0.935522	1256.9	683.885	0.989412	1082.05	850.383	0.830023
799	1331.56	593.457	0.972475	1254.36	688.031	0.976411	1089.95	851.494	0.824643
800	1330.31	594.216	0.9645	1256.31	686.808	0.962717	1325.16	584.533	0.0643648
801	1325.4	594.127	0.953811	1256.27	685.716	0.637438	1101.44	862.575	0.491946
802	1324.22	594.682	0.927985	1257.45	686.804	0.961434	1106.98	870.102	0.962336
803	1325.03	593.135	0.927091	1263.14	687.819	0.97311	1101.15	875.549	0.897051
804	1325.24	594.922	0.947291	1263.35	688	0.97312	1098.52	880.063	0.942745
805	1330.05	591.132	0.935636	1268.52	686.881	0.991485	1101.31	885.137	0.926407
806	1335.3	588.728	0.950064	1272.06	687.008	0.986946	1108.86	895.041	0.963016
807	1340.18	592.142	0.961761	1275.47	688.13	0.983123	1102.17	895.547	0.913715
808	1347.06	592.601	0.948382	1276.79	691.737	0.975735	1103.58	895.048	0.957861
809	1351.43	596.554	0.968134	1278.12	691.689	0.983273	1113.31	896.777	0.933883
810	1357.5	598.571	0.972412	1277.95	689.492	0.979946	1127.01	896.256	0.820409
811	1363.95	601.565	0.9752	1283.63	692.189	0.994332	1129.56	896.208	0.797749
812	1369.68	607.849	0.924636	1282.49	691.875	0.989708	1129.59	888.353	0.797722
813	1370.9	611.109	0.964863	1283.35	689.98	0.995499	1123.77	875.188	0.853424
814	1373.67	615.169	0.968906	1285.34	686.487	0.986929	1123.91	874.97	0.788539
815	1374.83	620.853	0.9502	1286.91	685.64	0.974376	1122.98	872.489	0.852493
816	1386.82	617.038	0.971993	1289.8	685.942	0.968087	1111.31	867.378	0.724065
817	1387.24	612.14	0.984061	1289.33	682.926	0.990506	1112.81	836.554	0.580031
818	1381.82	606.872	0.93965	1287.36	680.922	0.988198	1092.7	834.485	0.144774
819	1378.2	599.726	0.979381	1285.16	676.747	0.775571	1087.7	825.008	0.899089
820	1378.19	599.714	0.979391	1285.13	676.749	0.775556	1087.67	825.001	0.899377
821	1374.92	599.049	0.978535	1284.66	682.25	0.680016	1091.97	820.731	0.935194
822	1374.53	598.154	0.97802	1741.14	541.436	0.118804	1099.59	821.714	0.872825
823	1376.98	592.753	0.977652	1281.53	678.341	0.579492	1110.29	822.808	0.924559
824	1374.67	592.421	0.973614	1289.56	673.632	0.983342	1106.82	828.836	0.919189
825	1373.23	589.711	0.959274	1291.97	673.723	0.989035	1109.55	833.572	0.916596
826	1374.27	586.754	0.984921	1290.63	673.531	0.991453	1108.31	842.534	0.922032
827	1376.23	584.167	0.988486	1292.17	675.831	0.995752	1104.26	844.104	0.925378
828	1375.14	582.778	0.984614	1293.38	673.136	0.994843	1098.13	848.343	0.874954
829	1377.98	580.81	0.985715	1295.95	674.124	0.989345	1106.61	855.786	0.912447
830	1380.86	580.837	0.98171	1298.03	673.105	0.994081	1109.71	867.219	0.374413
831	1388.09	584.955	0.975904	1304.07	673.463	0.994384	1104.85	885.435	0.267343
832	1394.96	585.837	0.987156	1304.96	674.335	0.990622	1389.52	587.075	0.0808925
833	1394.75	587.239	0.984636	1308.92	676.038	0.989713	1130.99	884.4	0.869027
834	1400.05	589.303	0.966357	1311.06	679.388	0.988426	1134.44	884.089	0.857601
835	1403.39	591.858	0.9749	1312.72	680.094	0.991799	1142.5	878.715	0.828876
836	1403.61	597.583	0.969665	1313.64	681.896	0.988828	1147.3	874.108	0.610191
837	1406.77	602.218	0.990356	1314.46	681.926	0.981261	1149.95	872.189	0.875608
838	1408.52	609.863	0.979151	1314.94	681.215	0.97431	1147.93	875.355	0.819833
839	1408.47	607.03	0.970526	1315.93	678.826	0.99115	1148.72	879.497	0.877482
840	1407.59	610.071	0.981971	1316.34	678.366	0.99418	1144.94	883.958	0.739487
841	1412.11	597.671	0.942054	1318.85	675.097	0.990936	1134.34	857.5	0.848934
842	1407.38	597.193	0.96247	1319.01	673.642	0.994837	1129.07	845.919	0.872891
843	1407.32	593.075	0.912873	1318.35	673.13	0.995901	1122	838.298	0.741542
844	1407.32	593.079	0.91287	1318.33	673.11	0.995913	1122.02	838.307	0.744782
845	1403.86	586.668	0.892628	1315.47	672.645	0.988508	1125.56	834.799	0.845512
846	1403.85	586.345	0.869566	1312.08	674.066	0.981416	1130.47	835.613	0.856117
847	1402.63	585.326	0.961411	1306.59	677.717	0.974851	1132.55	841.802	0.641418
848	1400.13	584.637	0.973422	1306.59	678.926	0.907478	1135.7	844.24	0.824955
849	1396.03	586.104	0.989665	1305.48	678.292	0.929883	1140.76	849.728	0.895898
850	1395.81	583.759	0.987185	1304.22	678.16	0.873257	1402.76	587.196	0.0913849
851	1395.81	581.201	0.986826	1316.39	675.583	0.536405	1135.01	862.471	0.796558
852	1394.43	577.786	0.980798	1321.44	681.487	0.955945	1130.82	869.854	0.914189
853	1395.25	578.277	0.978781	1325.18	677.619	0.990129	1128.6	875.149	0.666544
854	1402.55	579.457	0.961131	1329.46	678.613	0.996385	1403.05	571.079	0.0781758
855	1410.16	581.452	0.986692	1330.23	677.279	0.993144	1147.84	901.115	0.816733
856	1414.08	584.581	0.982343	1333.36	678.164	0.989721	1153.55	905.966	0.918199
857	1418.15	584.987	0.965451	1335.62	679.331	0.98127	1163.41	906.977	0.667371
858	1421.22	586.502	0.925801	1337.48	682.904	0.941137	1172.37	904.599	0.62286
859	1422.57	590.299	0.920829	1337.55	683.362	0.965155	1179.5	898.225	0.870023
860	1430.46	598.167	0.985821	1341.99	686.485	0.988869	1180.97	893.193	0.725817
861	1433.83	601.303	0.958851	1343.99	685.946	0.992744	1177.95	891.127	0.778699
862	1433.25	604.768	0.922234	1342.17	682.231	0.964995	1178.68	893.32	0.617129
863	1435.37	613.766	0.962799	1343.32	681.111	0.974824	1178.45	895.068	0.648448
864	1441.28	607.17	0.975265	1345.22	681.208	0.958499	1169.02	883.96	0.605968
865	1440.53	598.977	0.96801	1347.81	677.129	0.994145	1162.27	865.936	0.93121
866	1435.55	599.254	0.976043	1347.18	675.447	0.995503	1152.77	859.373	0.947058
867	1433.47	595.787	0.959659	1344.83	673.645	0.992207	1147.52	851.648	0.91581
868	1433.53	595.773	0.959237	1344.82	673.606	0.992178	1147.49	851.645	0.915723
869	1432.19	591.023	0.838017	1343.18	673.43	0.983322	1147.07	846.552	0.892106
870	1427.21	588.333	0.971863	1338.95	678.642	0.965016	1157.52	845.047	0.951886
871	1422.85	584.06	0.985005	1339.58	681.282	0.928495	1162.3	847.132	0.944046
872	1423.13	584.783	0.988043	1338.91	685.457	0.681863	1164.28	847.736	0.922049
873	1420.72	582.308	0.973972	1335.25	682.125	0.470279	1174	855.844	0.951829
874	1418.47	580.912	0.945439	1417.23	572.739	0.0815112	1175.28	861.207	0.750583
875	1418.7	581.84	0.9518	1339.52	678.579	0.77043	1167.54	870.983	0.748925
876	1419.86	578.897	0.960902	1348	680.453	0.972034	1159.67	878.467	0.900668
877	1421.62	581.394	0.977218	1349.83	679.501	0.873202	1161.02	886.962	0.42425
878	1424.61	579.967	0.980368	1355.56	681.053	0.989264	1161.28	903.082	0.104981
879	1431.13	578.772	0.978296	1357.05	680.793	0.980815	1185.22	906.174	0.931195
880	1435.2	584.42	0.948234	1361.72	679.275	0.987666	1184.06	907.727	0.906379
881	1439.67	587.054	0.956702	1361.83	682.225	0.98535	1197.72	903.326	0.632187
882	1446.48	588.193	0.976801	1364.13	683.952	0.989525	1207.94	902.22	0.807285
883	1452.19	594.524	0.925819	1366.55	684.646	0.985161	1213.27	890.852	0.875626
884	1457.22	600.696	0.984651	1369.77	686.783	0.982949	1211.08	887.733	0.767457
885	1464.59	604.164	0.977287	1371.42	685.874	0.985741	1208.61	886.917	0.83067
886	1464.78	609.459	0.959744	1371.18	682.409	0.985271	1207.12	886.767	0.91178
887	1466.47	613.607	0.965843	1371.13	680.266	0.984414	1205.98	889.469	0.935003
888	1474.48	609.834	0.968477	1374.85	679.691	0.976504	1191.01	883.814	0.927769
889	1471.47	605.392	0.934286	1377.27	677.609	0.993299	1176.48	872.822	0.940426
890	1469.9	602.571	0.934003	1377.67	677.151	0.997038	1169.86	859.672	0.946648
891	1465.21	599.578	0.970979	1375.21	676.717	0.991635	1163.97	851.786	0.941275
892	1465.29	599.602	0.972044	1375.21	676.731	0.991652	1163.97	851.787	0.941275
893	1467.83	593.729	0.950793	1376.81	677.378	0.992982	1167.04	842.888	0.884283
894	1466.62	594.661	0.972197	1373.05	677.815	0.982752	1173.46	841.017	0.883147
895	1459.72	589.591	0.972559	1370.81	680.319	0.948944	1181.74	841.396	0.615472
896	1458.55	589.209	0.976576	1368.08	681.911	0.971488	1185.91	843.142	0.862638
897	1458.18	589.463	0.981011	1367.43	685.291	0.703631	1216.13	850.169	0.784984
898	1452.08	587.965	0.955083	1453.55	591.177	0.0726781	1202.21	855.472	0.875021
899	1454.65	585.47	0.984422	1378.68	680.253	0.261649	1207.47	857.395	0.873593
900	1456.05	584.206	0.981682	1380.26	682.048	0.969289	1215.51	859.913	0.812364
901	1455.77	584.67	0.96992	1384.7	680.203	0.986947	1213.29	866.82	0.938043
902	1464.24	583.15	0.971721	1390.52	679.973	0.983573	1221.65	872.64	0.818098
903	1471.25	587.895	0.631796	1391.68	680.35	0.990552	1230	872.394	0.674601
904	1478.27	588.811	0.814697	1393.86	679.763	0.992418	1212.97	907.811	0.822806
905	1484.92	594.332	0.882974	1396.2	681.325	0.984327	1220.24	906.966	0.934686
906	1484.95	600.624	0.969456	1398.2	685.72	0.990211	1229.46	900.053	0.856245
907	1489.75	601.123	0.988679	1401.32	686.044	0.984188	1234.29	895.86	0.936137
908	1495.66	604.067	0.962592	1401.59	685.712	0.979555	1233.61	889.36	0.881958
909	1506.79	607.24	0.850593	1405	689.068	0.986921	1230.98	885.643	0.934241
910	1509.83	612.395	0.907986	1408.19	689.466	0.995428	1229.45	888.147	0.923071
911	1513.67	615.757	0.936206	1408.15	687.811	0.993368	1229.4	889.269	0.844649
912	1513.69	614.143	0.977864	1408.56	687.141	0.989982	1226.62	889.633	0.813432
913	1516.7	613.171	0.978373	1411.12	684.241	0.993625	1210.13	856.144	0.638314
914	1507.16	603.166	0.901915	1412.19	680.269	0.994491	1192.78	866.451	0.957329
915	1508	601.302	0.957987	1409.66	679.209	0.99711	1195.91	855.469	0.930637
916	1507.88	601.41	0.95849	1409.67	679.351	0.997139	1195.88	855.492	0.930584
917	1503.23	600.41	0.98284	1410.46	678.432	0.996777	1197.11	846.798	0.91725
918	1502.05	598.664	0.987774	1409.29	679.088	0.989852	1204.16	844.707	0.902524
919	1493.9	594.477	0.888088	1411.46	682.631	0.987356	1209.55	844.162	0.835697
920	1492.15	593.719	0.938558	1403.44	683.721	0.943299	1215.12	844.267	0.914132
921	1490.73	592.895	0.915567	1408.79	686.74	0.852256	1219.95	850.862	0.971939
922	1495.08	592.358	0.943835	1410.7	683.74	0.82426	1221.68	857.803	0.931165
923	1497.59	592.876	0.942434	1416.37	680.911	0.988194	1217.85	861.082	0.970457
924	1499.26	587.555	0.938089	1421.56	679.505	0.963663	1214.31	871.363	0.974248
925	1499.71	589.26	0.884839	1424.03	681.009	0.980112	1220.84	875.792	0.972216
926	1503.8	592.915	0.778107	1428.35	682.712	0.993831	1221.48	891.162	0.425379
927	1511.31	593.064	0.888434	1431.74	683.045	0.993318	1233.3	902.525	0.7672
928	1512.81	595.214	0.863488	1433.93	683.554	0.989751	1255.3	896.737	0.807731
929	1515.75	597.481	0.93317	1434.99	687.017	0.973634	1258.33	904.214	0.809347
930	1521.32	601.041	0.872455	1436.85	688.998	0.994209	1262.51	905.075	0.889071
931	1522.01	599.136	0.960176	1437.83	691.172	0.993519	1266.63	898.642	0.909033
932	1533.37	606.449	0.934674	1441.13	695.062	0.988974	1266.65	889.852	0.827216
933	1536.26	610.035	0.899277	1438.54	697.83	0.978477	1270.45	867.62	0.94979
934	1542.74	612.266	0.9734	1438.46	697.994	0.977786	1270	871.311	0.95004
935	1540.21	615.392	0.97206	1437.27	695.647	0.975849	1264.43	894.133	0.928098
936	1546.18	612.898	0.942446	1440.94	693.323	0.992468	1263.45	889.189	0.861786
937	1543.09	614.452	0.873557	1442.04	695.178	0.987435	1243.67	901.18	0.862298
938	1548.32	612.5	0.762957	1442.95	689.879	0.996949	1236.3	887.162	0.964805
939	1536.56	601.076	0.665842	1444.44	686.276	0.995664	1224.2	870.691	0.964237
940	1536.51	600.933	0.666684	1444.44	686.276	0.995664	1224.2	870.693	0.964226
941	1529.21	602.351	0.779243	1443.83	686.555	0.995529	1228.34	862.105	0.879053
942	1525.93	603.009	0.890845	1441.89	687.58	0.990642	1238.14	857.714	0.91329
943	1523.54	598.59	0.887396	1439.34	686.396	0.981393	1246.07	857.439	0.804045
944	1521.18	597.807	0.952166	1437.49	691.247	0.940029	1249.66	859.129	0.914573
945	1518.27	599.772	0.949184	1436.49	693.867	0.839444	1254.54	866.967	0.944616
946	1518.3	599.636	0.936125	1441.04	691.116	0.958915	1253.28	874.593	0.911895
947	1521.75	594.598	0.957014	1443.47	688.923	0.984684	1253.27	877.826	0.971505
948	1519.66	593.653	0.948045	1449.82	691.118	0.996824	1251.25	886.251	0.974153
949	1523.97	592.927	0.97251	1450.7	690.245	0.99479	1253.69	890.029	0.922052
950	1524.14	596.96	0.786293	1455.6	694.62	0.993548	1255.25	904.983	0.411091
951	1519.08	597.795	0.863552	1456.63	693.448	0.992165	1258.2	909.107	0.866194
952	1521.24	600.872	0.75566	1457.79	693.43	0.989825	1260.24	907.256	0.897932
953	1531.08	600.942	0.773018	1457.63	692.848	0.989509	1271.59	906.56	0.848794
954	1535.16	606.176	0.652721	1460.7	693.952	0.994712	1287.12	899.549	0.82407
955	1542.16	609.197	0.909433	1461.18	697.913	0.993697	1285.71	901.204	0.800632
956	1548.81	612.854	0.888681	1459.54	698.386	0.991024	1285.15	897.979	0.686783
957	1557.04	614.585	0.852572	1459.91	697.754	0.993178	1276.03	889.882	0.4778
958	1557.78	612.745	0.946041	1461.55	696.378	0.994672	1278.52	887.782	0.834395
959	1564.31	616.039	0.976454	1464.16	690.619	0.995543	1273.79	882.821	0.872046
960	1567.68	613.399	0.989497	1466.07	687.296	0.994064	1274.55	849.468	0.399529
961	1570.24	610.784	0.978472	1464.53	683.974	0.990121	1263.85	849.361	0.555018
962	1567.84	607.219	0.970491	1463.81	683.056	0.97912	1235.94	861.52	0.573082
963	1566.01	606.137	0.95159	1462.61	681.631	0.994471	1233.19	844.047	0.946574
964	1566.09	606.11	0.952847	1462.61	681.629	0.994483	1233.16	844.037	0.946439
965	1564.18	604.172	0.9604	1461.26	680.586	0.984645	1244.47	835.071	0.963265
966	1559.81	598.206	0.941331	1461.6	677.787	0.987578	1250.39	830.939	0.955575
967	1553.03	601.383	0.94479	1461.16	679.636	0.946875	1254.08	832.594	0.95246
968	1549.45	594.922	0.940712	1461.87	679.518	0.988847	1259.38	835.612	0.941966
969	1548.65	593.988	0.900647	1461.95	679.468	0.992716	1258.69	841.24	0.87115
970	1551.74	592.36	0.93755	1461.82	676.216	0.995875	1259.05	844.867	0.848596
971	1553.48	588.104	0.84098	1461.82	675.833	0.99176	1258.03	853.462	0.960834
972	1552.12	585.884	0.896298	1466.74	677.165	0.990436	1253.42	859.349	0.936217
973	1556.15	588.739	0.909369	1468.96	678.554	0.99132	1254.74	862.928	0.970509
974	1561.7	591.35	0.90058	1470.74	679.364	0.989278	1253.04	882.054	0.162194
975	1563.5	589.301	0.933263	1477.51	681.147	0.994244	1294.55	862.991	0.274791
976	1569.34	593.916	0.970934	1480.51	683.518	0.992584	1280.1	893.949	0.707088
977	1567.17	595.078	0.949895	1482.54	686.157	0.987244	1289.42	897.267	0.925288
978	1567.17	601.573	0.918118	1485.01	688.368	0.987617	1292.03	894.671	0.884781
979	1570.8	608.275	0.95803	1483.34	692.392	0.987382	1295.36	889.982	0.935147
980	1573.98	610.816	0.965859	1483.35	693.057	0.993017	1299.33	888.721	0.873789
981	1578.63	615.881	0.957756	1486.16	694.766	0.986627	1298.49	889.137	0.886813
982	1581.11	620.11	0.889385	1484.38	693.022	0.990069	1296.02	891.596	0.90653
983	1579.72	618.451	0.859415	1484.22	692.162	0.992407	1294.15	892.543	0.876415
984	1588.96	618.663	0.981907	1483.16	687.335	0.992787	1282.54	885.048	0.91605
985	1593.63	613.458	0.944626	1484.94	684.015	0.98238	1271.8	878.965	0.948545
986	1588.5	605.809	0.952688	1484.9	681.339	0.990298	1261.82	872.338	0.938977
987	1583.93	605.772	0.764982	1483.59	680.19	0.983094	1260.7	862.189	0.914422
988	1583.96	606.165	0.786138	1483.6	680.328	0.983265	1260.7	862.193	0.914422
989	1582.04	596.849	0.737216	1481.47	682.073	0.992967	1271.52	847.337	0.954961
990	1574.39	603.099	0.944215	1481.65	682.286	0.987175	1272.52	845.609	0.92682
991	1567.94	601.203	0.966903	1478.82	683.382	0.98853	1279.93	845.085	0.864335
992	1564.46	597.619	0.979273	1476.46	684.296	0.994181	1286.85	850.892	0.938165
993	1563.83	595.142	0.946878	1475.78	685.152	0.993103	1287.9	856.387	0.934458
994	1565.77	592.27	0.947727	1477.37	686.216	0.991599	1289.59	864.378	0.923393
995	1568.34	590.648	0.906072	1479.76	686.079	0.993236	1286.15	872.584	0.960572
996	1566.93	589.921	0.877378	1484.26	684.758	0.990402	1283.72	875.693	0.941121
997	1565.64	590.856	0.913754	1486.9	688.187	0.992611	1289.78	883.437	0.975939
998	1569.82	593.727	0.917264	1493.65	692.282	0.997909	1284.6	900.216	0.0406445
999	1581.41	598.226	0.593376	1497.41	690.291	0.993537	1298.19	908.804	0.906926
1000	1580.84	598.934	0.924924	1501.47	691.672	0.992766	1295.9	907.338	0.899453
1001	1579.27	600.501	0.820594	1502.98	692.722	0.994166	1305.81	908.377	0.174627
1002	1576.73	604.081	0.856693	1503.96	697.337	0.990734	1322	895.106	0.823889
1003	1586.7	611.1	0.891323	1504.59	699.042	0.988489	1326.33	899.135	0.93022
1004	1595.03	615.294	0.959582	1502.73	700.994	0.983186	1325.74	893.32	0.892499
1005	1597.53	616.967	0.97294	1503.73	701.333	0.990185	1321.95	894.67	0.887859
1006	1600.89	621.742	0.959164	1505.81	699.002	0.986124	1321.74	897.545	0.917037
1007	1607.8	628.33	0.933878	1508.17	695.479	0.997195	1313.98	899.647	0.929858
1008	1607.8	628.33	0.933879	1508.17	695.48	0.997193	1313.95	899.657	0.929964
1009	1614.6	621.868	0.915047	1510.65	688.903	0.99446	1289.5	879.764	0.776986
1010	1612.15	613.773	0.929969	1510.53	687.76	0.995437	1286.39	866.614	0.97355
1011	1612.55	613.298	0.943028	1513.25	687.614	0.994124	1282.55	859.292	0.953366
1012	1612.54	613.282	0.942979	1513.28	687.648	0.994126	1282.64	859.247	0.953686
1013	1609.66	612.079	0.860518	1508.35	687.609	0.993907	1285.33	846.668	0.956213
1014	1609.74	605.886	0.645202	1506.82	688.167	0.993116	1294.43	844.413	0.886391
1015	1602.89	605.567	0.939728	1504.37	688.382	0.987816	1299	845.445	0.826678
1016	1596.88	604.162	0.782505	1501.11	691.116	0.975278	1306.42	851.92	0.831346
1017	1592.84	602.907	0.739414	1500.28	691.388	0.970512	1307.58	860.803	0.562048
1018	1593.01	600.947	0.789074	1499.94	689.647	0.974727	1310.5	863.322	0.893899
1019	1597.07	596.65	0.710484	1500.73	690.484	0.961928	1305.75	872.872	0.913378
1020	1591.18	600.416	0.65074	1513.43	690.548	0.992074	1302.33	875.588	0.921505
1021	1595.12	597.509	0.772858	1518.79	695.094	0.985153	1306.99	884.182	0.976649
1022	1600.11	601.137	0.888632	1519.4	690.452	0.995165	1300.78	903.204	0.536966
1023	1608.75	599.004	0.977793	1526.41	692.184	0.998257	1336.45	899.511	0.709058
1024	1602.32	600.938	0.977419	1528.12	692.949	0.996131	1320.78	909.893	0.898775
1025	1609.94	604.644	0.93854	1530.64	695.246	0.993253	1331.36	899.488	0.883254
1026	1618.59	611.435	0.940322	1530.67	698.268	0.989114	1343.47	898.88	0.76205
1027	1622.48	614.951	0.930051	1530.52	700.371	0.985603	1347.83	897.319	0.310365
1028	1626.93	620.104	0.933295	1530.78	702.432	0.983335	1346.65	886.465	0.78613
1029	1631.3	622.424	0.954289	1534.79	702.175	0.986551	1343.2	893.537	0.911893
1030	1631.56	622.418	0.914445	1534.71	701.888	0.981087	1340.98	895.336	0.866707
1031	1637.7	633.927	0.907812	1536.74	695.205	0.993869	1334	885.211	0.959653
1032	1641.26	625.195	0.88917	1537.54	691.745	0.997937	1320.79	884.249	0.717677
1033	1641.78	618.584	0.932868	1537.91	690.476	0.996818	1326.62	847.195	0.221911
1034	1643.09	615.19	0.967327	1539.61	688.363	0.997108	1304.63	859.993	0.91649
1035	1641.82	614.4	0.978665	1537.7	686.01	0.995695	1302.35	853.574	0.964941
1036	1641.8	614.428	0.978632	1537.69	686.022	0.995696	1302.35	853.574	0.96492
1037	1641.75	610.923	0.975515	1537.03	685.162	0.993894	1304.52	844.469	0.879404
1038	1637.04	605.49	0.95882	1535.43	686.391	0.98654	1316.9	840.752	0.876452
1039	1629.56	606.568	0.908164	1532.38	687.056	0.984562	1321.79	843.492	0.863901
1040	1625.85	605.768	0.85578	1530.82	687.831	0.9755	1326.5	846.46	0.952677
1041	1626.18	602.016	0.943514	1528.79	689.393	0.991469	1329.05	854.601	0.96094
1042	1625.43	602.272	0.951977	1524.72	692.759	0.983915	1330.38	859.457	0.947269
1043	1625.45	600.463	0.923307	1536.82	687.565	0.949852	1326.65	865.458	0.971304
1044	1625.31	597.944	0.939232	1539.91	689.589	0.993571	1322.25	872.632	0.92157
1045	1630.61	600.207	0.962262	1545.31	691.13	0.981243	1322.81	876.527	0.913718
1046	1634.45	601.369	0.975806	1548.25	690.065	0.993419	1350.42	878.464	0.496985
1047	1638.79	602.225	0.988895	1551.76	689.935	0.99492	1349.89	892.45	0.745395
1048	1638.72	601.406	0.981032	1555.55	691.742	0.997684	1354.1	901.36	0.92099
1049	1643.64	607.255	0.927589	1556.97	693.482	0.996943	1356.24	906.367	0.881923
1050	1654.71	610.079	0.978313	1559.39	698.085	0.987892	1362.62	904.203	0.958511
1051	1651.03	611.743	0.982338	1560.29	701.35	0.989152	1369.41	894.155	0.787614
1052	1649.99	613.742	0.98113	1561.34	702.142	0.987234	1370.84	890.149	0.691715
1053	1652.79	619.146	0.966569	1560.47	700.057	0.975776	1368.5	887.679	0.875435
1054	1658.64	623.027	0.937516	1561.95	699.127	0.978405	1367.13	886.647	0.906923
1055	1664.15	630.549	0.967727	1561.87	694.751	0.991431	1364.6	896.148	0.947044
1056	1666.88	623.699	0.965564	1563.6	692.266	0.98979	1590.83	598.667	0.522531
1057	1666.07	617.621	0.979842	1564.52	691.417	0.991707	1339.05	878.771	0.829335
1058	1663.32	612.585	0.987417	1562.06	689.432	0.990551	1330.79	872.842	0.955912
1059	1661.77	611	0.986587	1561.77	689.022	0.995418	1327.44	866.616	0.96294
1060	1661.77	611.01	0.98665	1561.78	689.013	0.995431	1327.46	866.611	0.963013
1061	1658.63	607.491	0.976908	1561.44	690.742	0.997347	1333.75	860.974	0.919241
1062	1656.19	606.046	0.970595	1558.83	691.097	0.996346	1347.32	860.845	0.895872
1063	1652.15	605.31	0.985618	1557.89	691.286	0.995366	1349.95	859.241	0.866879
1064	1645.54	602.426	0.968631	1559.61	691.709	0.992375	1359.89	863.992	0.945485
1065	1643.96	602.707	0.956665	1556.47	693.895	0.994268	1361.49	869.293	0.952837
1066	1643	602.683	0.921662	1555.04	696.929	0.966763	1364.68	878.041	0.923523
1067	1644.37	600.07	0.923798	1554.71	699.312	0.844165	1361.94	883.263	0.958518
1068	1644.78	601.04	0.922836	1561.13	697.487	0.971986	1357.77	890.244	0.94227
1069	1645.16	597.442	0.979471	1567.54	698.523	0.984983	1358.01	891.109	0.890816
1070	1646.69	595.743	0.982791	1569.02	696.908	0.991317	1368.66	900.516	0.946885
1071	1652.8	596.651	0.988155	1576.02	696.477	0.990127	1371.89	909.704	0.922552
1072	1658.22	596.864	0.983306	1579.47	696.962	0.97601	1370.4	909.343	0.932488
1073	1661.3	601.945	0.970968	1580.98	696.919	0.974355	1385.39	898.966	0.14388
1074	1668.88	604.777	0.979418	1581.97	699.78	0.972817	1395.31	905.935	0.739039
1075	1668.93	606.466	0.963198	1582.22	700.984	0.971393	1403.89	897.058	0.899749
1076	1675.35	612.673	0.975872	1581.97	701.775	0.978151	1402.3	894.533	0.783632
1077	1675.49	615.31	0.95895	1581.96	700.945	0.979428	1396.62	889.731	0.861516
1078	1677.01	617.078	0.962703	1580.55	700.06	0.966379	1395.48	894.254	0.914317
1079	1680.52	624.18	0.966123	1581.42	696.229	0.983318	1392.06	897.995	0.910197
1080	1689.58	624.518	0.963078	1581.96	691.596	0.991031	1389.09	902.334	0.857703
1081	1686.54	613.221	0.971704	1584.37	687.298	0.994764	1364.86	877.229	0.942386
1082	1688.81	607.348	0.966608	1583.86	685.867	0.99365	1352.75	874.559	0.942853
1083	1686.17	606.108	0.965277	1582.2	683.88	0.988413	1351.16	864.784	0.973724
1084	1686.08	606.054	0.96542	1582.19	683.873	0.988349	1351.07	864.573	0.973266
1085	1684.88	601.835	0.991523	1583.41	683.704	0.987487	1355.87	859.214	0.851818
1086	1678.41	600.184	0.985793	1581.24	683.565	0.987358	1365.77	852.872	0.960364
1087	1675.01	598.519	0.971859	1577.43	684.957	0.98225	1374.63	850.833	0.891329
1088	1674.47	595.877	0.98764	1576.9	684.589	0.988204	1380.04	853.682	0.90726
1089	1669.65	595.342	0.986933	1574.28	686.268	0.977136	1384.64	857.83	0.867774
1090	1668.91	592.51	0.98146	1577.32	682.984	0.98517	1387.55	863.481	0.898344
1091	1666.08	588.804	0.950745	1580.37	684.167	0.953865	1383.89	866.245	0.947955
1092	1664.66	589.782	0.959641	1587.19	688.441	0.940543	1379.26	871.113	0.918778
1093	1667.92	590.01	0.978248	1586.77	686.667	0.983429	1380.54	875.566	0.874732
1094	1667.69	587.238	0.983857	1595.37	684.878	0.978163	1395.38	871.726	0.839678
1095	1675.03	587.374	0.960734	1598.29	686.42	0.977458	1387.99	902.424	0.840971
1096	1677.96	587.915	0.934481	1599.44	687.176	0.990916	1399.07	870.181	0.199617
1097	1683.28	592.464	0.978297	1600.81	688.751	0.993221	1417.05	906.37	0.738563
1098	1683.49	593.372	0.981028	1602.41	691.045	0.995834	1426.02	904.83	0.9249
1099	1687.41	595.697	0.98534	1603.32	696.01	0.992174	1433.32	898.352	0.902195
1100	1689.66	600	0.975722	1603.44	695.057	0.994812	1434.96	896.115	0.839603
1101	1691.32	601.825	0.939229	1604.33	695.053	0.995357	1436.02	898.02	0.802436
1102	1694.93	606.53	0.942765	1601.45	693.714	0.992771	1430.5	898.989	0.734158
1103	1694.71	608.686	0.965969	1600.71	689.742	0.991899	1425.79	900.722	0.68791
1104	1697.84	607.467	0.955983	1601.94	687.063	0.99464	1422.87	908.512	0.688298
1105	1700.09	598.886	0.98849	1602.81	682.894	0.992144	1397.37	890.509	0.835579
1106	1701.1	594.076	0.979395	1602.77	680.082	0.993871	1388.95	883.312	0.966983
1107	1698.58	590.551	0.968088	1602.18	679.721	0.990795	1384.98	876.318	0.921376
1108	1698.6	590.448	0.966809	1602.18	679.719	0.99079	1384.96	876.288	0.921557
1109	1693.24	584.628	0.911797	1599.94	680.162	0.990026	1387.16	868.061	0.914073
1110	1690.08	587.064	0.975655	1599.37	679.336	0.987711	1394.17	860.46	0.854454
1111	1682.96	583.913	0.991248	1596.23	679.911	0.981834	1399.24	856.691	0.810074
1112	1677.65	584.988	0.973398	1593.96	681.203	0.991709	1404.24	858.079	0.683154
1113	1675.88	584.691	0.973638	1592.76	682.418	0.990559	1413.16	864.554	0.180713
1114	1678.13	583.274	0.946662	1592.96	683.37	0.989199	1412.48	868.212	0.821413
1115	1677.94	583.121	0.960588	1593.63	684.395	0.98832	1406.54	871.871	0.815209
1116	1677.18	582.011	0.957241	1594.81	682.774	0.973757	1401.65	874.316	0.81628
1117	1674.81	580.764	0.942954	1600.73	681.996	0.979787	1405.06	878.492	0.911299
1118	1675.69	581.774	0.963153	1608.57	681.55	0.992183	1409.26	897.939	0.892995
1119	1680.37	576.931	0.973847	1613.55	681.646	0.982758	1425.84	914.101	0.569059
1120	1690.92	579.621	0.973163	1616.19	680.689	0.985923	1427.68	909.756	0.932315
1121	1693.5	583.744	0.950429	1617.25	685.091	0.989617	1447.36	897.519	0.743113
1122	1696.09	587.439	0.975775	1618.13	686.085	0.990746	1455.68	900.434	0.829435
1123	1701.02	590.171	0.974086	1619.62	688.14	0.993946	1460.41	898.469	0.908705
1124	1705.04	590.23	0.948471	1620.45	689.67	0.997303	1459.59	893.852	0.80054
1125	1708.96	596.708	0.977512	1618.14	688.774	0.995824	1457.09	891.857	0.868551
1126	1712.17	598.118	0.985182	1617.43	687.806	0.988145	1455.2	894.064	0.871954
1127	1716.54	603.431	0.986066	1616.25	686.147	0.982665	1453.94	897.689	0.801467
1128	1717.15	598.893	0.99025	1618.79	680.323	0.99702	1441.73	867.379	0.85105
1129	1716.91	592.536	0.956207	1620.6	677.606	0.998766	1439.98	861.532	0.434842
1130	1714.41	587.9	0.955239	1620.24	674.575	0.998395	1407.44	879.354	0.535963
1131	1711.24	584.638	0.981186	1618.65	671.515	0.994608	1404.7	864.719	0.931543
1132	1708.92	582.44	0.97299	1615.2	669.75	0.994051	1404.87	856.17	0.952779
1133	1704.45	579.732	0.960822	1615.47	671.037	0.992177	1410.65	847.522	0.971332
1134	1704.42	579.658	0.960631	1615.48	671.046	0.992164	1410.65	847.51	0.971381
1135	1699.18	578.805	0.984865	1612.74	673.46	0.98754	1417.2	846.402	0.910906
1136	1694.3	576.436	0.974197	1610.95	674.098	0.984004	1418.99	848.878	0.866456
1137	1694.81	575.101	0.965469	1605.4	675.624	0.962396	1422.21	856.513	0.880984
1138	1693.45	576.735	0.963932	1608	675.177	0.778862	1424.56	860.1	0.90075
1139	1690.95	573.522	0.91605	1614.99	675.788	0.96897	1422.39	864.38	0.940173
1140	1693.59	572.355	0.906609	1620.81	674.152	0.988051	1419.99	871.261	0.922261
1141	1694.29	571.212	0.934379	1625.9	671.32	0.994371	1420.86	875.097	0.900573
1142	1695.82	574.48	0.956279	1629.84	671.595	0.981449	1424.57	892.295	0.254117
1143	1702.02	574.69	0.973149	1631.44	673.819	0.994417	1466.11	877.532	0.450564
1144	1707.18	574.114	0.938322	1635.15	675.69	0.998048	1469.13	881.523	0.559145
1145	1710.84	579.249	0.974365	1635.79	677.558	0.996588	1465.4	910.397	0.848066
1146	1715.03	582.755	0.986915	1638.73	682.547	0.991164	1472.88	904.828	0.788329
1147	1721.14	586.327	0.983515	1637.54	684.462	0.993675	1477.12	897.723	0.661147
1148	1722.92	586.621	0.97705	1638.88	686.807	0.989662	1476.92	872.588	0.899731
1149	1725.72	591.429	0.955479	1639.42	687.264	0.981714	1476.15	876.964	0.782456
1150	1729.76	594.994	0.982442	1640.07	685.367	0.975446	1477.48	877.669	0.767356
1151	1731.64	598.947	0.985176	1639.12	684.315	0.988721	1470.88	899.519	0.904559
1152	1732.78	596.454	0.987904	1640.45	680.905	0.995191	1466.93	902.299	0.820817
1153	1730.9	591.108	0.965993	1640.92	678.153	0.995869	1443.84	888.91	0.826892
1154	1733.62	587.979	0.958956	1642.03	677.22	0.996406	1435.97	882.137	0.941296
1155	1730.6	584.762	0.963331	1639.26	675.317	0.996988	1432.44	873.42	0.954251
1156	1725.87	583.595	0.986517	1637.81	674.031	0.997731	1432.18	863.247	0.965712
1157	1723.94	582.402	0.983812	1636.83	675.521	0.997414	1437.9	859.65	0.879858
1158	1723.94	582.41	0.983782	1636.87	675.448	0.99751	1437.9	859.675	0.879019
1159	1719.8	578.763	0.985848	1636.46	676.471	0.995972	1443.51	856.572	0.92854
1160	1714.83	578.217	0.984572	1634.33	676.816	0.976301	1451.82	857.223	0.839363
1161	1708.81	581.451	0.97153	1632.85	677.973	0.960752	1459.53	860.799	0.863607
1162	1708.65	579.798	0.974791	1632.66	678.339	0.98164	1461.59	866.044	0.952554
1163	1705.76	577.828	0.940892	1630.19	680.403	0.98021	1458.52	871.425	0.92658
1164	1707.93	575.768	0.929077	1638.25	680.168	0.992352	1460.06	880.096	0.934348
1165	1708.63	578.193	0.932042	1643.15	678.995	0.950958	1462.52	891.136	0.877727
1166	1710.57	577.382	0.952595	1648.7	679.326	0.984356	1466.27	901.825	0.0877496
1167	1717.44	573.979	0.946275	1651.39	679.102	0.996824	1476.2	909.504	0.855632
1168	1722.77	577.431	0.914225	1656.26	679.75	0.995337	1477.69	909.111	0.948317
1169	1730.41	580.401	0.984413	1656.68	680.818	0.989477	1487.16	907.519	0.802621
1170	1737.26	584.709	0.978755	1656.55	682.77	0.984616	1493.5	907.306	0.737684
1171	1739.67	587.337	0.95035	1657.01	685.92	0.98609	1498.23	900.384	0.900842
1172	1742.38	591.426	0.957138	1658.3	687.7	0.983156	1497.46	895.37	0.814305
1173	1749.14	597.863	0.986581	1658.38	686.136	0.964292	1493.67	889.565	0.784623
1174	1754.45	601.646	0.976857	1658.78	684.643	0.975577	1491.52	890.932	0.890049
1175	1756.86	601.789	0.947343	1658.63	682.314	0.979847	1491.28	888.581	0.757203
1176	1754.94	599.188	0.967855	1660.98	682.634	0.968456	1490.36	855.289	0.793947
1177	1754.99	592.439	0.944907	1661.85	678.098	0.987947	1462.63	882.795	0.817823
1178	1752.44	591.245	0.942758	1660.69	676.552	0.988748	1451.17	874.403	0.863499
1179	1747.3	590.792	0.960392	1659.42	674.474	0.993247	1447.72	862.85	0.957833
1180	1743.59	585.283	0.98366	1656.51	672.95	0.989161	1449.74	855.68	0.914746
1181	1741.66	583.563	0.980368	1655.13	675.14	0.992667	1458.63	847.947	0.958413
1182	1741.66	583.568	0.980214	1655.03	675.22	0.992506	1458.62	847.947	0.958385
1183	1739.12	583.888	0.977878	1654.21	678.449	0.982864	1466.9	847.943	0.841474
1184	1740.7	580.291	0.973716	1650.93	681.601	0.936644	1474.34	852.068	0.908989
1185	1739.32	582.883	0.98382	1648.9	683.164	0.863653	1479.96	861.277	0.833729
1186	1736.74	581.374	0.981254	1652.62	679.669	0.839307	1482.41	870.95	0.919618
1187	1733.75	580.043	0.985574	1658.31	676.661	0.823974	1476.88	876.278	0.920438
1188	1732.81	580.81	0.974611	1669.32	681.716	0.977384	1470.66	880.48	0.941515
1189	1738.3	580.628	0.980248	1664.89	678.89	0.985366	1471.59	885.349	0.959184
1190	1739.71	578.811	0.952368	1667.93	678.754	0.996815	1474.32	895.536	0.7901
1191	1744.69	582.675	0.984742	1671.87	677.965	0.994184	1502.57	877.298	0.44161
1192	1752.05	581.359	0.981554	1672.45	681.448	0.988922	1495.35	903.871	0.549312
1193	1755.56	586.052	0.959647	1674.58	684.553	0.981326	1502.42	904.379	0.824544
1194	1759.92	589.178	0.952982	1675.23	687.73	0.984964	1508.96	897.983	0.88186
1195	1761.52	592.301	0.973393	1679.36	691.245	0.985407	1510.69	886.799	0.889033
1196	1764.3	596.617	0.988496	1682.16	693.502	0.99055	1511.71	884.799	0.947849
1197	1768.37	599.866	0.982838	1681.71	692.653	0.99522	1511.13	881.578	0.943921
1198	1769.36	602.904	0.979887	1683.21	690.531	0.996058	1510.7	886.638	0.926681
1199	1770.66	607.532	0.951461	1682.42	687.632	0.995319	1509.39	885.002	0.964148
1200	1772.16	604.622	0.944766	1680.11	685.929	0.984345	1504.17	883.936	0.901052
1201	1773	600.323	0.959273	1679.43	683.852	0.98356	1493.21	879.709	0.954739
1202	1770.96	595.398	0.957694	1680.1	683.811	0.989691	1479.72	880.243	0.939219
1203	1770.03	592.291	0.950547	1679.96	682.449	0.984946	1468.4	876.892	0.901465
1204	1768.97	592.541	0.964652	1677.09	682.223	0.957149	1470.98	864.134	0.937582
1205	1764.48	590.644	0.962796	1679.4	684.764	0.966471	1484.39	864.548	0.933507
1206	1764.49	590.657	0.962921	1679.25	684.755	0.963825	1484.41	864.509	0.931513
1207	1762.45	591.432	0.979517	1674.1	684.299	0.959222	1501.4	873.774	0.911606
1208	1757.45	589.738	0.959834	1671.9	689.527	0.973229	1499.58	869.897	0.924067
1209	1756.51	589.238	0.935594	1669.81	690.234	0.910276	1506.23	874.052	0.932216
1210	1757.1	588.154	0.950136	1666.82	691.466	0.423234	1506.83	875.572	0.907518
1211	1755.89	590.295	0.944359	1680.58	686.022	0.15999	1500.21	881.934	0.904641
1212	1754.82	587.893	0.970027	1684.61	685.438	0.377891	1494.83	887.968	0.92743
1213	1756.89	586.605	0.956641	1688.57	688.163	0.920496	1495.99	892.616	0.904439
1214	1756.13	588.488	0.945405	1688.83	684.724	0.992125	1522.14	890.844	0.833767
1215	1762.51	586.905	0.981376	1690.05	686.422	0.983971	1510.94	896.175	0.848469
1216	1769.32	587.161	0.980331	1692.54	684.11	0.94843	1506.93	897.269	0.923539
1217	1771.78	589.806	0.926808	1696.36	691.35	0.959443	1518.57	892.72	0.931798
1218	1776.13	593.651	0.973734	1697.02	691.233	0.989069	1530.78	895.273	0.906675
1219	1780.29	595.909	0.979144	1699.05	689.967	0.992222	1533.95	893.069	0.933044
1220	1784.11	600.088	0.982977	1699.54	692.653	0.994094	1538.62	893.677	0.944879
1221	1790.03	601.746	0.954486	1699.7	691.147	0.989676	1533.08	891.77	0.825621
1222	1790.11	606.05	0.963158	1699.26	689.202	0.996338	1527.12	888.604	0.851654
1223	1797.75	610.118	0.981515	1698.02	682.961	0.984873	1538.31	894.027	0.804692
1224	1796.48	605.777	0.968761	1698.04	681.782	0.981507	1527.23	890.986	0.421016
1225	1795.71	603.736	0.982816	1699.66	681.173	0.99238	1708.27	687.316	0.0624645
1226	1794.88	597.492	0.982506	1700.29	680.733	0.995436	1489.72	870.215	0.948189
1227	1791.7	595.606	0.969787	1700.82	681.643	0.99332	1482.27	869.482	0.857428
1228	1787.67	591.936	0.949648	1696.38	677.718	0.967581	1493.56	859.414	0.877088
1229	1787.66	587.088	0.950669	1697.57	678.492	0.973571	1493.19	862.715	0.826049
1230	1787.07	587.528	0.954549	1696.9	678.505	0.975283	1493.93	861.92	0.704083
1231	1784.06	587.778	0.972317	1692.12	680.075	0.878849	1499.97	859.932	0.757632
1232	1780.9	586.578	0.988948	1685.02	686.233	0.797451	1507.17	857.625	0.944659
1233	1777.5	586.06	0.99066	1685.62	686.509	0.799189	1509.5	856.867	0.888245
1234	1778.68	585.61	0.993673	1686.68	685.262	0.690634	1511.24	858.906	0.876916
1235	1775.85	584.802	0.987578	1698.95	682.938	0.85235	1505.47	860.668	0.940163
1236	1774.72	582.502	0.984987	1700.93	676.372	0.82325	1503.21	868.477	0.822189
1237	1776.16	580.728	0.985857	1704.29	679.383	0.996341	1500.74	873.74	0.767555
1238	1782.83	583.173	0.989922	1708.22	678.763	0.992938	1786.76	571.146	0.0769912
1239	1788.1	582.797	0.961266	1709.27	678.145	0.986536	1540.87	868.412	0.136059
1240	1788.66	583.32	0.951622	1711.54	681.847	0.98044	1530.4	894.016	0.38797
1241	1790.07	588.492	0.962835	1711.66	685.101	0.963915	1535.87	899.551	0.908969
1242	1794.79	589.537	0.956612	1713.04	685.089	0.962496	1544.27	897.544	0.890021
1243	1800.83	594.19	0.976015	1715.96	690.299	0.990301	1550.48	885.167	0.679928
1244	1803.15	594.768	0.968946	1716.98	688.471	0.991629	1555.87	877.425	0.320332
1245	1803.33	601.122	0.970401	1720.63	688.525	0.994792	1556.42	884.624	0.861593
1246	1808.52	605.671	0.958001	1720.72	688.647	0.992304	1562.66	897.558	0.834598
1247	1811.26	607.433	0.963466	1718.87	686.817	0.98626	1554.91	903.933	0.840819
1248	1814.41	606.588	0.960513	1720.96	687.266	0.984651	1548.66	898.966	0.74363
1249	1813.33	605.938	0.974135	1719.94	685.435	0.979774	1542.08	897.178	0.87701
1250	1812.68	601.037	0.989805	1718.59	684.819	0.9876	1534.45	892.781	0.935203
1251	1811.9	600.231	0.990899	1721.77	684.199	0.990983	1526.3	892.306	0.953465
1252	1806.6	596.911	0.983347	1722.83	682.636	0.992689	1520.68	893.316	0.910096
1253	1805.6	597.205	0.986666	1722.44	682.682	0.990683	1513.67	892.306	0.846543
1254	1805.63	597.185	0.98668	1722.45	682.676	0.990687	1513.84	892.274	0.845543
1255	1805.81	595.649	0.970317	1720.81	683.337	0.992792	1510.84	892.377	0.894372
1256	1804.37	595.102	0.900559	1720.95	681.523	0.993338	1509.98	891.359	0.908687
1257	1804.46	597.857	0.865582	1721.93	683.397	0.987729	1509.63	889.803	0.909993
1258	1803.39	596.597	0.851375	1722.44	683.494	0.986659	1508.73	890.594	0.893357
1259	1805.19	597.538	0.746869	1721.4	682.118	0.986244	1514.71	886.961	0.90862
1260	1803.39	593.187	0.749954	1722.68	685.3	0.983412	1517.65	884.803	0.926431
1261	1800.09	588.225	0.891782	1722.23	685.066	0.981244	1516.98	884.841	0.91342
1262	1799.69	588.842	0.89834	1724.02	682.498	0.896263	1515.54	886.911	0.890821
1263	1802.62	586.242	0.652442	1728.42	688.568	0.979325	1517.82	887.629	0.92694
1264	1803.7	585.379	0.500064	1728.69	688.659	0.980602	1520.28	889.737	0.927504
1265	1810.11	585.194	0.441197	1729.02	687.471	0.987851	1522.83	891.661	0.914295
1266	1810.19	587.658	0.715278	1730.56	686.507	0.992733	1526.77	890.429	0.935246
1267	1811.91	585.649	0.694794	1730.16	687.746	0.994497	1532.32	897.554	0.891978
1268	1810.8	586.62	0.601331	1733.32	688.011	0.994069	1531.04	906.467	0.865381
1269	1811.24	591.907	0.639233	1732.62	688.192	0.992872	1531.26	910.871	0.882651
1270	1810.39	594.202	0.590816	1733.38	688.522	0.995843	1534.72	911.927	0.883271
1271	1800.15	593.788	0.207528	1732.79	691.343	0.996321	1540.18	917.603	0.97584
1272	1797.46	595.559	0.437388	1736.9	691.734	0.996671	1543.95	919.122	0.962462
1273	1798.75	596.795	0.275659	1738.05	691.611	0.994878	1544.88	920.344	0.953779
1274	1799.25	597.141	0.117121	1737.31	691.887	0.992997	1546.68	918.4	0.956123
1275	1798.38	599.632	0.103835	1739.43	692.847	0.990175	1547	916.561	0.950895
1276	1811.72	626.414	0.0561271	1740.83	692.678	0.991715	1547.62	912.407	0.926846
1277	1803.79	599.465	0.0448842	1742.1	693.146	0.991432	1546.82	911.905	0.951419
1278	1803.79	599.448	0.0445383	1742.19	693.214	0.991456	1547	911.641	0.949344
1279	1796.77	597.898	0.0954877	1744.24	694.402	0.992579	1544.69	911.584	0.959056
1280	1809.48	599.819	0.0890551	1742.9	694.844	0.993781	1541.81	911.485	0.959541
1281	1812.48	631.509	0.0801495	1744.8	696.365	0.996239	1540.07	910.341	0.953602
1282	1653.57	254.971	0.0857383	1746.12	696.828	0.996052	1534.66	910.844	0.911683
1283	1533.33	911.185	0.0783912	1746.8	698.183	0.99573	1534.54	909.2	0.893047
1284	1811.39	601.179	0.0752076	1748.99	698.445	0.996731	1530.05	907.578	0.859029
1285	1532.48	910.971	0.0657996	1751.13	697.522	0.995802	1531.71	906.8	0.926431
1286	1754.5	701.511	0.0677387	1751.67	698.961	0.99041	1532.18	903.362	0.93997
1287	1810.33	610.005	0.0935255	1753.78	701.092	0.990403	1533.33	900.916	0.943814
1288	1808.89	611.523	0.127519	1755.7	701.399	0.985952	1533.5	902.94	0.948793
1289	1809.05	609.686	0.0710942	1756.34	703.136	0.985018	1537.9	903.192	0.973402
1290	1832.05	641.514	0.0471558	1758.39	703.672	0.989898	1537.58	901.182	0.967033
1291	1770.11	704.001	0.0448455	1759.68	706.013	0.996871	1538.78	904.086	0.946569
1292	1548.34	909.54	0.0601743	1761.64	706.247	0.997321	1542.34	904.513	0.943244
1293	1815.18	615.69	0.0977787	1763.42	706.734	0.998122	1540.47	906.633	0.946814
1294	1824.17	615.098	0.223226	1766.7	706.695	0.997244	1541.68	903.632	0.96674
1295	1826.05	615.458	0.246367	1769.07	706.462	0.996489	1542.26	900.223	0.973151
1296	1534.03	891.621	0.041906	1773.44	705.359	0.993276	1543.78	896.202	0.974956
1297	1831.79	626.438	0.0707228	1773.15	705.541	0.993046	1546.79	897.435	0.967354
1298	1549.69	910.001	0.0579136	1774.6	707.689	0.993466	1549.34	900.841	0.947553
1299	1841.31	615.662	0.112576	1776.41	705.367	0.99536	1551.73	903.445	0.95224
1300	1840.44	616.151	0.181723	1778.36	704.815	0.99385	1555.58	904.319	0.952959
1301	1563.9	909.433	0.0892623	1780.31	703.545	0.994916	1559.98	904.421	0.875775
1302	1563.89	909.44	0.0895645	1780.35	703.539	0.994767	1560.49	905.85	0.876531
1303	1844.59	616.714	0.318416	1783.8	702.297	0.993355	1563.25	906.103	0.858734
1304	1846.62	617.13	0.529132	1786.86	700.773	0.991801	1567.85	906.552	0.927937
1305	1846.11	615.977	0.387033	1788.06	700.383	0.987929	1570.25	906.553	0.867981
1306	1847.7	614.821	0.468422	1787.86	701.583	0.987364	1572.46	908.36	0.890037
1307	1854.31	611.906	0.183518	1790.01	701.051	0.99098	1575.54	907.362	0.908178
1308	1854.36	612.041	0.246559	1793.36	700.998	0.994049	1577.6	908.15	0.864365
1309	1855.89	610.883	0.34838	1795.92	698.912	0.994703	1580.08	909.074	0.805205
1310	1857.21	609.697	0.144872	1798.46	698.156	0.995139	1584.97	908.591	0.879651
1311	1859.99	609.509	0.262363	1798.64	698.774	0.994317	1585.96	908.214	0.899065
1312	1862.35	601.94	0.108371	1803.85	696.963	0.991258	1591.85	908.436	0.895505
1313	1870	601.318	0.087679	1804.96	696.845	0.988757	1594.04	908.413	0.90489
1314	1596.11	909.74	0.0533079	1807.23	697.017	0.993718	1596.31	908.634	0.868846
1315	1875.44	599.869	0.111382	1806.38	695.861	0.993008	1597.55	908.271	0.869477
1316	1875.18	599.552	0.368648	1807.76	694.979	0.997213	1599.34	908.725	0.854544
1317	1878.1	599.671	0.130171	1808.1	693.394	0.99735	1602.64	907.945	0.877964
1318	1877.82	598.569	0.359593	1811.16	692.219	0.997918	1606.61	906.271	0.885661
1319	1886.53	597.84	0.226918	1812.66	691.998	0.998111	1608.11	902.09	0.92091

## Sheet: 120
Frame Number	Head X Position (pixels)	Head Y Position (pixels)	Head Prediction Likelihood	Servo Horn X Position (pixels)	Servo Horn Y Position (pixels)	Servo Horn Prediction Likelihood	Tail X Position (pixels)	Tail Y Position (pixels)	Tail Prediction Likelihood
0	415.109	515.623	0.991717	284.251	507.095	0.969175	13.8489	504.872	0.879081
1	415.749	514.908	0.991278	284.635	506.778	0.975782	10.3982	506.074	0.724113
2	416.488	514.716	0.992444	284.405	506.311	0.977795	12.2186	505.013	0.840619
3	418.017	513.793	0.992364	285.082	506.291	0.978122	11.9141	504.352	0.773237
4	417.346	514.118	0.990361	285.286	506.127	0.978125	10.6068	504.291	0.820256
5	418.117	513.57	0.990812	285.685	505.399	0.983263	12.018	502.851	0.925274
6	418.107	513.962	0.989702	285.82	504.955	0.98392	12.8975	503.104	0.931863
7	417.454	513.2	0.987699	287.15	505.898	0.988605	14.626	502.378	0.95109
8	418.513	512.81	0.988463	286.95	505.135	0.986144	14.9163	501.18	0.952673
9	418.956	512.787	0.990334	287.117	503.779	0.988078	14.9463	499.88	0.949489
10	418.63	512.477	0.985569	288.289	503.659	0.990768	13.6672	499.034	0.917852
11	419.163	512.153	0.986813	288.265	502.43	0.99412	10.052	497.302	0.816549
12	418.882	512.717	0.989137	288.26	502.546	0.99394	11.3625	497.378	0.808359
13	421.014	510.394	0.980165	289.958	501.847	0.99642	10.6804	496.51	0.804006
14	421.809	509.593	0.97876	291.87	502.049	0.995932	13.0554	495.443	0.875664
15	421.262	510.744	0.982288	293.478	500.853	0.996061	17.1204	494.41	0.865111
16	422.575	511.033	0.980342	294.315	501.28	0.995049	21.1219	497.049	0.734267
17	423.549	510.755	0.978359	295.966	502.329	0.994069	23.3496	496.443	0.903028
18	425.001	511.103	0.978455	296.528	502.857	0.994378	26.9878	496.595	0.873097
19	425.289	511.563	0.973897	298.081	502.053	0.991548	35.9399	493.337	0.882987
20	427.873	511.51	0.984197	298.808	504.4	0.984497	44.8586	493.884	0.570528
21	430.002	511.039	0.983716	301.418	501.069	0.987269	50.8236	490.138	0.522626
22	431.997	511.684	0.990054	303.107	501.418	0.994043	4.60181	486.475	0.127699
23	432.027	511.66	0.990045	303.105	501.413	0.994079	4.60329	486.466	0.128047
24	434.525	511.255	0.98954	305.209	501.605	0.995208	6.72954	483.836	0.138288
25	436.789	511.905	0.989591	307.968	500.658	0.996746	5.15219	481.058	0.289956
26	439.19	510.976	0.9825	310.504	500.096	0.996892	4.42458	479.078	0.306143
27	441.272	511.038	0.973912	313.378	499.299	0.996294	5.51154	478.933	0.458371
28	440.715	510.427	0.975528	315.163	499.509	0.993269	5.6126	480.324	0.492928
29	442.774	510.963	0.963543	317	497.512	0.985576	5.99132	481.096	0.670997
30	445.982	510.267	0.958305	318.38	497.652	0.984745	7.23584	482.423	0.849786
31	447.883	507.883	0.979478	320.263	497.911	0.995165	8.05664	482.282	0.846445
32	450.171	507.796	0.988232	320.623	497.606	0.994995	7.71389	483.033	0.902795
33	452.418	506.707	0.986693	322.916	497.609	0.995993	9.54211	483.394	0.943333
34	451.288	507.262	0.98684	323.876	496.134	0.995653	14.4882	482.339	0.950287
35	452.284	505.556	0.988518	327.034	495.456	0.994365	16.1641	482.239	0.962826
36	457.273	504.388	0.983407	328.611	495.918	0.994806	18.1903	482.328	0.956657
37	459.439	504.518	0.983249	330.648	495.105	0.986628	20.545	482.453	0.960811
38	462.065	503.202	0.988997	332.38	494.928	0.981781	23.6659	481.546	0.948993
39	463.881	502.689	0.990382	331.986	496.803	0.987296	26.7709	483.197	0.911671
40	465.925	505.674	0.990296	331.542	497.453	0.986733	32.0857	490.014	0.9043
41	463.314	508.404	0.973485	331.472	497.858	0.986325	39.678	494.052	0.886531
42	459.506	514.181	0.983893	332.52	495.979	0.971945	42.8196	503.999	0.804215
43	458.62	517.342	0.98684	334.974	495.099	0.97669	43.6673	506.833	0.790763
44	460.117	517.593	0.983793	337.297	496.586	0.991409	42.1662	503.833	0.866293
45	468.986	510.823	0.985	340.154	495.002	0.994323	44.3247	497.705	0.908839
46	473.921	508.441	0.962	345.099	493.075	0.984904	49.9269	480.341	0.870727
47	473.928	508.426	0.961844	345.083	493.099	0.984889	49.9269	480.341	0.870727
48	478.853	501.43	0.990967	347.269	492.625	0.976994	78.9749	476.766	0.801229
49	479.055	494.123	0.949078	350.804	488.738	0.978593	78.2368	467.387	0.899742
50	479.223	489.227	0.963029	352.963	488.001	0.990302	77.1973	460.489	0.915228
51	480.451	488.88	0.978987	354.414	485.337	0.994767	83.9472	462.529	0.941402
52	483.644	490.365	0.978904	356.061	483.746	0.997911	85.9899	462.213	0.959919
53	485.04	488.439	0.987269	353.558	483.068	0.989827	89.098	463.814	0.898023
54	484.721	479.892	0.981766	356.583	482.406	0.994057	90.6288	470.009	0.923867
55	487.054	477.687	0.956329	358.042	482.807	0.993504	91.0235	475.511	0.847417
56	490.94	478.604	0.951588	359.845	482.504	0.994283	91.3756	485.895	0.940988
57	494.421	474.08	0.956593	362.46	483.218	0.99463	89.9852	488.11	0.898903
58	493.482	473.521	0.974488	363.557	486.284	0.984991	88.441	492.306	0.916392
59	493.293	470.389	0.990551	366.968	487.947	0.983342	84.6692	493.137	0.935694
60	496.803	469.277	0.993615	369.16	491.331	0.980314	90.7731	505.584	0.91919
61	502.737	471.951	0.990813	376.405	491.811	0.985024	98.2666	533.125	0.891131
62	507.273	475.591	0.961316	378.132	492.378	0.980025	76.5814	544.527	0.957949
63	507.104	477.135	0.960442	379.676	493.999	0.970316	71.4809	552.746	0.949205
64	509.641	476.788	0.963773	379.812	494.207	0.974684	78.739	555.676	0.927677
65	508.077	478.644	0.972096	380.763	497.293	0.984318	91.1711	557.957	0.886299
66	507.253	480.175	0.976262	378.267	497.525	0.989139	99.9092	556.686	0.926981
67	510.797	483.103	0.992199	378.402	498.772	0.990288	106.967	556.001	0.824404
68	510.604	483.893	0.992636	377.186	500.382	0.987039	110.886	553.534	0.509908
69	511.583	487.878	0.99263	378.48	498.528	0.988172	116.847	545.611	0.872143
70	512.816	489.934	0.985984	378.417	497.598	0.988065	115.435	548.335	0.911777
71	512.833	489.948	0.986026	378.401	497.577	0.987997	115.332	548.275	0.914367
72	510.736	493.875	0.975194	379.851	495.039	0.962221	110.18	551.422	0.949308
73	510.554	492.747	0.975692	381.695	494.365	0.972442	111.388	550.575	0.947115
74	513.94	490.046	0.989036	384.389	493.153	0.982111	107.133	548.988	0.945717
75	519.755	487.682	0.986873	387.731	490.78	0.989074	103.751	538.871	0.91617
76	518.189	482.256	0.981279	392.158	487.994	0.995388	109.825	525.012	0.86716
77	519.913	476.42	0.969037	394.346	485.054	0.995355	93.0507	513.638	0.960403
78	519.93	470.626	0.985633	394.58	483.538	0.992602	98.7176	507.097	0.938651
79	521.659	466.565	0.98421	395.254	479.874	0.992962	105.543	505.211	0.939472
80	522.53	465.867	0.982746	396.183	479.401	0.991055	111.795	505.575	0.970374
81	522.893	463.764	0.96673	394.975	480	0.987807	120.173	508.101	0.932591
82	520.812	461.118	0.964122	395.394	480.662	0.986704	124.58	511.993	0.919813
83	520.63	457.581	0.981848	397.079	480.455	0.989726	127.201	518.944	0.95956
84	522.063	457.121	0.982883	398.624	480.68	0.988304	129.922	524.733	0.937416
85	522.598	454.071	0.985789	399.823	484.835	0.990541	123.445	532.557	0.913593
86	522.138	452.08	0.980085	401.471	487.381	0.995114	121.452	532.86	0.944422
87	525.248	451.082	0.986662	402.395	489.263	0.994968	117.459	537.133	0.963767
88	530.003	453.049	0.994209	405.169	487.245	0.994086	120.95	541.872	0.939587
89	534.059	453.445	0.993888	408.135	486.681	0.992036	132.191	554.28	0.833429
90	536.474	454.52	0.991582	410.242	489.614	0.986498	128.954	561.017	0.961179
91	538.977	457.326	0.980689	411.021	490.776	0.96402	128.604	572.662	0.918207
92	540.024	460.96	0.966451	414.205	496.25	0.975994	124.396	586.354	0.943449
93	539.845	463.998	0.987095	413.984	499.123	0.981605	130.593	589.823	0.939994
94	541.043	464.674	0.989897	413.456	497.168	0.991569	139.294	587.496	0.881938
95	541.055	464.688	0.989941	413.458	497.162	0.99158	139.236	587.449	0.8807
96	541.338	466.458	0.989115	412.664	498.215	0.994832	149.364	581.943	0.961648
97	541.525	469.743	0.992306	414.366	497.704	0.992923	152.821	579.775	0.918962
98	541.831	472.147	0.992229	413.702	497.066	0.993554	152.898	574.463	0.785508
99	544.212	475.483	0.992213	414.399	496.549	0.99113	151.44	568.761	0.933431
100	543.388	478.385	0.974226	416.093	496.824	0.988998	147.101	568.747	0.94844
101	543.642	478.522	0.985875	413.584	493.747	0.95304	142.503	570.991	0.876092
102	544.789	479.001	0.98817	416.037	491.158	0.983088	138.943	570.831	0.88458
103	544.613	477.745	0.979016	417.343	488.575	0.994056	131.732	562.376	0.962351
104	546.006	469.219	0.993236	419.686	484.855	0.996373	121.644	553.942	0.737299
105	549.261	463.998	0.987789	420.556	481.803	0.996734	116.811	538.898	0.930648
106	548.402	460.402	0.965747	423.665	482.357	0.997215	116.05	526.74	0.920872
107	547.527	457.021	0.988889	424.967	478.234	0.993636	121.353	523.702	0.86189
108	546.811	452.492	0.989894	422.484	478.243	0.994018	131.183	517.167	0.928763
109	547.682	450.778	0.992744	418.682	476.638	0.993223	146.317	519.596	0.957905
110	546.262	445.385	0.985247	418.672	475.721	0.992756	150.807	523.479	0.928914
111	543.55	444.763	0.98228	418.39	475.437	0.992356	153.042	525.107	0.924396
112	541.946	443.08	0.985971	420.238	474.64	0.994217	150.068	531.288	0.967867
113	542.772	444.532	0.987915	420.923	474.974	0.994452	150.955	539.438	0.94615
114	543.82	442.147	0.991706	421.156	476.454	0.994996	155.643	540.991	0.887216
115	546.004	440.637	0.99424	423.49	478.91	0.99227	149.202	541.317	0.933525
116	547.401	438.661	0.994847	427.638	479.807	0.990876	145.127	541.175	0.942131
117	551.074	439.447	0.991629	429.506	480.714	0.990262	148.633	552.201	0.962969
118	556.163	440.28	0.991921	432.252	483.537	0.994894	170.087	562.906	0.783919
119	556.184	440.285	0.991968	432.244	483.532	0.994867	170.087	562.907	0.783876
120	559.072	442.77	0.991147	435.576	483.701	0.996776	148.537	580.007	0.595606
121	556.077	444.7	0.97779	438.178	485.636	0.997223	149.423	595.118	0.979744
122	559.8	445.715	0.981414	440.231	486.371	0.994143	151.272	599.091	0.963073
123	562.645	449.853	0.993982	438.642	488.608	0.993427	158.244	597.401	0.959177
124	564.725	452.446	0.994978	437.894	488.903	0.986856	166.447	597.178	0.967647
125	565.161	456.115	0.994491	437.551	491.883	0.988462	173.336	592.693	0.934037
126	565.352	458.065	0.992613	437.013	492.267	0.992614	174.686	587.955	0.901339
127	568.179	460.433	0.981468	437.459	492.154	0.992082	174.929	588.573	0.779677
128	570.057	461.88	0.964936	438.595	490.397	0.994426	172.724	578.12	0.935225
129	569.346	464.987	0.969474	439.434	487.006	0.992232	166.538	581.257	0.960302
130	569.177	467.393	0.985099	441.279	483.8	0.992094	160.448	582.657	0.944042
131	569.926	463.886	0.968858	442.04	481.5	0.990753	154.042	576.914	0.939515
132	569.263	463.142	0.969945	442.755	480.7	0.980772	148.146	574.122	0.843039
133	577.821	455.474	0.991952	448.942	475.778	0.990123	144.853	544.519	0.951042
134	576.41	450.537	0.99482	450.465	473.229	0.990422	144.154	534.429	0.970853
135	578.08	445.846	0.989929	451.21	472.172	0.991013	150.04	523.826	0.921592
136	578.426	443.07	0.973792	453.082	471.414	0.994213	159.036	518.672	0.963314
137	577.857	445.601	0.983073	450.463	469.613	0.994974	170.885	520.171	0.925898
138	577.28	441.171	0.992471	447.912	468.925	0.979433	175.467	522.523	0.952594
139	576.779	438.647	0.993515	446.577	469.511	0.971953	179.361	523.132	0.939176
140	575.419	437.147	0.99426	449.182	470.407	0.986568	181.392	528.61	0.939764
141	573.398	436.764	0.990717	451.297	469.664	0.989373	183.457	538.537	0.903839
142	575.638	435.704	0.994714	452.875	470.522	0.994721	183.715	541.502	0.900528
143	575.652	435.696	0.994718	452.897	470.58	0.994675	183.657	541.491	0.900646
144	576.543	435.082	0.994397	454.754	472.897	0.995329	182.297	541.127	0.953172
145	579.085	431.595	0.98718	457.54	472.926	0.988163	175.744	543.572	0.944352
146	579.932	429.473	0.974155	459.603	475.241	0.973206	168.434	545.325	0.924657
147	581.89	430.942	0.980845	461.486	476.844	0.968541	183.88	556.439	0.951331
148	586.143	432.435	0.979789	464.677	478.987	0.986183	169.544	575.707	0.818996
149	589.557	435.75	0.991782	468.03	480.172	0.992811	174.685	587.444	0.929279
150	590.222	437.74	0.9937	468.779	480.11	0.989613	174.768	598.04	0.973786
151	593.169	437.528	0.996091	470.269	483.129	0.994813	177.98	603.595	0.947435
152	592.526	441.947	0.993849	469.944	484.651	0.996426	185.559	602.424	0.900122
153	592.65	445.009	0.986807	468.483	485.698	0.994703	190.847	602.546	0.920453
154	592.852	445.712	0.984546	468.452	486.823	0.99607	200.889	598.457	0.901971
155	592.1	448.162	0.990347	467.736	486.509	0.994367	207.363	593.463	0.934417
156	595.156	450.019	0.992964	468.335	485.401	0.995903	207.003	590.763	0.883718
157	595.35	452.697	0.994349	467.836	483.86	0.994561	203.176	586.775	0.890154
158	596.449	453.615	0.992036	468.782	481.082	0.994884	198.081	587.055	0.919192
159	596.923	453.292	0.992064	470.996	477.659	0.988179	191.427	587.585	0.91982
160	598.371	451.681	0.991482	473.045	475.67	0.982138	183.008	580.572	0.927937
161	600.828	446.812	0.967689	475.087	474.401	0.970903	187.31	566.669	0.930791
162	603.45	443.054	0.964291	478.164	473.278	0.983756	184.881	556.31	0.9095
163	603.587	438.68	0.97756	478.523	470.616	0.987698	178.549	546.703	0.952286
164	602.769	437.117	0.979998	479.563	469.724	0.988303	184.381	538.215	0.946963
165	601.827	435.965	0.979536	478.171	467.044	0.990713	189.11	533.416	0.947031
166	603.241	436.885	0.974656	477.462	466.192	0.989791	196.067	532.258	0.963006
167	603.145	436.85	0.974706	477.472	466.195	0.989773	196.072	532.25	0.962943
168	602.465	433.121	0.983827	479.048	466.487	0.990527	201.738	533.982	0.875302
169	599.41	430.242	0.982075	477.442	467.146	0.987167	205.559	540.549	0.87935
170	600.82	428.689	0.970272	477.248	467.486	0.988729	208.817	546.195	0.961824
171	600.84	428.841	0.96423	477.605	469.459	0.98902	209.174	553.165	0.94946
172	601.101	428.413	0.965631	480.94	471.534	0.977937	205.577	556.065	0.883691
173	602.222	426.295	0.981711	478.953	473.471	0.970823	203.363	557.332	0.860488
174	601.885	425.304	0.980608	483.819	475.878	0.991871	196.45	558.315	0.950126
175	602.943	425.768	0.975471	486.072	477.949	0.989843	189.698	562.006	0.955689
176	604.503	428.038	0.978843	489.87	480.262	0.990053	191.578	575.629	0.850741
177	609.274	430.224	0.985661	491.888	481.042	0.990489	232.709	581.384	0.634086
178	613.535	431.366	0.988149	492.882	481.846	0.993208	190.014	601.973	0.487311
179	616.621	436.096	0.992517	494.043	484.265	0.991334	207.986	608.18	0.713991
180	618.614	440.141	0.987111	493.727	486.715	0.990443	204.499	617.475	0.817642
181	618.099	442.215	0.977176	495.476	488.331	0.990789	215.745	616.451	0.951463
182	618.555	443.404	0.973899	496.96	490.625	0.981783	222.71	612.148	0.952422
183	619.24	443.846	0.970078	494.659	491.722	0.975448	233.294	609.232	0.949894
184	618.36	448.584	0.981942	492.188	493.355	0.977141	233.974	598.671	0.870887
185	617.734	450.164	0.983362	492.531	490	0.975482	228.708	601.522	0.908788
186	618.234	454.49	0.985033	492.165	488.127	0.983061	225.399	602.049	0.928951
187	619.526	455.172	0.987465	493.19	485.59	0.989492	218.85	603.949	0.862784
188	620.229	455.573	0.991232	494.114	481.903	0.992686	215.428	602.731	0.911729
189	621.905	452.599	0.992646	497.031	481.532	0.993449	203.664	592.815	0.894053
190	623.633	445.894	0.980485	498.141	479.152	0.991742	204.637	578.763	0.929412
191	623.609	446.081	0.980472	498.14	479.148	0.991704	204.624	578.77	0.930087
192	619.323	442.458	0.986492	498.168	476.037	0.992314	196.547	572.25	0.951786
193	616.911	437.329	0.983853	499.302	474.749	0.991025	192.944	559.509	0.963035
194	619.717	432.416	0.970132	499.896	472.639	0.99634	202.298	555.482	0.923699
195	618.188	432.345	0.966988	498.867	473.587	0.995637	207.886	552.634	0.968475
196	617.92	428.671	0.942252	499.113	474.114	0.987908	218.704	551.192	0.939553
197	618.405	427.448	0.967734	497.924	471.389	0.991608	223.642	552.994	0.965284
198	619.074	425.254	0.980982	496.889	471.948	0.989124	228.159	555.98	0.946574
199	617.886	424.153	0.985194	496.784	471.835	0.986309	231.27	561.159	0.962635
200	617.384	424.772	0.984316	498.396	474.268	0.988086	228.302	567.92	0.969831
201	619.117	423.054	0.977445	502.061	476.037	0.992203	227.44	572.603	0.949824
202	620.536	424.241	0.973229	502.052	477.366	0.991525	227.251	569.967	0.930382
203	620.397	425.026	0.984762	506.274	479.508	0.985409	222.296	571.935	0.920655
204	630.084	426.867	0.990379	515.071	483.004	0.997247	213.379	586.722	0.919158
205	634.326	426.866	0.962813	516.804	482.362	0.997161	240.689	600.074	0.695242
206	634.443	430.426	0.974899	518.327	483.098	0.998031	224.976	617.529	0.900888
207	637.244	433.217	0.98388	519.417	486.363	0.996082	235.634	623.328	0.95962
208	637.269	437.355	0.991801	520.398	487.495	0.987654	238.811	628.444	0.966091
209	640.983	438.815	0.994388	521.045	487.972	0.988071	241.979	628.745	0.968241
210	642.383	439.978	0.995071	521.382	487.675	0.981624	255.01	619.19	0.901083
211	644.235	441.331	0.995102	521.94	486.469	0.976331	260.915	614.197	0.97251
212	644.401	445.13	0.990684	522.764	488.359	0.975514	261.331	607.697	0.969128
213	645.851	445.272	0.979819	523.413	488.963	0.976553	258.64	604.746	0.939378
214	648.785	447.463	0.976183	521.253	487.692	0.987527	254.941	602.972	0.856518
215	648.821	447.492	0.976494	521.268	487.689	0.987564	254.948	602.956	0.857539
216	648.364	447.734	0.986383	520.867	485.682	0.989601	248.107	606.51	0.945175
217	650.147	449.615	0.989209	522.232	482.789	0.991676	243.885	604.886	0.947987
218	650.357	447.948	0.984587	524.2	482.514	0.991954	241.246	600.09	0.962901
219	648.353	447.066	0.94687	525.002	477.977	0.984238	233.803	590.165	0.914603
220	651.746	442.361	0.967872	526.781	478.775	0.984306	223.847	580.375	0.973415
221	652.043	438.568	0.973548	528.44	474.614	0.984158	219.5	570.22	0.907445
222	649.571	435.966	0.966192	525.374	471.908	0.988782	234.264	559.502	0.950197
223	648.725	435.328	0.961192	527.179	471.056	0.988053	236.794	554.533	0.945536
224	650.018	431.82	0.941346	525.449	471.43	0.984072	242.971	549.173	0.961624
225	650.633	431.528	0.956612	527.389	472.558	0.989326	248.084	550.344	0.941863
226	648.64	427.135	0.948358	524.551	472.31	0.967857	253.683	553.625	0.928983
227	647.567	428.472	0.970569	524.833	473.116	0.964629	257.14	556.113	0.942882
228	649.287	430.859	0.972028	529.267	475.047	0.988689	260.096	561.53	0.957844
229	650.693	429.858	0.94137	531.893	476.787	0.992126	261.07	567.534	0.956944
230	651.531	428.332	0.950002	533.635	478.516	0.993369	259.327	567.525	0.972749
231	652.4	427.773	0.968953	537.851	481.101	0.994462	249.558	571.728	0.907023
232	657.758	429.656	0.98683	541.727	483.619	0.992753	246.433	573.84	0.935519
233	662.52	431.35	0.984968	542.734	483.357	0.994144	191.466	800.526	0.718379
234	666.067	434.722	0.986876	545.526	485.958	0.996385	261.508	601.65	0.835794
235	666.648	437.409	0.977176	548.099	488.063	0.996574	255.321	614.966	0.971561
236	667.715	440.235	0.985735	548.28	490.269	0.992857	259.33	624.362	0.974751
237	668.454	443.062	0.984402	550.719	490.681	0.991261	264.276	625.291	0.967399
238	668.955	444.09	0.981463	551.269	493.332	0.991659	272.649	621.225	0.93285
239	668.974	444.097	0.981526	551.3	493.37	0.991678	272.67	621.185	0.932559
240	671.821	444.698	0.979287	550.574	494.019	0.994851	281.322	617.847	0.887089
241	673.084	447.366	0.986168	549.513	494.703	0.994569	286.694	614.297	0.959646
242	671.232	453.059	0.991747	548.95	495.32	0.995588	287.533	612.355	0.946933
243	674.242	455.28	0.99279	548.822	494.15	0.991854	283.654	609.752	0.902398
244	676.034	456.608	0.993321	547.751	493.244	0.992232	277.532	609.759	0.964888
245	676.981	457.046	0.992457	547.868	490.544	0.990762	274.901	609.441	0.965608
246	678.304	458.005	0.990402	551.028	489.105	0.992829	270.017	609.542	0.961311
247	676.131	456.338	0.993057	552.751	486.916	0.995042	263.647	606.83	0.948165
248	682.857	453.92	0.979361	554.249	482.226	0.994345	259.953	591.598	0.941981
249	682.782	447.147	0.97055	555.437	482.015	0.992015	256.218	581.696	0.970379
250	681.54	444.553	0.970731	555.804	480.583	0.991735	251.203	569.98	0.957589
251	683.003	443.294	0.970727	557.514	480.386	0.99071	250.867	562.609	0.885808
252	681.771	444.347	0.957493	555.372	477.445	0.982003	270.434	550.865	0.963807
253	680.81	441.119	0.98455	556.395	475.957	0.964394	279.365	554.971	0.942388
254	680.694	439.771	0.98972	552.463	478.721	0.976162	282.828	556.887	0.800291
255	680.161	437.715	0.991164	554.19	478.093	0.984528	282.5	559.386	0.912244
256	680.308	438.597	0.991978	555.702	482.258	0.986439	285.432	564.736	0.960979
257	680.956	437.886	0.990162	556.322	483.198	0.988746	287.578	571.973	0.922029
258	681.116	438.034	0.988975	559.584	485.117	0.991878	282.306	573.007	0.849536
259	680.891	437.593	0.987579	560.769	486.219	0.995049	282.008	571.887	0.839735
260	682.403	436.127	0.98501	564.032	488.98	0.995356	287.341	577.305	0.946994
261	683.288	440.291	0.985418	567.813	490.14	0.993157	273.102	579.417	0.980669
262	688.261	441.529	0.992478	571.575	492.329	0.98583	266.553	593.34	0.885888
263	688.258	441.526	0.992504	571.544	492.263	0.985742	266.976	593.269	0.886327
264	692.2	443.755	0.989531	573.954	494.232	0.986107	279.936	612.879	0.89813
265	696.893	445.973	0.980572	575.669	498.387	0.991512	289.13	619.725	0.935617
266	697.165	448.621	0.985658	576.747	498.753	0.991198	286.244	626.562	0.960829
267	699.334	451.762	0.9859	576.958	500.992	0.99581	292.422	629.893	0.973844
268	698.304	455.02	0.984415	579.222	504.245	0.996215	300.745	626.086	0.953122
269	699.083	458.332	0.971571	578.392	504.996	0.994581	307.986	622.525	0.955917
270	700.127	459.671	0.966053	577.903	506.085	0.988411	314.625	618.324	0.919468
271	699.85	460.846	0.956234	577.677	505.907	0.992124	315.545	615.781	0.927141
272	699.748	465.126	0.9811	577.064	504.849	0.995564	313.728	614.313	0.928552
273	701.979	468.534	0.992878	575.77	500.996	0.994667	310.708	612.804	0.955602
274	702.909	467.318	0.994129	577.617	498.439	0.996265	304.606	614.305	0.957675
275	704.761	467.254	0.99442	578.387	495.61	0.993562	298.532	611.846	0.950887
276	707.167	461.349	0.984298	582.132	494.096	0.992627	283.757	596.185	0.342173
277	707.167	461.382	0.984298	582.131	494.096	0.992627	283.775	596.16	0.343106
278	708.05	455.664	0.994264	585.37	489.834	0.994714	282.53	573.495	0.935935
279	708.391	452.688	0.994247	585.117	488.104	0.995011	285.265	567.587	0.963003
280	708.388	452.768	0.993121	584.913	487.275	0.995963	290.947	558.995	0.955079
281	708.862	452.02	0.992169	583.911	488.201	0.995987	299.333	559.819	0.924665
282	706.547	451.626	0.991029	582.901	488.396	0.996116	304.396	560.159	0.958262
283	704.384	447.379	0.988287	583.907	487.331	0.992656	310.49	566.332	0.969553
284	703.33	445.079	0.976932	583.363	488.61	0.990945	313.701	571.381	0.91668
285	704.002	446.193	0.98049	582.75	489.398	0.992985	312.174	575.937	0.963331
286	705.15	448.526	0.983882	583.995	491.683	0.992249	313.476	582.669	0.95658
287	705.317	448.536	0.98397	583.951	491.634	0.992324	313.476	582.669	0.956585
288	703.127	444.38	0.964482	586.452	494.218	0.989835	312.521	584.936	0.957796
289	706.635	444.143	0.973042	589.073	498.064	0.994371	307.016	586.037	0.967318
290	708.417	444.197	0.979744	591.142	499.618	0.99324	300.189	587.137	0.943375
291	713.206	446.998	0.976936	595.134	502.339	0.996822	302.873	591.859	0.958975
292	714.985	450.512	0.974607	598.732	502.933	0.997255	309.119	606.154	0.946431
293	718.623	453.73	0.992727	602.43	505.175	0.990411	307.567	619.89	0.931522
294	720.516	457.94	0.994988	604.337	506.732	0.975085	307.988	634.116	0.951369
295	720.942	460.467	0.991963	603.811	510.012	0.971608	313.437	641.254	0.961925
296	723.055	461.434	0.986151	604.852	511.626	0.978601	313.632	645.426	0.941677
297	722.932	463.221	0.989997	605.176	511.271	0.981814	328.304	638.292	0.904015
298	723.876	464.536	0.992161	604.453	511.462	0.975065	333.918	634.865	0.847962
299	725.704	467.759	0.99423	605.021	512.583	0.989804	336.656	629.795	0.964332
300	726.593	468.958	0.993781	603.074	510.586	0.978192	338.405	626.032	0.975963
301	728.071	471.86	0.992427	604.022	510.26	0.970053	333.733	621.235	0.928542
302	726.001	474.016	0.993459	603.44	509.375	0.967912	330.474	624.193	0.932023
303	730.797	472.862	0.979289	604.633	504.38	0.983981	322.634	621.833	0.956167
304	730.119	472.659	0.974539	605.971	500.929	0.992062	312.918	611.949	0.957272
305	729.09	468.611	0.958492	607.593	499.759	0.99334	316.288	593.493	0.959963
306	732.267	464.218	0.978335	608.43	496.807	0.995399	307.391	586.972	0.940751
307	730.699	462.853	0.925925	608.157	495.9	0.990281	295.581	573.476	0.946474
308	730.641	459.777	0.970497	606.971	494.504	0.976148	319.4	572.404	0.955261
309	730.978	456.807	0.97421	605.113	492.328	0.945141	313.093	563.145	0.96262
310	730.52	456.887	0.975806	602.641	491.509	0.959288	324.121	561.458	0.966131
311	730.588	456.894	0.975805	602.674	491.542	0.958847	324.127	561.457	0.966113
312	727.467	454.068	0.992635	602.765	492.153	0.966072	330.611	564.312	0.936316
313	726.765	454.52	0.993171	604.29	493.819	0.975478	334.061	568.165	0.97008
314	727.225	452.236	0.992739	602.965	494.312	0.971456	337.338	572.629	0.946314
315	727.619	452.117	0.991563	605.565	496.749	0.990823	345.203	584.171	0.941476
316	729.768	452.114	0.986862	607.436	497.631	0.992489	332.259	584.362	0.948959
317	730.63	448.872	0.970802	608.881	499.279	0.996539	336.558	587.449	0.960773
318	731.389	449.351	0.980499	612.462	503.882	0.997897	328.528	585.55	0.92218
319	731.529	453.587	0.98403	616.646	505.032	0.996545	322.726	587.677	0.957509
320	735.647	454.23	0.994587	619.862	506.053	0.978109	351.216	602.894	0.935926
321	738.805	457.27	0.996027	623.008	509.07	0.985813	330.257	613.577	0.85007
322	743.834	458.83	0.992453	625.399	510.502	0.991559	323.771	626.308	0.949669
323	744.725	461.823	0.973092	628.293	512.062	0.996747	336.811	636.038	0.951418
324	746.065	462.343	0.970621	627.629	512.746	0.996108	336.88	644.05	0.972175
325	746	470.377	0.98232	629.413	515.371	0.997667	358.587	638.191	0.941941
326	748.595	470.583	0.976807	629.322	515.279	0.998271	362.221	638.727	0.896144
327	746.344	473.745	0.97493	626.855	516.745	0.997478	362.402	634.312	0.885446
328	746.967	475.186	0.981185	628.094	516.345	0.997576	360.804	628.739	0.952798
329	748.636	477.086	0.980455	628.006	515.939	0.997785	360.02	626.682	0.957972
330	750.427	481.361	0.988669	627.322	513.172	0.996675	350.776	629.254	0.956676
331	751.62	481.64	0.994578	626.987	511.996	0.994692	346.83	631.26	0.93575
332	751.102	478.742	0.989457	628.509	510.18	0.994943	344.379	623.722	0.968976
333	751.465	478.732	0.984506	629.608	508.799	0.992204	341.007	615.414	0.93833
334	753.608	472.542	0.993053	631.333	507.352	0.992016	332.767	603.005	0.929029
335	753.546	472.561	0.99302	631.294	507.381	0.991946	332.764	602.988	0.929115
336	754.974	468.708	0.994003	631.934	505.143	0.996746	329.4	590.853	0.963369
337	756.527	467.696	0.994637	632.143	502.356	0.997367	331.291	586.331	0.953124
338	754.726	465.466	0.99315	630.482	500.57	0.997369	335.485	574.58	0.95434
339	753.319	463.033	0.988642	629.934	497.822	0.99659	340.664	570.535	0.95086
340	749.079	462.742	0.960847	628.178	497.493	0.995947	346.931	571.606	0.908421
341	750.685	460.602	0.97557	624.667	496.575	0.988596	351.183	573.125	0.935171
342	748.199	459.826	0.978235	626.041	499.169	0.990975	357.541	576.231	0.961501
343	747.873	458.167	0.988353	627.981	502.592	0.994775	355.494	584.198	0.969429
344	747.489	459.243	0.979927	628.87	502.42	0.995825	359.908	589.518	0.944824
345	747.49	459.2	0.979656	630.594	503.875	0.995531	363.134	599.327	0.969466
346	749.485	457.42	0.990694	630.879	505.979	0.988017	358.621	601.337	0.967087
347	751.266	457.002	0.994708	632.897	506.205	0.984694	348.034	601.329	0.922919
348	752.549	457.071	0.994251	636.939	511.312	0.984884	343.51	603.319	0.951617
349	762.626	458.922	0.984337	646.701	515.8	0.997976	393.926	619.849	0.71278
350	761.587	464.344	0.953756	648.552	515.721	0.997289	370.63	634.985	0.830004
351	765.199	468.093	0.990255	651.365	517.649	0.993514	362.583	653.367	0.913844
352	766.706	471.794	0.993828	650.156	521.487	0.974652	364.892	660.113	0.946802
353	768.553	472.98	0.993878	651.181	524.789	0.981745	375.569	656.219	0.965497
354	768.73	475.608	0.99068	651.465	525.677	0.968783	382.992	652.484	0.923276
355	768.417	478.364	0.977279	650.905	526.583	0.98192	388.238	651.374	0.927282
356	768.4	477.844	0.982134	651.588	526.187	0.981298	390.298	646.636	0.962613
357	773.033	479.708	0.989489	651.465	526.217	0.977391	385.009	643.826	0.969275
358	773.335	485.19	0.995434	651.228	526.48	0.976284	381.389	642.844	0.949799
359	773.317	485.186	0.995449	651.228	526.48	0.976215	381.383	642.852	0.949789
360	775.021	488.277	0.994017	650.852	523.542	0.969041	378.43	647.712	0.930774
361	774.967	487.894	0.993999	651.206	522.201	0.983698	371.165	647.847	0.965391
362	775.008	486.565	0.991454	651.975	518.048	0.989897	369.555	643.324	0.963309
363	777.157	484.619	0.993302	652.961	515.737	0.992428	380.254	621.138	0.639219
364	778.008	479.651	0.983164	653.766	514.078	0.993948	359.653	618.744	0.948997
365	777.213	477.851	0.973001	655.38	512.962	0.991916	350.509	605.102	0.95714
366	778.45	474.536	0.979823	654.809	510.966	0.98535	351.782	601.787	0.962225
367	776.102	471.076	0.990633	654.045	509.449	0.97836	362.623	591.186	0.961437
368	775.936	470.184	0.99453	652.385	507.934	0.967976	364.167	588.116	0.896799
369	775.42	468.748	0.993822	649.57	506.555	0.975024	373.454	589.443	0.949507
370	772.734	464.811	0.992499	649.958	507.264	0.986071	378.759	590.26	0.907535
371	772.828	461.998	0.98779	650.544	509.452	0.984008	380.217	595.573	0.968048
372	771.879	462.24	0.989679	650.708	511.909	0.968469	379.602	601.584	0.918096
373	772.852	462.084	0.98608	653.126	513.071	0.987786	378.155	605.353	0.94862
374	774.141	461.375	0.980627	658.829	516.47	0.997182	380.788	617.835	0.955782
375	776.546	459.652	0.984177	661.328	517.836	0.996861	372.645	619.132	0.959415
376	780.015	459.479	0.976699	664.602	519.327	0.996823	374.832	622.037	0.963719
377	780.26	462.739	0.977895	668.296	521.389	0.956565	407.01	625.805	0.784461
378	785.081	463.896	0.98999	671.789	522.875	0.976884	409.242	639.273	0.871911
379	788.046	468.555	0.992847	673.327	525.914	0.992487	387.212	665.871	0.959341
380	791.167	471.805	0.994094	676.138	526.889	0.996011	391.217	670.766	0.968468
381	791.336	474.094	0.988892	676.456	528.543	0.996897	395.376	675.661	0.939202
382	792.365	477.502	0.977045	676.978	529.425	0.997013	409.455	670.831	0.955789
383	792.364	477.464	0.976973	676.972	529.423	0.997015	409.415	670.866	0.956197
384	794.891	478.537	0.95888	677.867	530.199	0.997686	414.403	669.539	0.93371
385	794.831	481.805	0.978743	678.507	532.523	0.997424	417.904	667.021	0.955369
386	795.271	483.466	0.968189	678.61	532.468	0.997644	419.328	663.722	0.96441
387	793.15	487.289	0.97509	678.251	531.454	0.997322	418.92	659.917	0.959149
388	794.043	491.718	0.976748	678.642	532.111	0.99644	415.483	658.901	0.9556
389	795.418	492.028	0.978658	677.902	530.789	0.997598	410.244	662.815	0.912924
390	796.943	492.847	0.984525	678.741	528.703	0.996751	403.994	667.546	0.934722
391	798.146	491.256	0.991378	680.443	527.118	0.995422	406.436	655.451	0.686983
392	798.88	487.861	0.99314	681.083	524.937	0.992394	391.778	647.503	0.920024
393	801.23	480.413	0.989847	682.073	521.398	0.991132	383.036	638.41	0.951349
394	802.518	476.597	0.982355	682.421	521.323	0.994767	379.768	626.561	0.963228
395	799.407	476.576	0.988651	681.523	520.378	0.992576	382.479	621.177	0.949654
396	798.133	475.359	0.98666	680.731	518.412	0.996851	384.007	615.417	0.97367
397	794.689	472.748	0.974693	678.418	516.619	0.995456	406.545	614.632	0.965333
398	796.573	468.954	0.970359	677.627	515.693	0.993942	411.425	619.165	0.891286
399	796.885	466.784	0.963711	680.376	519.618	0.985033	415.451	621.159	0.935744
400	796.225	466.489	0.967491	679.342	519.232	0.993144	418.937	625.712	0.967991
401	794.596	467.242	0.974394	680.909	519.669	0.994758	417.274	632.514	0.956704
402	794.059	466.664	0.961917	681.135	522.282	0.984264	416.063	635.512	0.932998
403	795.136	464.672	0.965302	683.569	523.498	0.974865	412.558	639.721	0.933397
404	795.337	464.705	0.965119	686.354	527.325	0.991626	407.465	643.458	0.970857
405	801.488	462.98	0.984936	690.124	529.308	0.996542	410.637	650.7	0.936496
406	804.271	463.848	0.986422	694.717	530.619	0.997882	433.063	656.11	0.938892
407	804.27	463.834	0.98633	694.71	530.617	0.997881	433.178	656.122	0.940175
408	810.752	467.029	0.981768	697.599	531.32	0.993107	448.583	660.953	0.802389
409	810.404	472.342	0.972497	701.277	533.868	0.990865	431.966	681.557	0.932409
410	812.646	475.461	0.977973	702.634	534.655	0.986423	431.064	694.617	0.961875
411	814.829	478.385	0.975619	703.316	538.568	0.977022	438.012	698.246	0.936601
412	816.616	478.773	0.979217	703.863	542.573	0.987854	446.468	696.25	0.946332
413	815.89	482.409	0.98859	705.433	543.452	0.996747	453.125	692.66	0.951905
414	819.41	485.436	0.993624	706.091	543.628	0.995611	458.499	688.633	0.949415
415	821.342	487.017	0.993316	707.468	544.912	0.997471	457.579	686.405	0.948621
416	823.302	487.769	0.989221	707.134	543.02	0.995755	456.51	685.225	0.934069
417	824.628	489.936	0.988052	706.798	541.593	0.984907	453.934	685.943	0.929579
418	825.388	492.762	0.968914	706.286	540.692	0.987382	445.484	691.228	0.941318
419	826.065	492.667	0.971947	707.895	539.16	0.990538	439.848	690.989	0.961667
420	827.376	490.058	0.978098	709.721	538.245	0.991824	436.267	682.627	0.682529
421	826.024	489.906	0.976694	712.104	534.623	0.997177	427.175	678.205	0.94006
422	826.033	478.991	0.904684	713.616	531.4	0.996922	417.559	658.498	0.975721
423	825.519	474.56	0.967691	713.042	530.19	0.997348	425.459	651.638	0.910633
424	825.018	474.415	0.964943	710.874	528.199	0.995667	430.744	646.44	0.96391
425	823.423	474.597	0.984494	709.851	528.856	0.995873	437.131	643.769	0.963281
426	822.835	472.112	0.990054	707.305	528.052	0.99262	445.176	648.078	0.94674
427	820.765	468.748	0.992348	707.787	529.501	0.996506	451.149	649.483	0.959967
428	820.515	467.633	0.991193	708.441	529.047	0.988529	455.819	651.651	0.937421
429	820.36	468.261	0.991282	709.935	529.32	0.995672	456.217	662	0.968386
430	820.454	467.296	0.989942	710.962	530.963	0.997322	458.464	667.742	0.872384
431	820.617	467.207	0.990206	710.985	530.99	0.997318	458.509	667.747	0.872544
432	820.304	466.352	0.990291	711.705	533.799	0.996105	459.311	668.954	0.882873
433	822.517	463.873	0.982507	713.523	536.485	0.994144	452.584	668.383	0.953775
434	822.506	462.669	0.976788	716.371	536.518	0.987252	448.741	669.313	0.961303
435	825.346	463.823	0.969238	720.045	538.3	0.984024	447.625	682.425	0.957095
436	828.604	465.269	0.955682	724.629	540.042	0.988121	457.422	685.704	0.901575
437	828.187	470.303	0.964821	727.168	539.912	0.991559	487.885	687.859	0.824364
438	831.723	472.58	0.979136	729.725	542.472	0.987705	466.058	716.236	0.940792
439	835.292	474.665	0.986965	731.284	542.526	0.990433	474.408	725.071	0.936197
440	838.738	478.279	0.970255	732.116	545.79	0.984471	480.396	722.491	0.967597
441	839.984	479.958	0.982047	734.412	548.946	0.983983	491.055	719.461	0.951146
442	843.55	482.22	0.966196	734.604	549.389	0.990152	496.06	718.211	0.907856
443	843.16	486.766	0.97525	734.184	552.01	0.985322	496.41	716.592	0.928183
444	844.298	488.112	0.971012	733.913	553.269	0.98266	494.227	714.08	0.88618
445	846.688	492.995	0.984798	735.766	550.122	0.984771	491.006	716.132	0.826023
446	850.424	494.152	0.984664	735.02	549.888	0.991651	486.621	716.987	0.942894
447	848.755	494.072	0.985503	736.911	548.57	0.996186	481.393	717.644	0.948021
448	850.065	491.694	0.987635	739.577	548.586	0.997523	477.695	708.814	0.944802
449	852.856	488.138	0.993982	739.357	544.916	0.997272	462.484	702.602	0.944746
450	853.367	485.967	0.993575	740.948	543.494	0.995281	453.784	695.182	0.965436
451	853.087	480.596	0.98683	742.579	540.278	0.994598	455.61	687.689	0.976516
452	848.78	477.976	0.978416	741.62	539.582	0.994795	462.184	681.89	0.947749
453	851.286	478.048	0.985126	739.321	540.798	0.994602	464.988	675.165	0.966377
454	847.51	476.269	0.968473	736.999	540.486	0.988105	475.221	674.137	0.929408
455	845.747	476.094	0.968086	737.089	540.471	0.988772	475.222	674.154	0.929186
456	843.999	476.607	0.927924	736.819	541.842	0.986775	482.991	674.488	0.964551
457	844.695	473.376	0.940254	736.747	542.927	0.981515	490.205	677.893	0.952304
458	844.065	471.851	0.960517	737.058	542.464	0.982189	494.861	683.035	0.948756
459	845.111	470.441	0.960426	739.783	542.328	0.993003	497.082	686.97	0.971696
460	843.416	474.705	0.976587	740.628	543.735	0.993569	498.074	693.021	0.977888
461	844.565	471.617	0.981144	741.817	544.347	0.996851	496.798	696.977	0.968963
462	844.695	471.044	0.983628	745.943	546.565	0.996981	493.646	699.968	0.947867
463	846.436	469.737	0.983674	751.015	548.111	0.995806	494.09	701.377	0.946824
464	851.36	469.972	0.990634	753.714	549.388	0.997186	504.279	710.683	0.949299
465	856.043	470.645	0.988709	757.785	551.244	0.997318	538.476	716.088	0.647295
466	858.351	471.441	0.980392	761.517	550.467	0.994759	531.002	727.038	0.946851
467	861.675	473.969	0.920449	764.928	554.992	0.973938	521.968	745.278	0.931284
468	860.253	478.034	0.958759	765.573	555.949	0.959527	523.411	755.722	0.954214
469	865.148	477.866	0.972573	767.469	557.934	0.981909	532.873	752.303	0.976293
470	869.153	481.38	0.9832	767.939	558.941	0.988174	541.586	747.259	0.866875
471	873.138	488.54	0.983411	768.814	561.535	0.995435	549.1	741.461	0.96138
472	875.942	490.619	0.975073	769.194	562.967	0.996747	545.594	741.115	0.923508
473	877.01	490.422	0.960198	770.719	561.362	0.996796	538.868	737.026	0.926169
474	876.532	493.903	0.962584	769.826	561.316	0.995442	535.33	742.485	0.962743
475	881.105	495.451	0.984079	771.016	560.557	0.996512	530.981	748.008	0.927775
476	881.043	494.225	0.975789	774.057	559.323	0.994812	525.632	745.341	0.949196
477	882.425	491.873	0.98717	774.465	555.741	0.99322	518.383	738.324	0.955268
478	884.198	490.348	0.992154	775.233	554.471	0.992595	506.769	729.843	0.898365
479	884.196	490.322	0.99217	775.208	554.543	0.992489	506.811	729.794	0.899525
480	883.483	486.523	0.993002	777.248	553.842	0.994276	502.616	721.04	0.979832
481	884.166	484.78	0.992718	776.843	551.49	0.997277	501.255	715.133	0.95422
482	882.869	483.225	0.990602	776.098	551.246	0.995824	508.985	706.98	0.972652
483	879.992	482.25	0.982505	775.213	549.099	0.998455	520.683	699.376	0.922051
484	880.602	480.225	0.979124	773.955	549.383	0.996807	526.604	699.529	0.932263
485	879.322	475.2	0.818088	774.52	549.039	0.997419	531.35	699.96	0.93989
486	877.547	474.393	0.919742	773.892	549.227	0.995024	537.002	702.797	0.953261
487	877.524	474.693	0.935846	775.049	552.691	0.989157	539.605	705.045	0.956579
488	879.157	474.185	0.942602	776.516	553.001	0.99259	542.196	714.274	0.963119
489	878.367	473.585	0.960931	777.307	553.38	0.989455	545.97	716.838	0.945589
490	877.015	476.602	0.961665	778.99	554.289	0.989512	542.386	717.393	0.940207
491	877.918	475.824	0.972348	781.686	557.166	0.987057	539.268	721.719	0.961844
492	879.248	474.014	0.987161	785.449	557.857	0.995096	538.77	728.074	0.956849
493	884.592	475.901	0.985747	790.149	560.508	0.992304	550.135	735.21	0.930799
494	886.632	476.679	0.984785	794.372	562.134	0.992889	545.522	747.562	0.943978
495	892.409	482.285	0.967703	798.847	563.168	0.993774	560.054	769.276	0.9676
496	894.728	485.001	0.989121	801.655	565.715	0.984262	567.329	773.237	0.964029
497	898.089	487.717	0.990795	803.626	568.58	0.986802	577.07	765.278	0.95455
498	901.436	489.858	0.990195	802.333	571.589	0.988143	586.209	766.026	0.931765
499	902.577	493.432	0.978289	802.7	573.245	0.994066	589.304	759.766	0.919897
500	905.341	495.784	0.969856	803.945	573.7	0.995669	588.713	757.219	0.906756
501	907.842	498.63	0.969767	805.118	574.132	0.996697	584.897	759.158	0.88172
502	908.036	503.108	0.983236	804.235	573.756	0.995184	583.904	742.512	0.957928
503	908.042	503.129	0.983259	804.266	573.797	0.995232	583.814	742.554	0.957928
504	911.003	503.836	0.990923	804.844	575.108	0.994519	575.452	760.801	0.93731
505	912.348	505.595	0.991404	803.934	572.814	0.992297	573.069	767.938	0.93156
506	912.657	504.634	0.992333	805.768	571.361	0.989482	575.425	754.714	0.949147
507	914.02	502.071	0.992637	805.873	570.457	0.99066	548.736	767.571	0.715556
508	915.116	500.59	0.990646	808.714	570.359	0.993247	541.217	757.918	0.846371
509	914.165	498.645	0.988759	809.684	568.017	0.995976	540.846	744.67	0.92124
510	915.354	494.299	0.97335	810.855	566.466	0.995813	542.249	737.561	0.961397
511	914.09	493.47	0.97281	809.19	565.838	0.997513	547.016	727.631	0.965797
512	912.565	495.27	0.946094	807.897	566.226	0.996424	554.137	721.286	0.885625
513	911.906	491.971	0.88722	808.767	566.449	0.996279	563.021	723.594	0.720453
514	910.747	489.308	0.924684	808.233	566.748	0.996179	575.727	724.947	0.891727
515	910.203	489.764	0.924996	806.7	567.244	0.995484	575.337	725.488	0.946904
516	909.174	490.217	0.947445	808.609	569.359	0.988691	576.342	732.537	0.909344
517	908.771	491.155	0.961477	810.635	570.644	0.982376	580.172	737.814	0.970564
518	909.005	490.114	0.971543	811.647	569.539	0.983441	583.132	743.184	0.963567
519	911.689	488.338	0.988049	818.761	572.803	0.994135	581.916	747.093	0.947374
520	912.114	486.684	0.986768	824.553	575.002	0.994613	580.912	752.061	0.978361
521	917.341	486.004	0.990251	827.379	575.971	0.989471	609.171	753.578	0.755657
522	920.008	489.831	0.983781	831.704	578.556	0.993881	594.569	779.344	0.940814
523	924.594	489.618	0.966582	834.794	578.934	0.996998	598.335	786.85	0.956448
524	924.452	492.407	0.939734	834.989	580.315	0.996451	609.272	792.485	0.965698
525	928.145	493.703	0.96234	837.917	580.928	0.99665	615.906	797.617	0.955159
526	931.238	495.101	0.983003	840.022	581.217	0.995035	621.479	791.459	0.9378
527	931.239	495.1	0.983007	840.015	581.234	0.994992	621.477	791.462	0.937746
528	934.044	499.39	0.986513	840.837	583.433	0.994679	627.447	788.791	0.964409
529	935.863	504.157	0.985319	841.372	585.266	0.989475	632.411	785.373	0.938144
530	937.982	505.81	0.986189	840.779	587.185	0.989187	635.067	782.059	0.907479
531	940.205	506.764	0.977786	840.943	587.419	0.990707	629.769	781.515	0.93538
532	941.695	506.737	0.949399	840.715	586.617	0.986966	625.737	779.965	0.959631
533	942.412	510.806	0.962172	841.279	584.793	0.98773	621.879	783.439	0.954668
534	944.594	511.953	0.97569	840.913	584.025	0.993249	618.35	787.339	0.923657
535	945.286	510.864	0.979451	841.236	582.183	0.994653	615.296	784.593	0.969017
536	945.624	508.309	0.987567	842.258	580.259	0.991451	611.34	770.4	0.90644
537	946.637	507.593	0.989149	843.016	578.314	0.991657	588.029	770.557	0.945663
538	946.968	503.799	0.993562	843.057	578.112	0.990773	587.304	766.602	0.960268
539	945.729	500.769	0.992252	844.092	577.485	0.99385	586.92	756.802	0.948601
540	943.448	500.998	0.990397	842.348	576.488	0.992887	588.612	748.852	0.947594
541	941.826	501.07	0.977156	843.33	576.205	0.994469	603.592	746.466	0.899468
542	938.225	496.07	0.935192	841.632	576.628	0.996136	614.529	745.846	0.895222
543	936.627	494.2	0.952116	844.081	577.557	0.993333	617.815	748.328	0.893913
544	937.386	495.564	0.966022	843.893	579.269	0.99215	621.577	750.6	0.953054
545	939.192	494.627	0.941856	844.731	580.088	0.993113	623.5	756.617	0.96938
546	938.499	492.839	0.944699	848.224	582.416	0.993806	625.289	761.081	0.964577
547	939.863	492.495	0.921301	848.405	585.214	0.990703	624.258	765.748	0.941154
548	941.008	490.68	0.946195	853.292	585.143	0.993956	624.069	770.415	0.977414
549	939.813	492.661	0.940443	855.246	584.173	0.993812	623.045	778.053	0.960932
550	943.175	493.915	0.956577	859.145	585.989	0.991364	625.782	791.679	0.964996
551	943.188	493.92	0.956486	859.145	585.958	0.991412	625.737	791.713	0.964886
552	948.01	492.338	0.959253	862.23	586.935	0.981336	635.049	802.234	0.92751
553	950.246	495.402	0.968183	863.877	587.061	0.980568	647.737	811.979	0.95188
554	953.714	493.248	0.912813	866.293	589.355	0.987288	653.55	812.267	0.91983
555	956.32	499.709	0.969041	868.726	591.06	0.994346	663.407	815.454	0.95926
556	957.021	502.38	0.984787	872.108	592.858	0.995522	669.701	807.343	0.905344
557	957.661	504.076	0.991005	872.003	594.147	0.996401	674.534	807.819	0.943911
558	961.872	508.066	0.985287	873.659	594.063	0.996557	676.425	805.075	0.948026
559	965.199	510.025	0.98238	874.049	595.495	0.995712	676.361	800.877	0.943391
560	966.618	510.137	0.970623	874.095	594.973	0.994866	674.558	804.285	0.930625
561	969.142	512.124	0.965579	873.797	595.405	0.994738	670.519	810.892	0.921647
562	972.302	513.598	0.957899	873.403	594.421	0.996401	672.86	806.4	0.952864
563	971.872	516.528	0.96914	873.418	592.394	0.995116	668.946	805.979	0.880132
564	972.227	514.577	0.979033	874.545	591.544	0.988423	659.849	802.701	0.916199
565	974.925	507.239	0.944902	875.639	587.461	0.987772	633.126	794.128	0.914165
566	973.308	504.265	0.959641	875.252	585.608	0.986218	633.055	784.936	0.974293
567	970.703	504.61	0.95769	875.691	585.394	0.99216	633.965	779.349	0.918965
568	972.007	503.727	0.973178	874.386	584.066	0.995161	636.139	770.497	0.952167
569	970.562	504.583	0.979066	874.204	586.066	0.990838	645.714	763.864	0.960832
570	968.14	502.994	0.987899	873.547	586.912	0.992739	651.893	765.126	0.679825
571	965.661	501.762	0.991401	871.92	587.827	0.994462	659.809	763.627	0.953291
572	965.104	500.172	0.988484	871.541	589.433	0.992075	664.931	769.183	0.964893
573	964.082	500.495	0.987177	874.194	588.596	0.988769	666.582	778.846	0.932047
574	962.863	499.039	0.988504	875.259	589.473	0.984237	669.599	779.39	0.935989
575	962.882	499.027	0.98847	875.279	589.467	0.984235	669.648	779.43	0.935868
576	963.26	497.761	0.991729	877.708	590.829	0.992178	670.755	781.322	0.928475
577	964.438	496.392	0.986074	881.284	591.131	0.993413	668.095	788.517	0.910516
578	963.911	495.409	0.971437	883.521	592.446	0.996401	667.208	796.627	0.887586
579	966.007	493.095	0.964809	885.62	593.769	0.996046	666.969	803.279	0.941677
580	969.238	494.03	0.956612	891.221	593.316	0.993664	693.365	804.376	0.711667
581	971.516	494.874	0.891648	896.353	596.274	0.99452	681.662	830.672	0.932011
582	974.626	497.624	0.970248	896.308	597.644	0.993716	692.849	833.498	0.956252
583	978.184	501.028	0.982836	899.554	599.203	0.993769	699.942	831.961	0.938876
584	982.072	502.078	0.987757	902.102	600.718	0.990781	709.92	832.534	0.966568
585	983.095	505.377	0.98812	903.361	601.476	0.988949	713.514	830.855	0.874708
586	987.568	507.637	0.970836	904.297	603.533	0.989027	718.524	821.343	0.936601
587	988.119	508.008	0.916107	905.179	604.335	0.986726	722.986	818.382	0.90823
588	990.268	512.485	0.97231	905.482	606.004	0.986111	720.831	816.651	0.931091
589	995.326	516.268	0.989609	904.433	603.779	0.989358	724.401	816.21	0.771131
590	998.113	517.694	0.99045	904.199	601.049	0.984401	713.221	793.08	0.823545
591	1000.48	519.042	0.989218	904.946	600.656	0.991401	710.647	800.088	0.825737
592	1000.18	517.271	0.985034	904.843	598.849	0.994587	707.775	790.855	0.910238
593	1001.19	513.575	0.966046	905.346	595.469	0.994702	682.143	819.831	0.94062
594	1000.16	510.176	0.960231	904.486	594.827	0.993159	675.476	811.476	0.951722
595	998.526	510.751	0.965657	906.128	595.352	0.995642	671.6	803.551	0.973343
596	998.133	509.407	0.973095	905.926	593.21	0.996915	668.304	795.393	0.902716
597	997.769	509.175	0.969116	904.725	593.58	0.996821	676.459	786.677	0.980491
598	995.38	507.999	0.979849	903.064	594.065	0.995392	680.773	782.629	0.907099
599	995.406	507.951	0.979977	902.988	594.051	0.99542	680.761	782.646	0.907203
600	990.841	506.445	0.982995	902.284	596.568	0.989454	690.22	781.325	0.820686
601	989.438	504.934	0.952137	900.401	597.108	0.992857	697.514	780.738	0.798557
602	988.119	504.041	0.972096	904.456	597.324	0.984136	704.828	786.282	0.975638
603	988.428	502.855	0.976542	904.224	598.586	0.992438	708.383	795.176	0.954032
604	988.708	501.878	0.977033	905.945	598.907	0.990408	709.59	797.134	0.952448
605	988.587	499.187	0.970889	907.41	598.766	0.980073	710.648	804.679	0.97209
606	989.915	499.351	0.960289	911.19	601.554	0.987629	708.317	809.211	0.972334
607	986.461	498.733	0.965221	915.565	601.592	0.99298	711.655	811.721	0.947041
608	990.665	500.148	0.985982	919.364	600.552	0.991663	715.934	817.964	0.946167
609	995.26	499.637	0.98508	924.302	602.03	0.962575	711.658	838.461	0.726515
610	999.564	501.142	0.983614	927.32	603.958	0.986327	724.74	840.801	0.920723
611	1003.83	501.072	0.975837	930.387	604.861	0.99329	737.187	848.401	0.974989
612	1004.2	503.06	0.967409	930.459	604.088	0.992832	748.208	847.835	0.902547
613	1007.91	507.482	0.963983	935.028	608.101	0.994763	757.116	850.598	0.837281
614	1011.94	507.955	0.959814	937.383	608.136	0.993807	771.935	820.477	0.826318
615	1014.27	513.834	0.968507	938.015	609.24	0.99363	764.757	830.271	0.310525
616	1015.71	515.34	0.955149	937.841	609.391	0.993526	760.805	821.815	0.340505
617	1019.64	517.111	0.964729	938.626	608.392	0.992434	757.535	821.84	0.559901
618	1020.09	518.94	0.957426	937.265	606.724	0.991499	755.027	836.281	0.660664
619	1024.02	519.946	0.985619	935.782	605.844	0.990353	751.166	822.647	0.575415
620	1025.43	517.906	0.985957	933.516	605.103	0.988765	750.693	823.162	0.685556
621	1027.49	515.227	0.98755	934.221	602.622	0.989212	727.172	847.307	0.473539
622	1025.78	511.753	0.978783	935.427	601.006	0.99246	732.09	820.471	0.534366
623	1025.83	511.758	0.97907	935.419	600.965	0.99252	731.709	820.752	0.499918
624	1024.72	509.207	0.961444	936.627	599.242	0.995423	711.24	826.01	0.898732
625	1026.51	507.813	0.951962	935.417	599.558	0.995719	709.69	815.233	0.967903
626	1021.34	508.007	0.956387	936.612	597.679	0.997731	712.092	806.321	0.96892
627	1021.8	506.646	0.969074	933.747	596.363	0.998446	717.443	797.39	0.87249
628	1021.17	503.852	0.952863	934.084	597.613	0.994905	725.031	793.897	0.941968
629	1017.53	502.89	0.986727	931.499	598.5	0.992086	723.611	800.113	0.753281
630	1014.67	505.28	0.988114	932.602	598.921	0.990036	730.755	794.467	0.598436
631	1011.98	504.046	0.988801	932.241	601.466	0.96537	740.68	802.043	0.914627
632	1013.38	503.993	0.98893	931.472	603.593	0.973135	751.806	804.444	0.815243
633	1014.13	503.434	0.986539	934.043	604.121	0.982133	746.251	810.454	0.840842
634	1012.7	501.75	0.98518	937.577	603.674	0.979795	748.882	812.455	0.869699
635	1013.56	502.12	0.988344	940.015	602.36	0.967886	742.814	816.633	0.97203
636	1016.26	501.268	0.977189	946.748	607.26	0.982789	743.651	820.452	0.974202
637	1021.81	501.515	0.96282	951.589	607.977	0.985489	777.028	812.892	0.41609
638	1021.13	502.298	0.973168	952.853	604.245	0.987593	755.607	843.304	0.690763
639	1032.81	504.592	0.982799	958.101	608.19	0.992445	775.096	852.511	0.740397
640	1037.34	507.162	0.940946	961.383	609.627	0.996217	781.224	859.772	0.815112
641	1034.97	509.718	0.938265	964.145	612.713	0.996484	787.784	857.702	0.886113
642	1036.27	514.352	0.97418	966.763	615.511	0.996774	797.905	835.753	0.818998
643	1041.98	518.254	0.988693	967.49	616.596	0.994807	800.885	837.483	0.64921
644	1044.84	520.993	0.983221	967.752	617.159	0.993299	796.247	840.061	0.527446
645	1047.69	521.917	0.986702	968.265	616.975	0.99081	792.557	833.385	0.584902
646	1050.37	521.797	0.971558	966.902	617.427	0.99365	786.937	841.038	0.783616
647	1050.38	521.771	0.971497	966.894	617.518	0.993433	786.937	841.036	0.783447
648	1053.03	521.99	0.934211	965.462	614.877	0.995862	792.382	852.074	0.655028
649	1054.73	525.229	0.952066	963.981	613.6	0.995756	785.398	852.356	0.834979
650	1054.2	524.458	0.971094	963.529	612.24	0.99629	781.436	823.371	0.602903
651	1054.95	522.087	0.978644	963.978	611.115	0.997115	771.33	837.417	0.666318
652	1054.82	519.291	0.987934	964.495	609.561	0.99746	761.385	840.34	0.899409
653	1052.03	516.286	0.974878	964.724	606.589	0.99642	750.279	835.779	0.944198
654	1050.7	510.618	0.963159	964.863	605.541	0.994194	747.949	831.027	0.932672
655	1051.41	510.399	0.951472	962.816	604.78	0.993198	744.189	822.041	0.957127
656	1046.9	509.007	0.969548	961.05	606.364	0.985762	755.791	812.658	0.950576
657	1044.68	509.066	0.973947	960.346	605.11	0.980523	762.947	810.683	0.833769
658	1039.81	507.891	0.976216	957.873	605.123	0.979458	769.943	809.283	0.868823
659	1038	507.547	0.970312	959.586	606.292	0.981576	777.448	813.105	0.853299
660	1038.84	507.864	0.965604	963.811	605.762	0.985952	783.782	813.905	0.95559
661	1040.42	504.81	0.98234	969.083	607.043	0.993999	788.365	826.372	0.939904
662	1041.11	505.186	0.985649	969.903	609.354	0.98822	789.454	829.538	0.952159
663	1038.98	505.097	0.983576	977.784	608.8	0.99307	787.476	831.259	0.968192
664	1042.25	502.865	0.990156	981.204	611.3	0.99762	792.126	839.457	0.943616
665	1048.74	501.45	0.982762	985.518	611.668	0.99738	801.943	845.048	0.814218
666	1050.83	503.577	0.969533	989.291	612.24	0.987865	805.478	869.181	0.861903
667	1054.03	503.634	0.982629	993.167	613.164	0.992396	825.366	855.776	0.872113
668	1058.74	505.507	0.987001	993.349	613.563	0.993113	826.875	866.182	0.89947
669	1063.5	507.6	0.971476	998.524	614.924	0.995372	831.931	872.423	0.935677
670	1068.24	511.632	0.914465	1000.25	618.349	0.987373	835.734	878.299	0.842339
671	1068.18	511.563	0.910372	1000.25	618.348	0.987352	835.714	878.293	0.842513
672	1068.28	511.799	0.955046	1002.17	620.142	0.988018	839.231	866.209	0.657322
673	1070.11	516.018	0.982523	1002.28	621.515	0.978093	848.533	843.638	0.237645
674	1073.63	517.348	0.989526	1002.06	621.827	0.979056	843.817	816.634	0.277139
675	1075.59	519.913	0.989018	1001.88	622.312	0.98097	826.256	861.982	0.729466
676	1079.47	520.79	0.990433	1000.82	620.564	0.991232	835.884	859.399	0.172363
677	1083.03	521.093	0.979596	999.527	618.712	0.989136	835.673	868.303	0.599188
678	1085.65	520.821	0.938687	999.892	616.947	0.989884	832.313	870.83	0.931393
679	1085.73	519.758	0.930945	999.603	613.596	0.996871	828.323	870.928	0.786116
680	1082.95	519.711	0.927173	998.376	613.195	0.997213	825.322	832.405	0.764462
681	1084.21	514.268	0.94168	999.254	610.571	0.998033	806.713	865.49	0.960628
682	1081.79	512.619	0.965897	1002.12	611.545	0.997165	801.29	859.091	0.960171
683	1078.01	508.983	0.963405	1000.16	610.475	0.996476	797.847	850.556	0.968589
684	1075.32	507.204	0.957382	997.457	608.917	0.994047	800.793	839.924	0.950039
685	1074.16	508.657	0.975593	998.361	608.932	0.986261	800.384	833.779	0.876779
686	1068.63	506.273	0.928998	997.873	609.869	0.99118	791.31	832.951	0.102028
687	1068.38	506.708	0.940089	1000.3	613.665	0.996059	827.635	831.935	0.930496
688	1067.37	506.826	0.945665	1001.51	613.055	0.996942	832.736	836.641	0.975965
689	1067.53	506.365	0.935273	1002.38	614.334	0.996117	835.958	842.662	0.931464
690	1069.9	505.654	0.916371	1004.79	616.098	0.989829	842.436	848.152	0.921312
691	1067.55	504.598	0.966209	1007.07	614.424	0.992446	841.055	849.84	0.964729
692	1066.36	506.371	0.956332	1010.83	616.238	0.990758	839.115	856.291	0.965202
693	1068.57	505.16	0.963453	1015.62	616.722	0.992837	839.32	860.562	0.922062
694	1073.45	506.282	0.975049	1020.08	616.725	0.993206	845.233	871.27	0.81157
695	1073.41	506.298	0.975224	1020.08	616.732	0.993184	845.188	871.238	0.809564
696	1079.44	505.403	0.978253	1022.8	615.979	0.981686	853.837	880.124	0.931258
697	1083.44	506.989	0.912452	1023.47	618.087	0.990929	866.252	884.92	0.961265
698	1083.91	510.13	0.929725	1026.3	620.832	0.991098	878.167	882.704	0.915999
699	1089.44	511.135	0.961901	1029.95	622.284	0.995248	879.633	887.406	0.916813
700	1093.05	514.602	0.978586	1032.32	624.652	0.994768	889.391	885.42	0.922416
701	1096.14	516.705	0.974419	1035.4	627.173	0.990901	893.785	858.382	0.876273
702	1098.4	518.646	0.974132	1034.44	628.607	0.990577	891.944	869.086	0.626506
703	1101.59	520.836	0.948702	1034.9	629.147	0.991064	890.194	881.148	0.551259
704	1101.7	523.414	0.95958	1034.49	628.925	0.988383	893.007	880.422	0.690505
705	1105.17	523.302	0.976726	1033.41	628.739	0.994901	891.781	886.456	0.49968
706	1108.34	527.006	0.95799	1033.55	628.085	0.991339	889.31	889.699	0.699096
707	1112.43	527.196	0.937817	1031.43	623.983	0.993769	1115.34	522.952	0.0839224
708	1112.08	522.005	0.979399	1031.52	621.578	0.994349	852.66	891.135	0.616763
709	1108.97	521.072	0.986061	1031.97	617.474	0.996273	844.772	881.59	0.894122
710	1106.04	516.606	0.989012	1031.9	616.511	0.997548	846.641	867.231	0.943727
711	1107.33	515.084	0.985865	1030.26	616.157	0.994235	846.537	861.024	0.923424
712	1102.05	513.655	0.969426	1029.76	615.602	0.994384	843.58	850.548	0.956792
713	1102.87	511.79	0.973613	1029.55	616.666	0.992719	844.205	844.689	0.914471
714	1099.18	510.806	0.965405	1028.78	617.207	0.992237	854.606	839.688	0.945042
715	1097.02	509.614	0.958531	1027.9	617.896	0.985503	860.802	838.644	0.904599
716	1094.81	510.306	0.95898	1027.32	618.274	0.99114	867.873	840.316	0.963121
717	1095.87	508.809	0.950366	1030.52	618.587	0.991566	871.417	844.288	0.922364
718	1097.58	507.655	0.962516	1030.11	618.376	0.991585	872.622	846.752	0.89824
719	1097.6	507.647	0.962529	1030.11	618.361	0.991558	872.543	846.853	0.897407
720	1096.45	507.47	0.959394	1030.98	617.94	0.989104	874.428	852.529	0.882326
721	1097.81	506.605	0.948115	1037.54	618.463	0.982861	872.023	858.385	0.782293
722	1098.67	507.138	0.960515	1040.14	619.998	0.992551	873.105	861.028	0.758124
723	1100.44	507.535	0.914824	1044.35	619.606	0.994486	872.694	870.608	0.916018
724	1103.26	508.821	0.960391	1050.61	619.025	0.994745	876.538	880.524	0.663673
725	1110.94	508.938	0.972683	1052.48	618.411	0.989085	882.398	891.215	0.359844
726	1111.98	509.033	0.962608	1053.28	619.888	0.989463	905.59	884.019	0.794245
727	1113.51	508.902	0.940269	1056.15	622.119	0.989786	908.31	890.92	0.905276
728	1115.67	510.18	0.871507	1058.36	623.522	0.994517	913.435	900.521	0.810552
729	1118.01	513.894	0.956854	1061.95	626.841	0.996425	924.185	890.734	0.732559
730	1119.62	517.166	0.975808	1063.11	630.909	0.996369	927.208	885.66	0.575808
731	1130.76	522.08	0.972732	1063.12	632.082	0.992833	923.493	884.268	0.706887
732	1131.31	524.134	0.930925	1063.76	630.803	0.995659	918.5	885.485	0.930271
733	1133.23	525.57	0.937404	1063.46	632.632	0.996667	919.538	891.553	0.730677
734	1134.85	527.192	0.964245	1061.94	630.003	0.996451	913.404	886.851	0.850271
735	1136.54	526.608	0.960697	1060.63	628.279	0.997874	911.437	888.601	0.846146
736	1141.22	523.031	0.953294	1061.14	626.697	0.99656	904.403	899.008	0.492313
737	1143.44	522.811	0.986296	1062.55	623.18	0.995884	891.836	863.037	0.692418
738	1141.51	519.759	0.987434	1062.89	619.762	0.996163	879.147	874.683	0.949632
739	1139.6	517.33	0.988832	1061.66	618.407	0.997493	874.857	867.462	0.967639
740	1132.77	515.533	0.974126	1063.89	618.748	0.993727	873.897	860.574	0.935995
741	1133.19	514.941	0.982767	1059.4	616.059	0.994518	874.887	852.797	0.943468
742	1129.88	515.506	0.979445	1059.49	617.833	0.994674	880.874	845.857	0.939696
743	1129.86	515.417	0.97888	1059.49	617.833	0.994673	880.875	845.844	0.939557
744	1131.83	511.942	0.963635	1058.88	618.228	0.994456	888.411	843.879	0.787025
745	1126.2	510.34	0.970562	1059.35	619.045	0.99048	896.073	842.513	0.899096
746	1123.9	508.221	0.962917	1059.25	619.675	0.991953	905.457	845.867	0.913354
747	1125.01	508.924	0.96018	1060.43	619.624	0.986403	908.359	850.488	0.948701
748	1124.52	511.133	0.964892	1060.39	619.967	0.984761	911.64	851.176	0.901077
749	1124	508.726	0.962153	1064.47	620.665	0.989904	911.165	856.198	0.835067
750	1124.89	506.992	0.962852	1068.38	621.151	0.963377	906.086	862.433	0.780804
751	1124.89	509.795	0.964192	1070.62	622.556	0.96057	905.196	866.765	0.947708
752	1132.85	507.488	0.945313	1075.27	622.171	0.990704	909.271	868.046	0.83661
753	1131.11	507.073	0.913296	1077.3	621.888	0.995126	914.498	887.597	0.832768
754	1132.59	510.524	0.932775	1080.74	621.622	0.991955	919.878	892.827	0.888205
755	1140.33	507.589	0.976887	1082.77	623.066	0.988654	933.447	896.947	0.905577
756	1144.51	512.648	0.96505	1085.64	626.773	0.9919	949.849	897.653	0.77912
757	1147.21	516.549	0.973424	1088.63	629.531	0.993461	955.036	889.283	0.76416
758	1148.53	520.038	0.979478	1091.82	632.441	0.995394	960.622	885.443	0.872141
759	1152.23	524.037	0.976107	1091.85	633.059	0.989264	955.852	881.705	0.75261
760	1154.47	523.973	0.955008	1091.89	633.866	0.989009	951.3	883.118	0.91658
761	1157.34	526.248	0.953897	1092.32	634.853	0.987393	949.069	886.631	0.854428
762	1160.77	528.128	0.953606	1089.69	633.354	0.986173	947.729	890.222	0.933657
763	1162.45	530.845	0.95538	1088.83	630.442	0.991545	942.063	894.449	0.789212
764	1162.7	525.472	0.927227	1087.52	628.413	0.994637	940.075	895.174	0.779985
765	1166.06	525.981	0.954984	1087.78	625.644	0.994396	1164.68	523.093	0.0762704
766	1168.68	522.038	0.956401	1089.12	624.912	0.994463	901.37	903.368	0.382851
767	1168.69	522.044	0.956384	1089.12	624.915	0.994455	901.371	903.351	0.383538
768	1163.76	522.488	0.959005	1089.23	621.582	0.991518	911.642	867.991	0.88329
769	1160.22	518.18	0.961877	1088.97	619.326	0.990379	902.042	863.571	0.975999
770	1157.42	517.6	0.98346	1088.18	620.21	0.992585	898.351	858.669	0.951971
771	1154.53	516.778	0.98279	1086.54	617.515	0.980715	903.905	851.52	0.960522
772	1153.3	516.166	0.97169	1084.27	618.522	0.970978	912.174	844.35	0.895963
773	1150.52	512.882	0.935085	1082.17	619.258	0.97818	914.512	845.46	0.868022
774	1147.78	511.613	0.949111	1081.13	621.593	0.976234	922.734	844.398	0.7875
775	1147.66	511.372	0.948167	1082.12	620.561	0.984311	929.128	844.827	0.908028
776	1146.48	510.889	0.957985	1081.89	620.059	0.984982	933.828	855.768	0.955637
777	1145.18	510.118	0.942673	1082.21	621.91	0.981538	931.543	858.317	0.881514
778	1145.59	508.128	0.946101	1088.22	622.296	0.966982	933.403	858.763	0.896084
779	1144.97	508.463	0.955674	1091.81	621.812	0.984865	930.119	861.108	0.878259
780	1145.8	507.092	0.954274	1095.99	622.914	0.988429	930.703	866.645	0.945111
781	1153.91	508.309	0.971308	1103.11	620.123	0.981497	943.814	894.307	0.909045
782	1157.25	506.098	0.973808	1102.27	620.449	0.986663	959.131	887.057	0.822811
783	1162.75	504.426	0.969255	1105.53	623.641	0.992913	967.566	888.747	0.871473
784	1163.32	509.17	0.928798	1109.25	624.413	0.995187	974.075	899.651	0.883304
785	1165.46	509.704	0.948449	1113.71	627.218	0.993993	982.948	897.957	0.913394
786	1168.57	515.815	0.968883	1115.56	629.711	0.99426	988.572	888.76	0.72529
787	1172.28	520.226	0.982577	1114.88	630.898	0.991097	986.723	887.522	0.712102
788	1173.75	521.411	0.973654	1115.05	631.68	0.990517	986.606	883.9	0.780764
789	1175.9	522.925	0.966623	1115.43	633.383	0.987439	982.726	885.206	0.911553
790	1179.83	523.023	0.932711	1115.01	632.454	0.991721	977.599	891.499	0.880782
791	1179.82	523.017	0.933338	1115.01	632.435	0.991774	977.594	891.491	0.880653
792	1181.07	522.596	0.900225	1113.7	631.71	0.993027	978.191	891.698	0.877644
793	1181.1	525.953	0.914779	1111.38	629.091	0.997348	976.579	895.518	0.940086
794	1183.47	522.201	0.969047	1110.92	627.072	0.99737	972.379	896.396	0.764392
795	1185.77	519.786	0.977084	1111.14	624.439	0.995921	959.874	903.935	0.785207
796	1183.07	517.138	0.982616	1112.41	620.85	0.995052	947.489	876.194	0.573937
797	1180.46	512.647	0.964513	1112.74	620.128	0.986325	942.674	881.427	0.926094
798	1178.42	508.395	0.924421	1112.81	618.327	0.99031	937.223	875.424	0.913194
799	1177.94	508.757	0.937723	1112.41	617.596	0.993287	938.553	863.434	0.955136
800	1175.34	508.994	0.955605	1109.29	617.311	0.992237	941.995	855.665	0.97044
801	1173.18	508.512	0.949204	1110.05	618.444	0.987138	951.02	850.415	0.978485
802	1170.14	506.788	0.960226	1107.94	620.797	0.981301	955.624	852.02	0.912342
803	1165.13	506.306	0.934381	1106.97	621.253	0.972024	962.226	850.602	0.973759
804	1165.59	507.784	0.913426	1106.67	622.673	0.965234	967.278	854.396	0.959177
805	1164.32	507.405	0.917714	1107.92	622.072	0.976017	969.83	860.425	0.853314
806	1161.58	507.341	0.905838	1112.63	622.918	0.982576	964.497	870.914	0.070446
807	1161.75	508.259	0.942096	1116.56	623.664	0.980891	965.462	873.779	0.857319
808	1163.54	508.136	0.953316	1122.17	624.517	0.99284	967.059	878.263	0.965057
809	1167.09	507.961	0.96793	1124.98	624.99	0.995867	973.465	883.449	0.951209
810	1175.29	507.562	0.975895	1127.08	624.884	0.99738	979.156	894.167	0.963096
811	1177.21	506.949	0.95877	1129.52	624.357	0.995183	991.511	887.715	0.858449
812	1180.31	505.777	0.907286	1133.92	627.328	0.990077	1004.17	894.085	0.827585
813	1183.67	513.518	0.952917	1135.57	627.503	0.994585	1009.1	898.302	0.892439
814	1187.42	513.598	0.967175	1135.95	629.647	0.995314	1015.11	904.79	0.871339
815	1187.33	513.612	0.967197	1135.95	629.62	0.99531	1015.1	904.792	0.87135
816	1189.74	513.901	0.965469	1137.73	631.837	0.995353	1016.96	899.363	0.792562
817	1194.5	518.299	0.940509	1139.88	632.741	0.995059	1019.72	889.274	0.716832
818	1194.89	518.621	0.949338	1141.03	633.84	0.993243	1016.09	894.346	0.862532
819	1193.32	521.171	0.925704	1141.92	634.3	0.992423	1013.39	889.284	0.92783
820	1199.73	524.191	0.958354	1138.02	635.059	0.993116	1011.18	888.32	0.87868
821	1204.13	525.365	0.958886	1137.17	633.202	0.990519	1011.35	897.449	0.895747
822	1203.83	526.068	0.960676	1135.77	631.022	0.990504	1009.16	901.22	0.848678
823	1201.85	522.459	0.971997	1136.15	628.901	0.991862	1002.25	870.993	0.591478
824	1198.96	521.115	0.973484	1136.17	626.869	0.994794	993.888	899.913	0.771199
825	1199.16	518.442	0.978306	1137.27	626.478	0.992584	980.405	885.541	0.955741
826	1196	514.108	0.974067	1136.34	625.083	0.987529	974.102	883.119	0.95775
827	1195.42	511.055	0.926978	1136.2	622.781	0.98663	970.142	879.145	0.972253
828	1194.47	509.785	0.938787	1133.81	621.006	0.987326	970.619	872.074	0.944894
829	1190.75	509.09	0.956138	1131.31	622.58	0.975394	981.726	862.504	0.950971
830	1186.91	507.865	0.964487	1129.74	625.03	0.978003	986.834	864.685	0.895337
831	1184.71	508.331	0.957885	1130.69	625.539	0.987373	993.637	860.646	0.959221
832	1185.35	507.533	0.928151	1129.86	625.143	0.987019	997.261	864.814	0.969445
833	1185.2	508.272	0.941233	1131.58	627.119	0.962281	1003	866.093	0.786653
834	1184.34	509.761	0.941676	1136.09	628.729	0.97027	1003.37	873.504	0.904823
835	1184.93	507.588	0.932106	1141.52	629.785	0.994073	1004.19	876.699	0.882874
836	1183.81	507.505	0.905432	1146.22	629.457	0.993508	1002.99	881.912	0.958827
837	1189.51	510.431	0.954935	1150.15	629.157	0.993985	1004.2	892.1	0.921418
838	1191.28	507.346	0.927117	1154.12	629.518	0.993687	1009.38	893.735	0.942442
839	1191.25	507.349	0.927444	1154.14	629.587	0.993624	1009.39	893.731	0.942356
840	1196.37	504.833	0.92194	1157.39	628.009	0.99764	1019.04	897.751	0.926966
841	1201.03	505.299	0.96476	1163.67	629.508	0.996634	1030.22	896.941	0.911075
842	1206.13	507.037	0.957923	1165.67	630.323	0.989775	1039.55	902.272	0.925441
843	1214.01	510.485	0.941714	1168.18	631.944	0.990534	1049.08	901.681	0.812795
844	1216.76	515.713	0.972127	1166.16	633.562	0.987419	1054.13	899.687	0.752856
845	1219.29	517.153	0.975317	1169.6	637.575	0.990077	1056.89	886.517	0.684017
846	1220.61	519.348	0.981872	1169.91	638.306	0.989621	1057.98	894.706	0.825389
847	1223.12	522.081	0.966236	1171.83	639.309	0.990351	1052.35	895.631	0.776956
848	1227.2	524.186	0.877356	1171.62	639.579	0.989356	1050.09	895.39	0.803015
849	1227.68	523.741	0.896401	1169.64	639.032	0.991539	1046.85	900.409	0.938464
850	1229.49	524.514	0.926459	1166.5	635.527	0.987407	1046.29	905.316	0.874686
851	1231.76	526.655	0.947905	1167.24	634.256	0.987309	1044.77	910.21	0.781217
852	1231.63	524.217	0.949818	1169.09	630.517	0.991176	1035.6	905.564	0.783336
853	1231.65	520.848	0.985703	1169.35	628.973	0.994049	1028.72	900.162	0.643694
854	1231.09	519.978	0.987311	1169.88	628.218	0.996857	1020.54	889.689	0.906665
855	1227.27	513.054	0.9615	1168.67	623.055	0.987677	1008.27	888.16	0.972331
856	1229.16	513.246	0.9617	1168.6	624.595	0.985532	1011.84	878.763	0.971328
857	1225.47	512.23	0.966322	1164.15	624.294	0.982988	1016.23	875.707	0.899616
858	1221.45	513.689	0.966586	1160.77	626.6	0.9911	1020	873.108	0.855262
859	1217.06	512.395	0.970801	1164.49	629.573	0.981431	1029.73	871.57	0.946884
860	1215.82	513.488	0.957698	1167.2	630.329	0.987046	1033.71	875.284	0.877201
861	1217.54	515.378	0.97472	1168.12	631.073	0.985242	1037.9	878.273	0.918173
862	1222.21	513.638	0.982302	1170.2	632.684	0.966003	1038.65	879.387	0.915571
863	1222.18	513.609	0.982177	1170.25	632.692	0.965742	1038.67	879.386	0.915489
864	1220.05	517.286	0.975887	1169.61	633.544	0.964427	1038.89	886.428	0.960817
865	1220.36	515.966	0.978421	1175.19	634.714	0.988724	1039.57	888.733	0.946066
866	1218.36	513.205	0.947277	1180	633.751	0.973978	1038.17	892.829	0.914006
867	1225.63	512.354	0.957506	1183.44	635.669	0.978095	1045.41	896.554	0.972006
868	1229.47	515.047	0.951777	1189.78	634.332	0.986688	1051.34	901.94	0.933494
869	1231.31	514.716	0.971426	1194.76	634.246	0.993633	1055.53	905.541	0.931646
870	1237.92	512.44	0.972325	1193.89	633.436	0.99424	1055.17	901.324	0.938338
871	1243.3	514.615	0.954679	1198.63	633.698	0.983883	1057.18	901.458	0.875168
872	1247.51	515.52	0.959769	1200.25	634.284	0.989936	1061.72	901.325	0.843014
873	1252.93	515.449	0.980036	1199.62	632.427	0.993361	1073.56	905.673	0.853127
874	1257.07	519.694	0.960891	1201.98	633.279	0.992947	1074.18	891.642	0.909275
875	1261.19	522.342	0.974071	1201.48	632.651	0.992717	1066.5	886.736	0.910911
876	1265.09	523.127	0.981752	1202.29	631.193	0.994537	1062.81	879.292	0.939943
877	1272.59	526.182	0.928173	1201.79	630.632	0.99505	1055.08	876.053	0.897118
878	1275.34	527.142	0.946852	1200.49	628.42	0.99633	1054.53	879.754	0.892164
879	1278.86	525.88	0.965543	1199.55	623.215	0.990614	1045.8	882.585	0.96784
880	1281.14	522.081	0.983717	1201.03	622.245	0.990043	1037.78	881.428	0.902688
881	1280.05	519.167	0.966751	1201.28	619.133	0.995149	1023.19	874.191	0.892849
882	1279.89	515.225	0.975275	1202.7	617.732	0.997447	1008.93	867.419	0.943764
883	1279.43	510.005	0.954709	1201.4	615.475	0.996611	1010.14	858.6	0.839891
884	1278.19	505.938	0.941101	1199.46	614.396	0.992513	1015.06	845.567	0.977522
885	1278.05	508.122	0.928361	1201.57	613.417	0.995378	1014.52	839.972	0.965617
886	1275.97	508.744	0.929938	1201.63	612.573	0.990119	1018.01	833.432	0.940857
887	1275.93	508.8	0.931211	1201.55	612.607	0.989935	1021.13	833.697	0.942448
888	1275.34	508.301	0.939024	1200.34	614.445	0.980728	1027.78	829.354	0.948401
889	1272.43	507.84	0.96489	1201.02	613.808	0.979109	1033.73	830.567	0.960486
890	1270.46	509.227	0.971723	1202.16	615.708	0.990459	1036.1	829.785	0.954459
891	1272.21	508.461	0.968256	1202.8	616.309	0.990656	1044.78	837.991	0.954807
892	1273.04	508.394	0.961677	1205.24	615.925	0.988404	1046.27	841.126	0.881524
893	1272.85	509.686	0.963547	1207.39	615.648	0.98441	1046.51	844.165	0.949958
894	1272.97	508.356	0.971253	1211.17	615.006	0.991949	1048.32	844.741	0.959303
895	1276.7	507.003	0.959398	1215.41	617.32	0.986176	1035.89	851.553	0.976023
896	1276.64	507.013	0.965642	1220	617.463	0.99578	1047.68	862.653	0.933534
897	1287.04	507.315	0.984129	1224.3	617.286	0.997244	1050.81	872.906	0.869265
898	1294.17	506.595	0.925261	1228.45	616.082	0.994495	1060.16	882.314	0.966192
899	1294.75	505.129	0.958114	1230.14	618.289	0.983343	1071.02	889.78	0.928948
900	1299.74	506.103	0.960334	1231.99	619.745	0.99335	1078.6	893.47	0.914881
901	1302.46	508.657	0.958559	1234.62	622.147	0.994729	1085.96	886.678	0.920575
902	1308.47	514.474	0.955112	1241.62	624.338	0.994579	1093.75	879.322	0.886855
903	1309.66	516.396	0.98924	1243.65	624.739	0.992278	1092.18	873.993	0.78849
904	1314.86	517.801	0.991334	1243.41	625.439	0.992203	1091.73	872.069	0.883092
905	1320.36	520.913	0.990474	1243.65	624.277	0.991516	1079.7	869.625	0.469626
906	1324.61	522.916	0.95757	1241.77	624.834	0.993894	1073.17	874.684	0.642177
907	1327.35	523.1	0.951594	1241.13	623.15	0.990685	1082.26	878.429	0.852606
908	1331.76	525.212	0.97035	1240.35	621.379	0.990237	1071.8	878.165	0.923451
909	1324.75	522.83	0.972543	1240.57	619.318	0.989655	1046.56	864.64	0.898464
910	1323.24	518.762	0.967057	1242.68	617.391	0.991226	1045.94	861.896	0.944766
911	1323.24	518.762	0.967126	1242.62	617.478	0.990956	1045.94	861.896	0.944822
912	1323.74	517.006	0.973732	1243.95	615.158	0.99297	1049.43	852.859	0.860312
913	1324.48	512.954	0.961638	1243.5	614.414	0.994831	1041.76	846.247	0.948237
914	1322.84	512.756	0.957244	1242.23	613.94	0.995989	1038.56	844.548	0.951546
915	1324.05	513.39	0.960105	1242.61	612.506	0.997461	1041.22	830.222	0.962716
916	1323.41	513.593	0.96924	1241.5	613.338	0.995094	1047.84	826.672	0.927967
917	1317.48	512.61	0.967648	1239.72	614.866	0.984823	1053.19	827.315	0.898865
918	1317.19	513.548	0.982803	1239.29	615.476	0.984224	1057.51	824.915	0.875769
919	1316.53	512.165	0.975722	1238.79	615.094	0.983724	1061.83	828.472	0.943193
920	1318.42	513.026	0.980332	1241.9	616.997	0.986006	1067.7	832.592	0.956693
921	1318.69	513.261	0.982992	1242.01	616.957	0.987892	1070.06	836.061	0.971177
922	1317.72	510.957	0.975194	1246.86	618.855	0.982226	1069.67	840.247	0.948331
923	1315.66	509.632	0.969946	1248.98	619.722	0.989113	1067.21	843.697	0.908884
924	1317.42	508.567	0.963232	1253.34	621.23	0.991174	1065.22	851.397	0.944297
925	1324.78	507.171	0.896444	1261.8	623.306	0.989382	1078.03	880.831	0.920815
926	1328.8	509.353	0.956912	1266.87	622.961	0.996194	1085.86	878.25	0.950806
927	1334.88	511.544	0.976857	1268.39	622.861	0.992184	1094.8	877.631	0.904372
928	1338.51	513.126	0.977073	1271.08	624.683	0.993047	1107	891.193	0.902553
929	1340.37	517.534	0.978795	1272.83	628.768	0.989967	1114.92	889.182	0.811541
930	1343.01	519.926	0.986196	1274.29	631.219	0.991652	1120.85	887.87	0.53068
931	1346.12	522.776	0.986188	1277.94	633.076	0.982707	1123.99	883.725	0.497775
932	1349.51	524.29	0.976143	1280.42	632.389	0.983248	1123.65	881.144	0.605178
933	1350.76	523.274	0.965977	1281.22	633.711	0.986945	1114.55	869.02	0.764458
934	1353.39	525.247	0.949647	1279.81	631.844	0.980885	1110.61	870.264	0.816235
935	1353.48	525.302	0.948444	1279.72	631.914	0.979728	1110.56	870.277	0.814123
936	1356.36	529.584	0.96776	1277.24	629.08	0.990583	1106.44	875.995	0.745302
937	1360.26	532.785	0.986445	1275.44	627.739	0.988652	1104.46	878.076	0.833169
938	1363	531.606	0.986115	1274.84	626.481	0.992249	1101.43	881.991	0.847344
939	1363.55	527.143	0.968777	1275.6	624.992	0.99364	1076.28	882.203	0.438918
940	1360.86	525.108	0.964082	1275.56	623.902	0.992386	1077.98	854.923	0.827419
941	1358.43	524.781	0.980573	1276.21	621.205	0.989124	1070.61	851.014	0.916629
942	1358.24	521.077	0.986572	1274.65	618.489	0.986111	1068.89	846.886	0.816096
943	1357.22	520.955	0.981273	1272.71	616.448	0.987278	1067.04	838.799	0.918548
944	1356.26	519.871	0.971255	1272.53	617.158	0.989384	1070.97	832.653	0.972827
945	1354.54	519.866	0.967419	1271.57	617.686	0.98808	1077.16	826.774	0.938336
946	1353.45	517.615	0.977763	1269.92	617.254	0.992158	1081.44	825.554	0.876113
947	1349.93	518.653	0.988367	1268.6	620.043	0.990608	1084.56	827.47	0.916168
948	1349.43	518.782	0.989022	1267.94	619.854	0.989269	1088.8	828.487	0.943217
949	1352.22	520.073	0.98171	1269.82	622.074	0.988138	1090.94	836.016	0.898903
950	1349.66	519.278	0.985182	1274.82	622.499	0.989583	1089.54	837.012	0.938837
951	1346.68	518.104	0.987594	1278.76	624.539	0.993634	1083.96	844.179	0.833098
952	1350.69	518.674	0.986058	1282.38	626.054	0.994183	1084.39	844.728	0.842081
953	1358.17	518.681	0.964164	1285.21	628.685	0.996714	1084.13	850.893	0.880795
954	1358.92	519.87	0.986582	1289.07	628.071	0.996382	1092.58	859.201	0.905065
955	1364.89	522.438	0.988099	1291.23	628.372	0.987854	1102.85	876.899	0.868952
956	1371.14	524.535	0.962892	1295.28	629.883	0.978746	1108.62	882.622	0.81493
957	1372.56	525.336	0.937014	1298.28	632.84	0.984788	1116.73	885.515	0.900626
958	1372.94	527.605	0.963416	1300.45	633.116	0.990159	1121.71	888.684	0.914799
959	1372.92	527.578	0.963339	1300.46	633.054	0.990456	1121.71	888.679	0.914698
960	1376.01	531.88	0.987973	1300.73	635.192	0.991974	1126.83	881.973	0.742976
961	1376.76	535.905	0.990115	1301.39	637.695	0.991006	1130.72	871.595	0.809472
962	1380.76	537.76	0.992296	1302.24	640.379	0.994854	1129.57	870.125	0.849582
963	1384.23	539.774	0.984114	1301.33	640.689	0.993698	1128.34	867.097	0.880295
964	1386.64	541.288	0.944848	1300.05	638.606	0.992537	1117.27	865.331	0.578773
965	1388.06	546.895	0.970325	1297.53	637.169	0.98401	1118.37	869.276	0.74387
966	1391.59	547.563	0.98576	1294.59	636.962	0.984102	1114.21	871.929	0.765638
967	1391.7	545.944	0.983804	1295.71	635.451	0.98332	1070.05	893.526	0.437882
968	1395.3	542.125	0.963447	1298.01	633.092	0.994236	1085.68	872.585	0.808158
969	1393.04	540.493	0.960955	1298.34	632.239	0.995554	1081.31	862.239	0.92894
970	1388.75	538.914	0.966709	1298.96	630.475	0.997508	1070.99	850.906	0.97523
971	1388.27	535.411	0.979457	1296.43	629.468	0.995765	1069.71	841.422	0.973117
972	1386.79	536.482	0.972436	1296.43	626.988	0.993192	1072.98	829.344	0.968614
973	1386.32	534.689	0.982146	1293.16	628.851	0.986878	1084.46	821.256	0.963512
974	1382.46	535.918	0.987695	1292.26	628.78	0.98553	1089.68	820.047	0.9691
975	1378.37	533.783	0.987338	1292.3	629.985	0.982237	1097.41	823.953	0.958217
976	1378.7	535.343	0.9907	1295.87	629.781	0.984213	1099.27	829.345	0.834825
977	1380.65	536.413	0.992038	1294.96	631.729	0.983303	1100.45	832.964	0.925348
978	1381.05	535.848	0.992334	1298.42	631.489	0.991424	1101.95	834.361	0.936339
979	1382.57	535.49	0.990969	1298.87	634.341	0.989963	1096.98	839.176	0.926392
980	1381.45	534.411	0.989439	1301.51	634.754	0.994805	1099.9	841.87	0.914819
981	1382.37	533.188	0.985038	1302.61	634.718	0.992687	1097.72	844.213	0.938701
982	1386.15	533.123	0.979218	1310.15	637.108	0.991205	1105.53	857.294	0.666933
983	1386.13	533.141	0.979402	1310.16	637.13	0.991242	1105.55	857.295	0.666409
984	1387.85	535.136	0.974368	1313.52	635.448	0.992907	1112.09	868.594	0.837652
985	1391.59	534.957	0.984051	1315.32	638.029	0.992476	1110.59	877.909	0.949642
986	1399.38	536.687	0.984574	1318.32	639.048	0.993141	1121.6	885.845	0.941703
987	1403.53	536.811	0.946683	1321.01	640.989	0.984889	1135.65	894.154	0.911145
988	1404.42	538.472	0.885682	1321.71	643.626	0.991781	1142.02	886.157	0.946225
989	1405.06	541.932	0.919505	1324.78	649.877	0.949724	1146.4	879.73	0.842117
990	1407.25	544.448	0.972411	1325.03	649.199	0.976237	1143.58	877.604	0.784333
991	1407.02	548.627	0.991309	1325.58	650.703	0.961115	1145.64	875.033	0.857587
992	1409.42	552.51	0.989998	1323.24	648.695	0.970629	1143.22	873.636	0.896711
993	1412.33	555.212	0.983563	1324.43	647.606	0.985137	1137.4	876.263	0.846601
994	1415.93	555.317	0.981599	1324.23	643.948	0.991778	1134.37	879.707	0.939566
995	1418.63	556.015	0.97195	1323.64	643.677	0.993248	1132.3	880.896	0.943115
996	1420.32	555.888	0.948687	1322.2	643.84	0.992535	1127.64	883.973	0.697631
997	1419.97	551.519	0.975727	1324.47	641.007	0.992266	1420.81	556.472	0.0903373
998	1420.2	549.029	0.956781	1324.23	640.436	0.994233	1096.1	861.45	0.955087
999	1418.55	544.711	0.952492	1321.27	635.079	0.988409	1091.88	844.822	0.949623
1000	1416.78	544.87	0.968558	1320.24	634.706	0.973119	1096.39	831.769	0.978498
1001	1416.43	546.263	0.979666	1317.16	635.381	0.984968	1101.82	826.596	0.906811
1002	1412.52	543.475	0.965605	1316.86	633.552	0.988571	1102.01	824.85	0.935143
1003	1409.45	543.691	0.971045	1317.67	635.427	0.993614	1111.57	823.695	0.950794
1004	1408.12	544.039	0.979747	1317.79	635.616	0.994172	1115.71	825.22	0.902137
1005	1409.58	544.818	0.979677	1317.13	635.774	0.993889	1117.76	830.485	0.853329
1006	1410.17	545.199	0.979829	1315.95	636.192	0.991068	1121.38	831.457	0.805263
1007	1407.76	543.553	0.955164	1321.4	638.181	0.987701	1119.77	833.505	0.844588
1008	1407.79	543.529	0.954799	1321.3	638.199	0.987613	1119.77	833.511	0.84498
1009	1404.55	542.471	0.912458	1322.58	638.807	0.99202	1113.81	838.754	0.911753
1010	1404.31	541.385	0.922186	1325.95	641.384	0.989028	1110.04	841.94	0.881166
1011	1404.55	541.832	0.933939	1324.8	642.021	0.988173	1118.41	846.29	0.881036
1012	1410.54	541.829	0.958211	1330.88	644.903	0.993751	1111.3	858.852	0.682303
1013	1411.88	543.855	0.972668	1334.85	645.24	0.98714	1122.1	885.595	0.132634
1014	1419.19	545.767	0.90886	1336.37	645.951	0.982495	1130.54	885.069	0.266243
1015	1420.08	547.73	0.956067	1339.64	648.686	0.97378	1140.26	889.421	0.908937
1016	1422.22	550.142	0.976539	1338.89	650.704	0.977266	1150.93	886.527	0.718286
1017	1424.54	551.784	0.96969	1341.42	652.414	0.973215	1155.36	883.487	0.911855
1018	1425.9	554.935	0.972774	1344.09	654.647	0.986834	1158.97	884.419	0.907538
1019	1428.27	556.773	0.974403	1344.1	656.016	0.989124	1158.23	878.754	0.815179
1020	1430.16	559.457	0.947263	1345.12	657.295	0.991237	1155.41	875.684	0.928072
1021	1432	562.782	0.965693	1345.16	656.973	0.989796	1154.49	880.741	0.940053
1022	1435.38	568.772	0.957775	1343.17	655.116	0.991523	1149.79	883.201	0.91554
1023	1438.68	567.392	0.986089	1342.96	655.881	0.991413	1150.38	888.317	0.865327
1024	1439.61	567.027	0.980371	1343.1	652.9	0.977071	1141.06	896.532	0.533768
1025	1438.6	564.677	0.980026	1344.42	650.18	0.986332	1118.19	876.815	0.838991
1026	1440.42	561.692	0.967733	1344.86	649.388	0.992626	1112.83	868.618	0.927151
1027	1438.05	559.321	0.932666	1344.09	646.007	0.996129	1104.07	861.905	0.954605
1028	1438.65	558.488	0.87232	1345.29	645.17	0.9966	1110.66	847.682	0.967064
1029	1437.34	558.834	0.951845	1343.68	643.943	0.992897	1111.75	839.354	0.946655
1030	1439.21	558.44	0.872227	1340.83	644.686	0.992676	1118.88	828.563	0.912953
1031	1433.22	556.723	0.9764	1338.21	644.222	0.995689	1123.25	827.246	0.927739
1032	1433.24	556.718	0.97642	1338.13	644.283	0.995562	1123.3	827.221	0.927543
1033	1433.42	555.776	0.973488	1338.95	645.725	0.995998	1128.67	829.005	0.791966
1034	1431.28	555.118	0.984027	1338.76	645.279	0.992685	1134.26	830.077	0.765938
1035	1431.06	555.935	0.98289	1340.43	646.701	0.989606	1137.03	834.629	0.939664
1036	1429.05	555.858	0.977593	1339.19	647.211	0.986366	1137.3	839	0.924834
1037	1429.91	556.842	0.974919	1342.51	649.509	0.980643	1141.59	840.627	0.268613
1038	1428.98	554.564	0.985176	1343.8	650.301	0.987602	1141.31	847.506	0.377037
1039	1427.99	552.542	0.985605	1348.28	650.031	0.995908	1139.93	851.733	0.960543
1040	1431.91	553.114	0.980782	1350.72	651.45	0.992037	1135.21	861.443	0.67091
1041	1435.77	551.401	0.946201	1354.83	652.999	0.963915	1356.07	654.265	0.0753483
1042	1436.99	554.553	0.955812	1358.53	653.256	0.974326	1141.93	890.532	0.927267
1043	1439.39	554.472	0.975126	1360.51	655.126	0.988348	1154.97	894.699	0.956403
1044	1442.61	557.59	0.97576	1363.4	658.741	0.995915	1166.45	897.977	0.936798
1045	1449.72	559.901	0.947314	1367.86	661.985	0.995627	1181.16	898.615	0.92349
1046	1449.95	562.614	0.931839	1368.48	663.727	0.996657	1186.29	891.175	0.927098
1047	1450.71	565.481	0.953874	1368.69	666.379	0.987785	1185.72	889.185	0.932289
1048	1451.54	567.781	0.942839	1369.1	666.56	0.988502	1182.96	887.28	0.948102
1049	1453.52	568.037	0.909367	1369.64	667.587	0.985186	1183.28	889.306	0.749028
1050	1453.94	574.11	0.954614	1369.37	666.727	0.983525	1182.09	892.446	0.83844
1051	1458.49	573.086	0.977443	1367.16	666.155	0.987859	1180.77	901.834	0.920561
1052	1459.4	574.466	0.977187	1366.95	663.108	0.99539	1178.75	900.667	0.906568
1053	1460.77	570.56	0.989558	1367.48	661.507	0.997606	1160.17	897.169	0.92482
1054	1459.77	568.408	0.983845	1367.12	659.329	0.99826	1157.3	889.349	0.9306
1055	1457.99	564.527	0.977837	1366.85	656.804	0.997368	1146.97	883.46	0.953064
1056	1458	564.53	0.977767	1366.87	656.777	0.997366	1146.95	883.45	0.953094
1057	1457.72	564.522	0.987359	1365.21	653.507	0.995033	1138.07	876.462	0.954304
1058	1456.72	561.181	0.975304	1365.44	654.43	0.993394	1141.49	862.566	0.97355
1059	1455.46	562.394	0.976863	1364.79	652.57	0.988881	1146.84	856.597	0.915208
1060	1452.63	564.031	0.968896	1363.17	653.239	0.992469	1156.18	852.534	0.978427
1061	1449.26	558.327	0.94761	1361.47	653.381	0.985196	1157.5	849.632	0.973832
1062	1447.17	558.269	0.961548	1360.31	653.557	0.982892	1164.82	849.209	0.912717
1063	1446.44	557.964	0.963296	1362.05	656.461	0.99011	1166.93	853.755	0.975281
1064	1446.49	558.564	0.952975	1362.45	656.552	0.98863	1171.81	858.186	0.93917
1065	1445.56	558.56	0.948653	1362.22	656.965	0.989065	1172.67	864.603	0.768504
1066	1444.55	558.772	0.93351	1364.46	658.122	0.995628	1173.98	866.497	0.971001
1067	1445.14	557.472	0.896921	1372.56	659.176	0.99342	1166.52	876.282	0.916932
1068	1445.06	557.479	0.899095	1372.56	659.169	0.993455	1166.24	876.018	0.916453
1069	1449.82	556.786	0.932424	1376.33	663.492	0.992908	1186.81	890.028	0.8797
1070	1453.56	554.965	0.891084	1379.88	662.72	0.995646	1192.88	903.396	0.831774
1071	1455.16	555.887	0.916854	1382.62	664.898	0.995143	1203.8	901.594	0.913599
1072	1457.13	559.223	0.911452	1384.44	666.375	0.988402	1211.83	906.963	0.842791
1073	1460.63	562.503	0.975691	1384.87	668.965	0.985554	1217.63	911.861	0.804295
1074	1461.01	564.307	0.973633	1388.55	671.849	0.991609	1222.28	910.901	0.863379
1075	1462.91	567.614	0.972553	1387.88	672.706	0.991877	1224.83	902.622	0.753342
1076	1463.07	570.757	0.963188	1389.32	674.091	0.991576	1225.47	903.748	0.863339
1077	1464.51	571.683	0.956729	1387.85	674.21	0.986658	1221.13	905.62	0.861108
1078	1465.53	570.35	0.921624	1388.91	675.206	0.993161	1217.89	906.185	0.792202
1079	1471.39	577.635	0.965544	1387.43	674.27	0.985516	1217.24	907.706	0.730991
1080	1470.87	577.86	0.968134	1387.25	674.094	0.98733	1219.13	905.089	0.754243
1081	1470.65	579.197	0.970308	1385.01	674.036	0.995628	1218.19	908.806	0.415685
1082	1473.61	578.054	0.983676	1383.23	671.966	0.992823	1214.36	903.684	0.637596
1083	1477.47	574.36	0.971558	1383.24	668.078	0.984998	1355.22	914.796	0.0775987
1084	1475.21	572.818	0.961725	1387.18	664.029	0.991902	1193.58	891.159	0.190669
1085	1474.44	567.224	0.976957	1389.22	660.48	0.994318	1183.89	895.147	0.937774
1086	1469.47	564.256	0.976739	1389.4	658.558	0.995698	1177.88	891.971	0.921771
1087	1470.38	560.891	0.974172	1386.23	655.995	0.99503	1181.5	881.07	0.955805
1088	1470.31	558.963	0.962884	1386.63	654.491	0.986718	1183.57	875.679	0.937817
1089	1465.47	561.189	0.942381	1383.52	655.091	0.983195	1192.51	872.467	0.916289
1090	1464.1	554.285	0.981307	1381.83	654.548	0.987012	1197.78	871.562	0.912103
1091	1460.42	553.496	0.983133	1386.01	655.731	0.992991	1204.36	871.648	0.937329
1092	1456.54	551.657	0.985385	1385.06	655.571	0.995117	1219.68	879.746	0.917074
1093	1454.49	552.517	0.971442	1386.82	655.847	0.991411	1217.41	889.144	0.903991
1094	1452.25	549.668	0.96649	1389.41	657.747	0.988608	1215.58	890.386	0.94144
1095	1454.55	549.463	0.971153	1392.3	658.498	0.988129	1214.47	891.853	0.964326
1096	1453.61	548.728	0.964267	1394.24	660.95	0.991665	1214.05	896.655	0.973007
1097	1456.85	545.145	0.955349	1397.3	662.171	0.996909	1227.77	905.107	0.885397
1098	1459.13	548.296	0.978662	1400.71	660.57	0.993888	1244.42	903.894	0.49966
1099	1465.51	547.77	0.970841	1405.75	660.322	0.988577	1248.16	908.525	0.622509
1100	1465.83	548.28	0.904515	1407.99	661.915	0.992443	1247.74	913.749	0.842341
1101	1468.69	551.362	0.96479	1408.46	662.13	0.992476	1253.6	906.931	0.753803
1102	1472.81	553.476	0.980164	1410.92	664.508	0.995322	1259.37	910.364	0.546132
1103	1475.54	553.531	0.982413	1413.21	665.619	0.993868	1260.87	912.021	0.656854
1104	1475.57	553.53	0.982385	1413.2	665.619	0.993921	1260.87	912.019	0.656499
1105	1478.37	555.174	0.982286	1413.35	666.011	0.991858	1263.61	907.441	0.633334
1106	1481.36	554.997	0.975886	1414.58	667.944	0.993005	1262.97	904.545	0.766622
1107	1484.17	560.386	0.958277	1415.53	666.436	0.992037	1257.84	903.832	0.802699
1108	1488.34	561.141	0.97662	1414.51	665.398	0.99392	1252.45	903.975	0.948322
1109	1491.75	564.543	0.980538	1412.49	664.004	0.996133	1252.9	903.205	0.89459
1110	1497.85	562.097	0.9685	1410.34	660.272	0.996673	1247.75	905.482	0.799757
1111	1499.37	560.676	0.929804	1410.25	658.843	0.996897	1241.06	902.53	0.581416
1112	1498.74	557.966	0.928187	1410.23	656.088	0.995692	1214.96	905.006	0.31812
1113	1494.73	554.639	0.983561	1411.81	654.299	0.996112	1212.42	901.679	0.954736
1114	1493.53	553.595	0.986603	1412.56	653.31	0.993616	1208.91	893.929	0.976057
1115	1490.55	551.083	0.986852	1412.38	651.722	0.987683	1204.68	887.777	0.969461
1116	1489.94	549.266	0.984184	1408.15	649.151	0.976652	1200.78	880.116	0.965906
1117	1483.03	551.026	0.96903	1403.16	648.304	0.985754	1222.22	860.465	0.963965
1118	1481.19	548.019	0.971832	1401.99	647.84	0.986878	1230.74	861.693	0.934366
1119	1476.02	548.273	0.978449	1400.96	649.414	0.991003	1228.58	865.708	0.931192
1120	1475.61	547.871	0.973942	1401.29	649.633	0.986206	1231.66	874.373	0.936645
1121	1475.93	546.855	0.970144	1401.27	649.981	0.975646	1235.49	875.218	0.911279
1122	1476.32	545.695	0.979591	1405.63	649.182	0.976547	1237.85	877.905	0.950653
1123	1479.08	546.548	0.947339	1407.94	651.374	0.964934	1241.43	879.442	0.955999
1124	1477.57	545.593	0.9683	1412.39	654.716	0.983616	1236.72	886.236	0.974369
1125	1481.29	545.095	0.954092	1411.99	651.989	0.984164	1238.96	893.114	0.966128
1126	1481.82	548.402	0.945261	1421.13	655.004	0.977772	1483.46	538.41	0.0790174
1127	1485.4	546.391	0.954786	1425.85	657.219	0.98978	1259.44	901.031	0.723751
1128	1485.4	546.383	0.95481	1425.9	657.272	0.99008	1259.44	901.016	0.723483
1129	1488.46	547.712	0.966775	1429.13	658.491	0.998098	1264.92	910.627	0.78178
1130	1493.73	548.871	0.981551	1431.15	658.299	0.997615	1273.57	913.683	0.719783
1131	1498.59	547.425	0.939443	1433.13	660.617	0.994021	1278.99	916.115	0.818767
1132	1499.35	549.779	0.946681	1435.24	662.558	0.990925	1285.74	916.641	0.538093
1133	1501.41	552.271	0.917978	1437.78	665.401	0.986869	1290.89	913.238	0.594786
1134	1499.73	555.16	0.96414	1438.63	667.839	0.978365	1289.82	911.73	0.497665
1135	1503.47	555.823	0.945061	1441.24	668.23	0.980382	1290.06	907.056	0.512623
1136	1510.68	562.327	0.984629	1440.93	668.259	0.983785	1283.76	900.856	0.482065
1137	1514.92	566.457	0.981933	1438.83	668.765	0.978858	1281.12	907.916	0.0836623
1138	1514.92	567.828	0.955898	1435.59	666.136	0.981109	1277.15	909.706	0.130657
1139	1518.44	568.5	0.978927	1434.8	666.67	0.978068	1275.4	916.33	0.155558
1140	1519.01	563.7	0.945495	1436.21	661.59	0.993313	1260.63	891.637	0.491434
1141	1516.02	560.289	0.871012	1436.8	659.982	0.992503	1252.02	895.395	0.633895
1142	1516.49	560.711	0.745186	1435.95	658.869	0.995237	1238.81	905.429	0.914122
1143	1512.66	555.467	0.889281	1435.2	658.384	0.993406	1239.23	898.846	0.97488
1144	1509.17	556.626	0.945882	1432.9	656.548	0.99597	1241.77	892.099	0.884178
1145	1505.03	554.921	0.977913	1431.17	658.392	0.994263	1246.21	889.871	0.926005
1146	1501.43	555.25	0.962696	1431.34	662.108	0.982351	1251.54	888.186	0.951323
1147	1500.02	553.391	0.912999	1430.41	660.913	0.983741	1257.18	886.359	0.847427
1148	1496.25	551.931	0.969238	1428.51	662.255	0.967746	1263.21	891.811	0.847473
1149	1495.54	553.932	0.971527	1429.57	663.616	0.987056	1263.88	891.601	0.802738
1150	1500.65	554.726	0.878581	1429.14	664.785	0.984893	1272.58	897.498	0.645867
1151	1497.81	554.297	0.916587	1432.92	663.92	0.986065	1269.36	899.476	0.871902
1152	1497.82	554.285	0.916139	1432.91	663.923	0.986135	1269.41	899.53	0.869994
1153	1496.71	553.34	0.961189	1436.49	664.839	0.974056	1267.45	902.86	0.86547
1154	1494.1	552.789	0.973092	1438.18	669.073	0.976664	1267.83	909.29	0.917549
1155	1497.54	553.278	0.965308	1444	668.354	0.985953	1272.07	911.707	0.905924
1156	1499.97	560.829	0.888807	1448.05	669.809	0.987616	1270.34	916.768	0.936058
1157	1502.28	557.193	0.963289	1453.11	672.243	0.967232	1268.97	915.981	0.945551
1158	1505.59	554.618	0.976009	1457.8	669.845	0.979162	1268.84	917.714	0.932136
1159	1513.15	551.154	0.967518	1463.09	666.857	0.994288	1269.4	914.993	0.958393
1160	1519.94	552.33	0.980096	1466.71	664.858	0.989381	1272.13	911.371	0.921019
1161	1529.37	550.615	0.952875	1465.05	657.351	0.987613	1304.24	883.729	0.238723
1162	1534.8	554.681	0.942139	1468.61	655.439	0.992785	1303.61	901.652	0.691578
1163	1542.62	554.515	0.943849	1468.59	654.547	0.988672	1304.62	895.507	0.878442
1164	1555.03	557.848	0.925158	1471.22	647.189	0.988203	1292.41	876.272	0.813815
1165	1561.53	556.497	0.954989	1470.85	644.657	0.992065	1286.85	870.525	0.949814
1166	1564.64	555.942	0.954758	1469.62	642.962	0.993653	1282.85	872.917	0.945323
1167	1569.84	554.372	0.986158	1470.83	639.975	0.99197	1279.69	869.581	0.903554
1168	1574.53	552.625	0.987872	1472.1	636.242	0.986138	1273.09	860.978	0.231783
1169	1576.62	547.985	0.984975	1473.64	631.841	0.996273	1256.74	874.109	0.643389
1170	1579	545.368	0.968214	1476.97	629.126	0.998342	1242.52	851.94	0.268349
1171	1577.18	541.637	0.956022	1478.54	626.985	0.998058	1242.09	834.79	0.970004
1172	1567.57	535.996	0.981105	1474.14	623.306	0.995562	1241.34	827.095	0.94522
1173	1563.39	534.247	0.943562	1471.5	622.522	0.981599	1244.59	817.573	0.957807
1174	1568.87	529.674	0.980731	1474.37	619.266	0.993942	1257.83	809.845	0.876358
1175	1564.9	528.967	0.979341	1471.17	619.102	0.986149	1264.96	808.661	0.968363
1176	1564.86	529.023	0.979608	1471.1	619.072	0.985888	1264.97	808.657	0.968301
1177	1558.61	524.138	0.948602	1470.79	619.581	0.993657	1272.05	808.55	0.956832
1178	1558.36	524.825	0.975083	1467.16	619.543	0.959914	1275.67	811.137	0.913285
1179	1556.37	523.804	0.93347	1474.08	618.394	0.984483	1278.53	812.955	0.960842
1180	1558.97	524.414	0.968622	1476.54	619.649	0.991846	1284.89	820.828	0.977312
1181	1562.09	523.774	0.958628	1480.03	617.751	0.990773	1282.44	824.614	0.96885
1182	1563.43	522.7	0.969834	1485.22	617.202	0.981035	1281.56	826.657	0.957099
1183	1563.66	518.057	0.975959	1487.65	619.429	0.989697	1281.8	829.021	0.971536
1184	1563.9	518.414	0.97218	1492.69	618.674	0.996214	1288.48	839.412	0.959988
1185	1569.34	517.578	0.981864	1498.89	620.218	0.993369	1317.93	837.195	0.0572605
1186	1577.26	520.285	0.981193	1503.4	619.694	0.986401	1311.37	857.552	0.85678
1187	1581.34	522.853	0.977841	1506.78	621.559	0.9925	1312.8	874.071	0.965
1188	1591.65	522.627	0.979153	1512.38	623.748	0.996169	1320.75	874.471	0.941524
1189	1596.24	530.72	0.96181	1519.56	628.346	0.992988	1333.49	868.081	0.956312
1190	1598.12	529.216	0.952139	1523.49	631.935	0.99137	1335.38	861.961	0.76372
1191	1600.66	532.792	0.976447	1522.98	634.638	0.989829	1336.84	853.907	0.793701
1192	1604.32	535.163	0.984076	1524.21	634.134	0.985474	1337.19	850.353	0.854677
1193	1610.35	538.047	0.943245	1524.16	634.009	0.98934	1332.55	847.213	0.93133
1194	1612.67	544.51	0.859891	1523.85	633.218	0.993307	1329.83	845.75	0.948396
1195	1616.46	543.183	0.966016	1523.62	631.366	0.995886	1326.72	855.953	0.948127
1196	1622.7	542.624	0.956904	1522.67	628.153	0.996538	1323.98	852.859	0.623171
1197	1624.92	541.055	0.963036	1524.25	625.411	0.995977	1318.77	854.073	0.809954
1198	1628.14	537.85	0.956608	1525.22	623.266	0.996958	1300.9	842.029	0.897865
1199	1627.7	536.599	0.966835	1525.24	619.94	0.994006	1290.02	836.638	0.972262
1200	1627.41	536.243	0.974437	1525.34	619.919	0.995151	1289.39	836.007	0.974002
1201	1621.86	531.098	0.988095	1523.78	617.944	0.995701	1284.27	826.062	0.948636
1202	1619.37	528.163	0.984375	1524.55	616.542	0.997636	1287.77	817.437	0.97462
1203	1616.27	525.845	0.96497	1522.95	615.817	0.997616	1290.9	812.554	0.902164
1204	1612.56	526.536	0.964206	1524.22	616.813	0.995656	1297.13	802.172	0.940872
1205	1610.84	526.61	0.945207	1522.73	616.394	0.991042	1305.56	802.896	0.856936
1206	1608	524.027	0.982595	1522.75	617.03	0.979841	1312.07	806.552	0.857654
1207	1604.84	524.817	0.987393	1520.87	618.672	0.988431	1318.51	809.034	0.873423
1208	1605.88	523.819	0.986246	1520.63	617.895	0.98997	1321.58	816.543	0.817425
1209	1604.03	523.462	0.985973	1521.81	619.065	0.993325	1326.89	818.406	0.947095
1210	1602.26	521.574	0.990127	1523.86	619.262	0.994814	1324.85	824.648	0.926117
1211	1601.27	520.608	0.98788	1524.6	619.674	0.99502	1323.25	827.227	0.868936
1212	1602.87	520.295	0.988095	1528.4	622.8	0.993286	1325.35	833.043	0.927911
1213	1610.01	518.508	0.984067	1533.68	624.576	0.991856	1327.94	840.493	0.967515
1214	1611.76	518.251	0.971616	1540.38	624.967	0.996794	1338.34	866.117	0.880167
1215	1614.38	521.371	0.986588	1544.1	627.538	0.992965	1347.44	857.058	0.841277
1216	1620.66	524.438	0.981729	1543.71	631.824	0.98719	1347.82	881.539	0.916743
1217	1624.57	523.413	0.95275	1546.1	633.616	0.978936	1358.9	876.95	0.787272
1218	1625.9	528.415	0.938476	1547.01	638.034	0.957918	1364.19	873.243	0.883818
1219	1624.75	531.257	0.971662	1546.53	639.602	0.967521	1366.93	868.132	0.79637
1220	1626.28	535.6	0.951731	1547.75	637.904	0.978253	1363.24	861.366	0.630588
1221	1629.61	536.255	0.96087	1547.64	639.464	0.973069	1362.28	859.096	0.862255
1222	1629.37	538.991	0.971371	1547.76	638.206	0.950356	1360.36	859.082	0.865711
1223	1631.19	540.963	0.968808	1547.44	637.155	0.966522	1361.51	862.797	0.830976
1224	1631.19	540.964	0.968817	1547.44	637.169	0.966515	1361.5	862.809	0.831531
1225	1637.64	540.415	0.949074	1545.81	634.985	0.975964	1359.07	862.092	0.663468
1226	1641.12	540.566	0.94625	1546.17	633.317	0.991683	1352	864.487	0.860743
1227	1643.62	540.047	0.949046	1545.53	630.089	0.994421	1339.66	865.642	0.384011
1228	1642.41	538.144	0.983552	1547.36	626.132	0.987347	1333.63	840.681	0.703544
1229	1641.77	535.946	0.985102	1548.85	625.827	0.98948	1319.27	844.095	0.936555
1230	1640.73	533.736	0.985686	1546.79	624.599	0.994441	1318.57	839.688	0.97442
1231	1638.47	532.008	0.985308	1543.98	623.212	0.993662	1313.78	826.173	0.934065
1232	1636.53	533.174	0.98826	1545.12	622.195	0.991084	1318.85	816.99	0.975177
1233	1633.75	533.407	0.990899	1543.12	622.357	0.994919	1324.93	811.658	0.842373
1234	1629.37	532.506	0.980367	1541.69	622.309	0.993873	1325.78	811.081	0.881775
1235	1627.76	533.037	0.985195	1540.62	622.253	0.994067	1330.16	810.622	0.920303
1236	1628.55	534.192	0.978956	1538.26	622.984	0.992278	1335.72	812.856	0.859535
1237	1627.21	533.924	0.968123	1539.74	623.166	0.994479	1335.92	817.549	0.762599
1238	1626.32	529.453	0.966069	1543.18	626.004	0.998165	1337.16	823.491	0.821264
1239	1625.8	527.821	0.952068	1545.3	628.537	0.997155	1334.78	829.075	0.913191
1240	1625.48	530.042	0.96125	1550.78	630.352	0.992605	1332.63	833.52	0.962984
1241	1629.15	530.237	0.965618	1553.78	630.288	0.987152	1334.76	841.718	0.90426
1242	1633.77	527.802	0.972524	1554.31	632.17	0.98184	1338.28	849.941	0.905897
1243	1637.28	528.754	0.975178	1555.48	633.482	0.99324	1336.66	860.34	0.65907
1244	1640.4	531.414	0.980233	1558.71	633.886	0.989662	1352.8	874.405	0.792963
1245	1642.14	531.615	0.972637	1560.45	637.333	0.975142	1365.27	880.702	0.959936
1246	1642.63	534.581	0.973355	1562.8	638.399	0.978356	1369.88	877.174	0.827802
1247	1644.33	539.408	0.950263	1562.41	641.062	0.988182	1376	870.809	0.89892
1248	1644.34	539.424	0.950116	1562.31	641.052	0.988216	1375.99	870.77	0.899077
1249	1643.7	542.557	0.931363	1563.18	641.838	0.98741	1379.43	867.462	0.790615
1250	1643.71	546.035	0.9724	1566.93	643.615	0.978499	1378.96	862.296	0.854952
1251	1645.72	548.96	0.98269	1565.44	642.307	0.98036	1371.74	857.434	0.768396
1252	1648.95	551.713	0.990816	1563.47	640.553	0.979831	1369.67	859.447	0.635798
1253	1652.4	553.703	0.9895	1562.73	641.088	0.990301	1372.48	863.766	0.774608
1254	1656.85	555.554	0.981439	1560.89	641.594	0.992617	1368.84	869.191	0.883829
1255	1658.72	554.544	0.974213	1561.11	640.68	0.99424	1361.28	871.042	0.805713
1256	1659.52	552.413	0.975628	1563.48	639.031	0.987788	1346.48	870.316	0.680647
1257	1659.43	548.835	0.974717	1562.99	636.835	0.99183	1659.15	539.099	0.0968862
1258	1657.09	546.481	0.981761	1561.93	633.909	0.991945	1322.75	847.112	0.915562
1259	1658.23	543.897	0.960916	1560.36	634.648	0.988772	1329.58	829.171	0.954327
1260	1652.56	544.983	0.98392	1558.44	631.496	0.995561	1324.21	825.051	0.943113
1261	1648.87	546.157	0.986424	1555.93	632.213	0.990771	1334.84	813.13	0.90115
1262	1646.31	547.449	0.978468	1555.48	633.585	0.978961	1337.24	811.971	0.881329
1263	1642.7	545.42	0.960519	1553.79	634.65	0.985621	1342.76	814.174	0.904307
1264	1643.1	544.949	0.961045	1552.92	635.429	0.990843	1349.15	815.075	0.966517
1265	1641.62	549.598	0.965315	1553.33	636.656	0.991971	1358.28	823.781	0.89275
1266	1643.48	544.441	0.962067	1554.5	636.523	0.990761	1364.49	828.486	0.857327
1267	1641.31	541.919	0.948791	1554.46	637.849	0.988408	1350.82	830.303	0.951794
1268	1641.03	542.167	0.94048	1557.67	641.018	0.994994	1347.67	833.392	0.973257
1269	1642.96	539.523	0.963781	1562.36	639.748	0.994341	1345.48	842.447	0.958105
1270	1644.37	537.576	0.948181	1567.51	641.908	0.992185	1358.45	847.723	0.871526
1271	1645.07	541.422	0.91583	1568.38	643.44	0.996969	1365.19	863.578	0.942544
1272	1645.15	541.405	0.917561	1568.3	643.291	0.997	1365.19	863.579	0.942547
1273	1650.07	541.083	0.960102	1572.3	644.382	0.996355	1369.67	869.942	0.950554
1274	1655.5	543.957	0.974707	1574.44	644.801	0.996091	1380.47	885.873	0.95939
1275	1657.28	546.851	0.959981	1574.89	646.784	0.992182	1384.4	891.926	0.924666
1276	1659.78	548.843	0.939736	1576.29	649.947	0.968143	1391.61	886.217	0.872226
1277	1660.81	550.306	0.938352	1578.7	653.413	0.965462	1395.65	882.222	0.913099
1278	1659.07	556.12	0.937797	1579.05	654.942	0.984467	1396.23	878.592	0.820519
1279	1663.86	558.763	0.969029	1580.83	654.834	0.985653	1393.9	875.475	0.844589
1280	1662.12	561.427	0.981725	1581.09	657.39	0.991746	1392.17	876.331	0.900487
1281	1663.22	562.723	0.98474	1579.69	656.124	0.987102	1391.67	881.832	0.939934
1282	1666.45	564.047	0.990094	1578.98	655.804	0.979098	1386.77	885.618	0.917474
1283	1668.99	565.063	0.987515	1577.25	654.306	0.97976	1388.14	890.316	0.889587
1284	1670.41	562.28	0.98507	1577.41	652.835	0.986514	1385.21	897.307	0.886688
1285	1672.42	561.361	0.978442	1578.06	650.158	0.980918	1362.99	885.113	0.484071
1286	1670.69	556.763	0.9682	1578.99	646.969	0.995942	1354.3	874.505	0.952779
1287	1669.56	555.889	0.977622	1577.85	646.933	0.997335	1351.12	852.301	0.973477
1288	1667.78	555.818	0.986972	1576.28	644.596	0.997884	1346.6	844.438	0.956202
1289	1665.17	557.899	0.971138	1576.23	645.746	0.998354	1347.44	838.541	0.970977
1290	1662.03	557.378	0.95754	1574.86	646.383	0.994663	1357.12	835.496	0.932582
1291	1658.95	559.151	0.949258	1573.03	648.558	0.990512	1357.23	834.255	0.926404
1292	1657.35	554.821	0.98339	1572.06	648.716	0.984218	1365.33	836.814	0.960025
1293	1656.96	557.678	0.969467	1569.61	650.1	0.96982	1369.42	839.191	0.916832
1294	1658.7	558.071	0.945887	1571.04	649.381	0.988279	1370.27	845.12	0.869787
1295	1657.04	558.49	0.959275	1570.76	650.301	0.991923	1372.1	848.945	0.943886
1296	1656.98	558.491	0.958676	1570.76	650.292	0.992034	1372.09	848.956	0.943907
1297	1657.42	556.429	0.971055	1572.27	652.209	0.990239	1369.93	852.687	0.945304
1298	1655.35	555.274	0.985729	1575.27	654.801	0.995157	1362.94	858.676	0.94256
1299	1657.35	555.136	0.977469	1579.12	656.46	0.993758	1364.92	865.282	0.975062
1300	1659.99	553.908	0.963246	1583.06	658.188	0.993896	1368.51	875.788	0.806211
1301	1662.07	554.416	0.936592	1584.72	661.053	0.995209	1371.62	895.652	0.826507
1302	1661.56	557.35	0.940501	1587.7	661.064	0.996603	1389.53	898.135	0.725716
1303	1664.98	559.588	0.945903	1588.78	662.772	0.995028	1394.62	902.367	0.930405
1304	1670.29	561.283	0.957591	1590.26	664.226	0.98592	1408.24	901.626	0.919012
1305	1671.7	564.322	0.981104	1592.86	669.288	0.981134	1411.55	907.869	0.901638
1306	1671.25	566.036	0.987181	1594.01	670.294	0.964152	1417.8	903.729	0.870012
1307	1671.46	569.013	0.986315	1595.88	673.106	0.987954	1416.7	900.142	0.923574
1308	1670.75	571.936	0.955061	1595.82	673.584	0.986767	1419.92	900.598	0.793064
1309	1673.9	576.589	0.959856	1594.62	672.55	0.990011	1421.11	905.599	0.283931
1310	1674.46	579.54	0.965185	1592.25	674.454	0.991964	1417.19	909.23	0.735843
1311	1677.18	582.411	0.975264	1590.26	673.626	0.994939	1416.12	911.709	0.879637
1312	1678.35	579.305	0.980883	1590.25	670.49	0.992891	1396.47	908.686	0.880704
1313	1677.78	576.231	0.961716	1591.53	669.715	0.989974	1382.11	908.592	0.896667
1314	1676.93	574.045	0.948522	1591.97	667.516	0.99388	1379.27	900.4	0.974439
1315	1676.42	572.141	0.941233	1593	665.654	0.993494	1372.93	894.593	0.951668
1316	1678.44	568.864	0.955845	1590.74	665.579	0.996627	1373.29	883.302	0.966455
1317	1676.37	569.832	0.970979	1590.64	664.05	0.995577	1373.81	876.184	0.933242
1318	1675.55	570.825	0.97413	1590.05	663.786	0.993413	1384.93	867.031	0.964042
1319	1672.73	571.049	0.982887	1587.02	665.943	0.987178	1388.51	867.879	0.911058
1320	1672.61	571.075	0.983054	1586.08	666.168	0.980668	1387.66	868.176	0.89127
1321	1664.57	569.415	0.984397	1583.39	667.349	0.980023	1388.75	865.747	0.950416
1322	1664.31	571.459	0.985044	1582.37	669.49	0.966271	1392.75	870.014	0.968865
1323	1665.59	572.168	0.982005	1584.84	669.222	0.985218	1401.47	872.144	0.851135
1324	1663.46	571.006	0.977794	1584.27	670.863	0.980579	1398.04	876.968	0.869243
1325	1662.97	570.569	0.983775	1585.79	671.018	0.990267	1399.55	880.55	0.944599
1326	1660.57	570.069	0.967652	1590.17	671.488	0.996862	1396.78	885.899	0.965641
1327	1661.76	568.369	0.963887	1593.5	672.91	0.99628	1394.64	892.23	0.881475
1328	1665.36	567.824	0.981217	1597.6	673.063	0.993965	1401.85	898.877	0.854838
1329	1665.51	568.496	0.988947	1600.19	675.36	0.993916	1415.71	901.843	0.515381
1330	1669.19	566.609	0.989044	1602.89	676.428	0.996006	1675.33	571.962	0.0587679
1331	1674.56	566.128	0.977971	1604.76	676.636	0.996099	1676.89	572.686	0.0694814
1332	1675.38	572.546	0.933452	1608.18	681.171	0.983466	1433.17	912.948	0.260808
1333	1677.54	573.023	0.963651	1610.34	681.463	0.981866	1443.52	902.248	0.125943
1334	1679.37	574.59	0.96387	1612.14	682.791	0.977309	1446.33	902.509	0.234262
1335	1681.83	577.746	0.984637	1611.18	685.192	0.973862	1446.25	899.498	0.644986
1336	1683.92	580.993	0.987098	1611.17	686.213	0.957619	1444.39	902.105	0.754707
1337	1684.95	582.712	0.991828	1611.18	685.859	0.977558	1440.89	908.923	0.71421
1338	1691.05	585.082	0.970242	1609.2	685.361	0.977007	1440.13	910.415	0.560946
1339	1691.57	586.81	0.957374	1607.8	683.963	0.98764	1693.65	588.192	0.0848098
1340	1695.79	589.079	0.973183	1607.99	681.402	0.989307	1428.77	906.096	0.0768899
1341	1697.94	587.686	0.978672	1607.75	675.712	0.994218	1610.98	672.161	0.0650969
1342	1701.8	582.902	0.988538	1607.99	671.939	0.994505	1612.33	672.096	0.0527373
1343	1703.25	576.359	0.963576	1610.08	669.495	0.994627	1409.34	894.679	0.936923
1344	1701.58	572.169	0.969569	1610.25	667.355	0.992198	1396.54	888.979	0.955481
1345	1701.63	572.257	0.96939	1610.26	667.417	0.992225	1396.4	889.104	0.954065
1346	1700.39	571.39	0.988281	1612.52	664.303	0.985726	1391.8	883.041	0.981424
1347	1697.44	571.647	0.989293	1610.2	664.498	0.986187	1394.83	872.613	0.961946
1348	1694.09	571.496	0.976642	1610.48	663.595	0.991152	1408.93	867.938	0.967179
1349	1690.87	568.264	0.969203	1610.33	662.743	0.985817	1414.85	865.9	0.968484
1350	1691.68	566.547	0.978439	1608.86	663.755	0.984652	1421.13	867.144	0.918387
1351	1690.35	565.737	0.983956	1610.84	662.497	0.970292	1424.58	872.948	0.951221
1352	1688.39	565.531	0.986882	1616.03	666.113	0.969691	1430.31	877.462	0.924985
1353	1685.78	564.299	0.98602	1614.99	666.52	0.979632	1436.55	880.544	0.920379
1354	1685.99	562.58	0.978513	1615.53	666.729	0.965675	1435.46	884.726	0.949998
1355	1684.21	559.829	0.964743	1619.31	665.601	0.99051	1436.53	888.784	0.915845
1356	1685.74	561.049	0.935265	1623.47	667.752	0.989372	1434.81	893.126	0.907729
1357	1692.9	558.994	0.925005	1632.07	667.575	0.983065	1440.09	901.573	0.974235
1358	1694.66	557.848	0.918833	1636.2	666.757	0.992565	1440.62	916.699	0.950887
1359	1698.85	556.406	0.960207	1639.89	668.279	0.991487	1444.22	915.943	0.960198
1360	1707.79	559.356	0.9206	1641.76	668.548	0.989442	1448.01	914.215	0.821605
1361	1711.4	561.779	0.94508	1643.49	668.368	0.980316	1460.41	904.982	0.200217
1362	1714.88	566.554	0.982494	1643.18	667.468	0.980127	1471.64	909.447	0.750316
1363	1721.6	568.335	0.971174	1642.79	667.55	0.966809	1472.36	904.496	0.92083
1364	1724.18	568.845	0.962175	1645.07	667.628	0.970021	1471.78	892.741	0.808691
1365	1728.29	574.941	0.93568	1646.34	668.987	0.971124	1467.43	885.299	0.819702
1366	1732.07	575.482	0.954141	1647.98	667.187	0.976982	1462.79	890.61	0.83971
1367	1737.24	576.656	0.932253	1648.04	664.913	0.988206	1458.87	885.254	0.912504
1368	1740.43	580.805	0.968965	1645.69	662.495	0.988397	1453.48	888.512	0.91119
1369	1742.78	579.138	0.973748	1647.2	661.494	0.988935	1450.25	886.008	0.805834
1370	1742.88	579.106	0.973023	1647.19	661.488	0.988977	1450.25	886.004	0.804935
1371	1744.96	575.696	0.965927	1649.02	661.663	0.996286	1444.98	843.564	0.087182
1372	1744.56	574.8	0.957578	1651.42	658.311	0.998466	1415.72	891.646	0.143253
1373	1744.12	572.982	0.973658	1650.87	655.356	0.996963	1412.15	889.811	0.128549
1374	1742.45	570.172	0.985848	1648.43	653.114	0.992437	1405.82	859.007	0.957794
1375	1740.87	568.568	0.974298	1649.73	651.689	0.98457	1415.19	845.916	0.964135
1376	1740.92	566.22	0.967603	1649.28	652.395	0.991312	1416.06	840.466	0.954862
1377	1738.13	567.168	0.978759	1647.59	652.803	0.987664	1424.35	835.124	0.977621
1378	1735.08	566.308	0.985655	1646.01	653.005	0.986807	1432.96	833.594	0.958777
1379	1734.55	565.535	0.982836	1644.64	650.282	0.981097	1439.02	834.789	0.790212
1380	1730.86	564.525	0.987057	1644	651.946	0.958725	1437.14	843.286	0.511829
1381	1730.86	564.53	0.987071	1644	651.95	0.95873	1444.92	843.654	0.942451
1382	1729.36	565.123	0.987025	1650.27	654.039	0.98515	1445.19	845.862	0.948545
1383	1730.48	563.173	0.973738	1658.89	656.17	0.99561	1442.64	851.24	0.976808
1384	1735.72	563.623	0.978329	1662.35	658.947	0.992149	1446.27	858.281	0.955745
1385	1738.53	564.669	0.949664	1662.85	660.662	0.995167	1451.74	869.758	0.936074
1386	1745.03	568.447	0.968576	1666.14	660.907	0.998569	1459.85	885.29	0.615782
1387	1752.63	569.473	0.968594	1672.33	662.01	0.99294	1465.2	890.155	0.781093
1388	1755.86	572.079	0.917187	1675.6	661.535	0.983487	1472.19	894.652	0.883854
1389	1758.48	573.261	0.955384	1679.11	666.354	0.95759	1480.59	903.664	0.926984
1390	1763.53	576.649	0.974831	1680.92	670.429	0.974742	1484.23	901.264	0.872914
1391	1765.9	579.843	0.986262	1681.94	673.093	0.988101	1484.71	889.862	0.45315
1392	1767.24	581.795	0.981197	1683.67	675.85	0.98282	1487.66	888.77	0.548972
1393	1769.16	584.156	0.975689	1685.1	678.573	0.986902	1492.98	873.481	0.274553
1394	1769.15	584.161	0.9757	1685.12	678.561	0.986931	1492.98	873.481	0.273934
1395	1772.01	586.186	0.920072	1686.24	677.758	0.98571	1482.24	882.941	0.776516
1396	1773.94	588.524	0.975444	1685.9	676.974	0.986102	1479.45	883.31	0.928597
1397	1781.03	591.357	0.958381	1685.39	677.508	0.993664	1478.06	885.315	0.927987
1398	1784.95	593.981	0.973969	1684.23	676.324	0.995007	1477.43	886.412	0.954111
1399	1785.4	593.005	0.971894	1685.55	675.461	0.993825	1477.52	887.269	0.94945
1400	1787.01	592.69	0.965399	1686.59	673.887	0.994324	1412.26	884.452	0.366342
1401	1786.52	589.003	0.959184	1688.85	670.009	0.983082	1787.52	587.558	0.118986
1402	1786.66	586.327	0.97156	1687.68	667.321	0.988116	1447.29	863.546	0.874321
1403	1786.14	584.82	0.978759	1688.19	665.598	0.991676	1444.48	859.145	0.932003
1404	1785.4	583.591	0.981385	1685.86	664.88	0.994101	1450.92	854.718	0.908989
1405	1782.07	583.2	0.984887	1687.78	665.092	0.996121	1454.31	847.581	0.899178
1406	1778.28	581.892	0.989088	1688.14	665.39	0.995795	1454.16	845.551	0.816503
1407	1776.19	580.601	0.989509	1687.55	665.46	0.988305	1457.11	844.012	0.890128
1408	1773.9	580.153	0.976209	1683.95	666.648	0.988965	1430	788.358	0.96731
1409	1774.51	580.13	0.976896	1684.66	667.726	0.988931	1431.8	797.512	0.876829
1410	1775.23	580.35	0.972736	1687.75	669.135	0.988464	1477.79	857.547	0.881216
1411	1774.8	579.692	0.976547	1692.49	671.283	0.986652	1476.39	859.326	0.864323
1412	1774.89	579.58	0.981647	1694.13	671.925	0.994199	1481.05	863.608	0.796669
1413	1776.87	578.512	0.978662	1696.83	675.901	0.994765	1481.4	868.052	0.8951
1414	1781.79	580.296	0.979383	1698.78	678.059	0.997041	1483.64	883.741	0.418424
1415	1783.8	581.591	0.98015	1704.16	681.599	0.981131	1482.29	893.446	0.851967
1416	1786.56	581.737	0.98107	1707.75	682.782	0.934005	1480.76	898.975	0.953807
1417	1791.17	587.283	0.98105	1708.22	684.971	0.921244	1492.14	905.208	0.929174
1418	1791.14	587.206	0.981222	1708.27	685	0.921676	1492.08	905.26	0.92922
1419	1797.12	591.16	0.959801	1709.03	687.21	0.964415	1496.37	908.946	0.693073
1420	1797.31	593.249	0.976392	1711.11	688.887	0.952728	1506.99	906.904	0.903059
1421	1796.78	598.516	0.981453	1712.98	693.188	0.976993	1508.61	904.967	0.903043
1422	1798.5	601.639	0.979591	1715.01	692.579	0.948969	1511.36	894.727	0.792973
1423	1797.26	606.779	0.964379	1712.65	693.116	0.942923	1509.83	893.135	0.886711
1424	1798.13	610.312	0.981173	1713.38	692.871	0.982212	1508.65	891.618	0.908013
1425	1801.92	611.741	0.978604	1713.73	692.588	0.989113	1504.58	891.122	0.92451
1426	1802.77	613.133	0.966985	1710.94	693.65	0.976859	1501.43	895.312	0.903204
1427	1807.56	615.832	0.989627	1710.16	692.711	0.986295	1500.54	902.593	0.916068
1428	1809.23	615.103	0.99232	1709.62	687.165	0.985198	1490.94	898.941	0.949209
1429	1806.57	610.232	0.986427	1712.78	686.826	0.991765	1473.45	880.251	0.949728
1430	1806.87	608.026	0.977043	1712.48	684.365	0.980049	1466.7	877.6	0.942349
1431	1803.31	603.702	0.970537	1711.78	683.538	0.967332	1469.67	864.998	0.958272
1432	1804.02	600.532	0.969877	1711.43	681.751	0.975464	1467.19	857.215	0.957435
1433	1802.16	601.158	0.978987	1708.05	678.705	0.991223	1469.43	846.717	0.955516
1434	1799.59	599.667	0.991262	1706.25	678.72	0.991055	1473.35	844.391	0.941903
1435	1798.31	600.4	0.990173	1704.97	678.952	0.990318	1479.2	843.653	0.902327
1436	1794.94	599.626	0.992137	1705.78	680.585	0.989578	1486.76	844.146	0.871824
1437	1794.28	599.772	0.991873	1705.5	680.414	0.986423	1489.18	846.997	0.928478
1438	1795.1	601.532	0.991153	1705.16	681.565	0.990454	1493.37	857.526	0.532082
1439	1797.36	601.513	0.986909	1708.75	682.725	0.987188	1490.66	858.741	0.474521
1440	1798.46	601.343	0.987533	1710.34	685.19	0.984787	1486.19	860.812	0.381608
1441	1798.46	601.343	0.987533	1710.34	685.19	0.984787	1486.19	860.812	0.381606
1442	1798.12	599.411	0.983217	1711.54	687.174	0.990749	1480.2	862.825	0.783265
1443	1799.46	598.304	0.98028	1717.97	689.196	0.997846	1482.25	870.337	0.915871
1444	1802.7	601.167	0.957689	1721.56	690.999	0.989318	1489.32	877.29	0.919564
1445	1805.36	602.549	0.981798	1726.25	692.985	0.978929	1490.46	891.258	0.85304
1446	1812.28	603.142	0.983306	1727.66	694.813	0.987129	1512.05	888.688	0.50623
1447	1818.12	603.319	0.956193	1731.5	697.716	0.988502	1512.77	899.052	0.944016
1448	1821.64	609.652	0.981534	1731.74	701.309	0.982385	1515.8	903.202	0.931784
1449	1822.42	613.301	0.986585	1734.86	702.638	0.987173	1519.37	907.096	0.890949
1450	1823.67	615.797	0.988271	1735.83	704.53	0.986583	1524.71	908.016	0.865772
1451	1823.28	617.512	0.9848	1736.08	706.077	0.991416	1530.08	896.479	0.804556
1452	1826.03	623.992	0.974391	1737.1	708.209	0.972758	1527.08	896.213	0.939617
1453	1829	627.229	0.983493	1735.96	707.184	0.994512	1522.46	900.728	0.942556
1454	1831.86	630.014	0.987155	1732.44	706.58	0.99487	1519.52	905.79	0.919985
1455	1833.94	629.987	0.98271	1732.62	705.809	0.995926	1516.56	909.816	0.794711
1456	1834.04	630.746	0.984566	1733.32	704.535	0.993255	1507.9	905.335	0.667311
1457	1834.15	626.299	0.973104	1736.17	701.764	0.991871	1490.69	902.268	0.909212
1458	1833.82	623.958	0.972665	1736.44	700.302	0.994133	1481.32	891.163	0.903196
1459	1833.98	622.378	0.964975	1735.55	697.308	0.995198	1482.29	878.708	0.967796
1460	1831.73	620.717	0.9751	1733.95	698.091	0.993404	1484.04	870.314	0.953662
1461	1832.69	619.664	0.972924	1733.44	696.723	0.987823	1483.89	862.454	0.945989
1462	1827.76	622.466	0.982901	1730.58	697.523	0.98608	1487.72	859.044	0.925214
1463	1822.65	623.053	0.971314	1731.13	696.773	0.990298	1496.68	855.419	0.839321
1464	1819.94	622.604	0.936455	1729.8	696.371	0.976287	1502.58	854.325	0.682287
1465	1818.68	620.68	0.932723	1729.77	696.374	0.975627	1502.58	854.313	0.678732
1466	1820.73	618.871	0.949005	1727.7	697.023	0.974202	1510.25	856.107	0.881703
1467	1818.58	618.02	0.975284	1726.36	697.782	0.972819	1514.62	863.357	0.785174
1468	1817.69	618.4	0.979785	1727.28	699.852	0.980095	1513.97	874.87	0.855348
1469	1817.05	619.778	0.977226	1728.38	701.668	0.982272	1512.96	870.945	0.92356
1470	1816.7	618.794	0.977686	1728.89	703.548	0.989863	1509.01	872.331	0.887857
1471	1818.13	618.393	0.979381	1733.05	705.94	0.996785	1507.69	884.789	0.945885
1472	1819.09	616.464	0.963648	1736.64	707.025	0.996723	1509.99	897.512	0.445124
1473	1821.91	616.944	0.934241	1740.98	709.466	0.986523	1821.13	620.009	0.0873426
1474	1828.06	620.797	0.97423	1743.53	711.54	0.988879	1835.06	618.891	0.0702591
1475	1831.51	621.81	0.948886	1747.81	713.505	0.990674	1528.62	914.117	0.135671
1476	1832.4	627.036	0.975516	1747.76	717.889	0.978761	1543.08	924.361	0.533844
1477	1832.45	627.012	0.975429	1747.73	717.892	0.978705	1546.51	928.642	0.362717
1478	1836.63	631.129	0.942358	1749.92	724.093	0.994709	1549.89	923.091	0.703127
1479	1835.58	633.741	0.937202	1752.06	727.087	0.98737	1547.93	918.553	0.853556
1480	1835.87	642.631	0.900462	1752.07	725.651	0.971204	1546.49	918.054	0.896123
1481	1838.2	643.203	0.976859	1753.11	726.832	0.970124	1543.38	919.596	0.897194
1482	1841.22	644.535	0.981708	1750.45	730.544	0.97842	1541.86	921.404	0.921509
1483	1845.47	646.611	0.987966	1752.22	726.911	0.989267	1542.17	921.951	0.822804
1484	1851.73	648.569	0.971953	1751.46	724.409	0.99674	1540.32	921.435	0.76038
1485	1852.47	649.473	0.963921	1755.27	722.555	0.993938	1852.45	651.986	0.116427
1486	1848.84	643.454	0.978443	1755.79	721.048	0.992111	1525.11	909.121	0.356384
1487	1852	642.252	0.961237	1755.64	719.541	0.99106	1506.09	913.374	0.823968
1488	1852.1	641.625	0.965423	1756.26	718.698	0.988234	1507.53	904.437	0.966389
1489	1850.67	637.655	0.945389	1753.96	717.189	0.99077	1510.83	893.981	0.960024
1490	1850.68	637.682	0.945474	1753.93	717.182	0.990994	1510.82	893.976	0.959959
1491	1849.91	638.856	0.962154	1754.14	716.122	0.981901	1511.79	888.028	0.917944
1492	1847.92	639.669	0.971951	1752.36	715.432	0.983758	1518.33	880.021	0.960595
1493	1841.39	637.851	0.975945	1750.48	717.336	0.990871	1523.64	878.643	0.963773
1494	1837.48	636.264	0.979591	1748.88	716.242	0.989509	1529.31	879.043	0.954107
1495	1836.29	635.182	0.978288	1748.67	716.156	0.992756	1531.92	881.478	0.924981
1496	1837.07	636.035	0.978752	1749.71	715.98	0.993044	1539.26	884.679	0.895134
1497	1836.51	638.731	0.961339	1747.63	718.033	0.989795	1536.84	893.213	0.227564
1498	1836.38	637.216	0.968627	1750.51	718.21	0.992936	1594.54	839.218	0.0960268
1499	1835.86	634.662	0.968547	1751.17	721.392	0.993574	1838.03	636.239	0.109401
1500	1839.33	633.32	0.986367	1757.95	727.045	0.981151	1539.35	917.162	0.326823
1501	1839.33	633.32	0.986367	1757.95	727.045	0.981151	1539.69	920.781	0.342327
1502	1844.74	634.863	0.987769	1764.19	729.218	0.994138	1548.48	921.227	0.480748
1503	1846.72	635.504	0.984436	1769.15	730.01	0.985636	1851.16	635.528	0.114106
1504	1851.78	636.316	0.919306	1769.35	733.163	0.964786	1551.51	929.596	0.402866
1505	1855.02	641.107	0.972757	1770.29	733.777	0.960531	1554.61	928.582	0.382829
1506	1855.2	644.841	0.986179	1769.83	733.705	0.971216	1557.37	932.11	0.898785
1507	1857.13	650.156	0.98609	1769.83	733.404	0.978089	1562.36	925.802	0.828537
1508	1859.21	653.076	0.96799	1771.66	734.325	0.976116	1563.72	916.811	0.948828
1509	1862.86	657.5	0.980232	1772.3	734.458	0.946308	1552.79	921.38	0.884035
1510	1867.43	661.308	0.974694	1773.81	734.506	0.973349	1549.28	911.726	0.92328
1511	1868.89	664.948	0.982163	1771.72	733.754	0.966386	1551.4	910.936	0.914334
1512	1872.86	664.094	0.992145	1771.42	729.911	0.975385	1548.57	909.299	0.952606
1513	1876.52	664.115	0.99151	1772.08	729.322	0.979542	1544.84	907.95	0.869907
1514	1876.52	664.123	0.99156	1772.09	729.3	0.979165	1544.84	907.948	0.869879
1515	1880.95	663.838	0.988426	1778.2	725.95	0.996371	1528.76	905.633	0.675835
1516	1880.97	660.423	0.97929	1780.98	725.673	0.998225	1531.39	883.682	0.88463
1517	1882.55	656.861	0.96406	1781.53	725.648	0.997687	1516.66	880.784	0.953673
1518	1884.3	655.823	0.963056	1782.02	722.804	0.996878	1518.1	874.994	0.966485
1519	1884.26	653.442	0.936978	1780.95	719.785	0.996084	1515.64	863.673	0.937735
1520	1881.62	652.07	0.98119	1782.1	718.482	0.995548	1522.59	858.695	0.945815
1521	1878.03	651.65	0.98823	1779.58	718.557	0.994078	1531.25	858.402	0.924123
1522	1874.99	649.201	0.991021	1779.14	718.476	0.991478	1539.96	858.784	0.94911
1523	1877.02	649.084	0.992291	1780.66	717.682	0.993631	1543.07	858.512	0.899241
1524	1875.04	645.677	0.992503	1778.57	719.823	0.992415	1547.39	861.506	0.71832
1525	1875.21	647.879	0.993408	1777.65	719.594	0.992874	1554.84	871.394	0.970541
1526	1874.45	646.829	0.990087	1783.38	722.239	0.997455	1552.57	874.64	0.932497
1527	1874.63	647.377	0.989723	1785.52	725.52	0.994223	1549.81	881.286	0.941652
1528	1875.9	646.702	0.987598	1788.4	726.144	0.983137	1549.76	889.367	0.89414
1529	1880.95	647.155	0.980808	1791	728.616	0.975281	1549.6	894.586	0.930369
1530	1884.77	649.063	0.967262	1794.35	730.016	0.980587	1552.36	910.8	0.952024
1531	1885.36	648.203	0.962937	1796.64	734.014	0.96659	1554.82	923.395	0.892573
1532	1883.91	649.705	0.951208	1800.98	733.863	0.955124	1567.62	925.965	0.854138
1533	1888.62	658.085	0.985975	1802.92	735.379	0.972235	1572.45	931.274	0.77661
1534	1889.69	658.44	0.982761	1801.75	737.784	0.957379	1575.48	926.107	0.888175
1535	1888.97	661.659	0.985918	1803.48	739.979	0.956334	1582.56	924.232	0.882975
1536	1888.95	661.566	0.985328	1803.48	739.957	0.956082	1582.55	924.232	0.882735
1537	1890.94	666.821	0.982166	1804.46	741.303	0.930588	1586.83	921.942	0.952995
1538	1891	670.307	0.956842	1803.37	741.716	0.956118	1585.9	916.537	0.958985
1539	1894.81	671.769	0.963237	1803.71	741.589	0.9336	1584.13	914.22	0.924564
1540	1895.77	673.565	0.970196	1803.91	741.505	0.948854	1579.32	917.692	0.910132
1541	1898.88	675.72	0.951436	1803.15	740.974	0.960553	1575.43	918.218	0.960461
1542	1900.79	679.363	0.960115	1802.21	738.959	0.987009	1573.34	920.302	0.924982
1543	1901.83	678.048	0.966555	1802.58	738.593	0.994146	1571.48	922.34	0.903016
1544	1905.03	674.042	0.96338	1803.54	736.86	0.983485	1555.69	919.977	0.818892
1545	1905.05	670.042	0.91905	1807.31	736.811	0.993939	1545.65	902.567	0.930938
1546	1906.6	667.133	0.903178	1808.84	735.076	0.990192	1538.87	897.978	0.975431
1547	1905.35	663.232	0.935651	1808.6	734.155	0.982239	1542.79	888.051	0.956914
1548	1906.29	660.407	0.871127	1808.07	732.204	0.986841	1546.18	879.591	0.950474
1549	1900.34	659.121	0.955642	1805.9	732.696	0.977722	1560.2	871.675	0.917232
1550	1900.81	659.063	0.932751	1806.9	731.544	0.984858	1564.4	872.57	0.850803
1551	1900.13	657.047	0.935074	1803.4	732.116	0.990358	1539.19	826.21	0.908695
1552	1900.39	658.291	0.942731	1803.82	733.552	0.990626	1573.45	876.568	0.865017
1553	1901.12	659.546	0.942946	1803.7	734.4	0.973282	1574.94	887.568	0.831479
1554	1900.11	659.586	0.963443	1804.39	733.498	0.983294	1532.13	833.915	0.783001
1555	1898.08	659.33	0.970586	1807.53	735.624	0.989471	1573.24	891.704	0.746137
1556	1898.61	661.115	0.969888	1809.09	741.023	0.994224	1571.03	892.348	0.913103
1557	1898.57	656.298	0.957051	1809.3	741.504	0.993756	1569.44	900.309	0.950205
1558	1899.09	661.105	0.96188	1813.18	745.551	0.994461	1565.93	911.722	0.809406
1559	1901.52	662.871	0.946735	1818.67	745.645	0.960079	1567.21	924.141	0.831651
1560	1901.45	663.091	0.929365	1818.41	745.764	0.966911	1567.29	923.505	0.84011
1561	1904.74	666.448	0.910656	1817.9	744.742	0.962359	1570.9	925.229	0.887795
1562	1906.69	671.035	0.777691	1818.16	745.943	0.962946	1578.56	934.606	0.848893
1563	1905.85	672.579	0.90806	1818.91	751.108	0.969379	1583.23	933.516	0.786008
1564	1906.37	673.272	0.681805	1819.28	751.393	0.955134	1594.94	937.353	0.83073
1565	1908.24	678.858	0.851184	1821.64	750.814	0.969846	1601.17	930.146	0.914711
1566	1909.06	681.249	0.835767	1822.19	753.626	0.847014	1601.77	924.605	0.921633
1567	1906.29	681.851	0.932515	1821.93	752.374	0.950444	1602.63	921.59	0.954072
1568	1904.27	681.388	0.845942	1819.44	754.405	0.935809	1600.94	918.962	0.958195
1569	1908.02	683.579	0.73297	1819.17	752.494	0.931179	1598.4	922.908	0.901756
1570	1912.02	685.505	0.600159	1817.07	750.537	0.982343	1596.88	925.688	0.883751
1571	1825.85	236.419	0.370149	1815.47	750.329	0.986051	1595.55	930.759	0.903484
1572	1910.61	682.257	0.361079	1815.8	747.781	0.98439	1588.35	933.422	0.918301
1573	1914.33	678.13	0.316704	1819.54	745.219	0.976671	1569.35	911.602	0.885725
1574	1910.66	676.386	0.202501	1817.47	744.932	0.987295	1562.39	906.229	0.846623
1575	1911.57	672.588	0.315082	1817.86	742.735	0.993329	1566.18	896.582	0.945474
1576	1910.02	666.42	0.367146	1816.36	741.894	0.9957	1568.57	889.576	0.942708
1577	1910.93	668.054	0.331357	1816.23	739.218	0.997458	1567.46	884.793	0.975418
1578	1905.4	665.406	0.736739	1814.69	738.943	0.997464	1569.3	883.262	0.975148
1579	1909.33	666.487	0.870377	1816.57	738.659	0.994383	1569.52	885.591	0.974753
1580	1907.13	665.515	0.86383	1818.59	738.851	0.993693	1571.53	892.001	0.889607
1581	1909.27	666.196	0.916983	1821.07	740.873	0.992888	1574.6	902.554	0.412466
1582	1910.54	668.002	0.826558	1820.27	742.568	0.98509	1573.06	909.177	0.821074
1583	1911.54	666.575	0.678113	1822.9	743.055	0.985596	1573.93	914.618	0.907426
1584	1911.53	666.561	0.677133	1822.86	743.085	0.985552	1573.84	914.599	0.909056
1585	1911.84	674.367	0.330284	1825.93	744.101	0.994636	1573.36	923.105	0.892348
1586	1912.8	667.915	0.625902	1826.03	746.284	0.988137	1579.23	929.042	0.776914
1587	1911.27	673.101	0.83239	1828.47	745.855	0.991637	1584.79	932.925	0.819509
1588	1918.88	673.15	0.0882485	1828.57	746.238	0.989356	1587.07	936.234	0.896873
1589	1581.41	941.343	0.0583635	1830.47	747.551	0.991781	1583.54	938.977	0.847348
1590	1582.14	941.495	0.0754332	1831.9	748.959	0.987688	1585.57	940.091	0.877056
1591	1833.92	751.545	0.0571358	1832.2	748.96	0.985148	1585.53	940.498	0.871589
1592	1532.93	910.202	0.122498	1832.36	749.607	0.982894	1586.28	941.508	0.838137
1593	1834.08	751.658	0.0648844	1835.11	750.153	0.981072	1586.11	941.71	0.790882
1594	1850.57	228.462	0.248598	1834.45	749.985	0.98517	1584.88	943.67	0.760119
1595	1848.36	229.802	0.436526	1835.2	749.829	0.978531	1586.39	945.179	0.620319
1596	1849.45	231.351	0.635441	1833.27	749.243	0.982114	1586.6	946.814	0.862501
1597	1851.64	228.861	0.296311	1831.94	749.463	0.982657	1587.59	947.51	0.782818
1598	1834.52	751.014	0.0906461	1831.49	748.021	0.981589	1588.14	950.674	0.738073
1599	1835.32	750.515	0.0743716	1831.69	748.028	0.987221	1591.72	948.036	0.633128
1600	1850.91	234.462	0.179232	1831.87	747.471	0.982428	1589.03	946.803	0.662415
1601	1835	750.866	0.0850112	1831.57	747.693	0.983805	1589.67	947.39	0.923663
1602	1835.42	750.434	0.0771797	1833.39	747.653	0.979505	1591.35	948.154	0.949465
1603	1835.28	749.692	0.0612415	1833.85	747.636	0.98333	1588.57	946.659	0.954242
1604	1835.17	749.624	0.0564916	1834.7	747.597	0.983721	1590.66	945.511	0.935469
1605	1850.98	243.285	0.229519	1834.2	747.573	0.979463	1592.05	946.881	0.890912
1606	1853.2	245.507	0.456566	1834.83	746.289	0.978447	1592.99	947.937	0.871394
1607	1855.44	246.87	0.27088	1834.97	746.742	0.975148	1594.24	949.246	0.868595
1608	1855.44	246.854	0.269052	1834.94	746.711	0.975222	1594.3	949.124	0.870548
1609	1858.65	251.212	0.254915	1834.46	746.008	0.980656	1594.26	949.709	0.844512
1610	1596.81	956.292	0.114023	1835.26	745.317	0.981886	1595.12	949.675	0.87627
1611	1597.66	956.729	0.0818275	1836.4	745.004	0.9803	1595.55	949.588	0.905531
1612	1836.21	749.105	0.0795222	1835.41	744.646	0.976448	1596.39	948.698	0.80976
1613	1836.06	749.067	0.0816707	1836.65	744.052	0.978538	1597.5	946.869	0.858554
1614	1836.05	748.627	0.08246	1834.38	744.129	0.976117	1597.77	945.94	0.867915
1615	1598.38	955.796	0.0623429	1837.23	744.462	0.981077	1600.32	946.34	0.85518
1616	1836.18	749.103	0.0762406	1836.61	744.19	0.97903	1600.59	947.343	0.847323
1617	1866.88	232.308	0.24352	1837.37	743.081	0.9833	1601.73	945.666	0.800805
1618	1866.01	232.206	0.0627616	1839.36	742.986	0.986457	1602.25	943.229	0.764462
1619	1863.48	233.137	0.158712	1839.32	743.386	0.984869	1602.79	944.263	0.869628
1620	1862.16	232.462	0.435413	1837.95	743.477	0.979276	1602.76	944.525	0.885476
1621	1863.49	234.15	0.452688	1838.74	743.204	0.983713	1601.6	943.883	0.88295
1622	1863.55	233.661	0.369238	1837.62	742.899	0.987511	1600.52	945.577	0.887427
1623	1863.66	234.487	0.092887	1837.03	743.28	0.983089	1600.71	945.641	0.862186
1624	1837.5	748.85	0.0772327	1836.43	742.205	0.982142	1601.31	946.035	0.876967
1625	1837.59	749.219	0.0758392	1836.34	742.745	0.978143	1600.48	947.164	0.844838
1626	1837.24	749.519	0.0682825	1836.27	743.563	0.975863	1600.5	947.944	0.865445
1627	1836.93	749.205	0.0700793	1836.84	742.523	0.98267	1599.13	949.369	0.897118
1628	1837.46	749.516	0.0727631	1834.97	742.77	0.974376	1598.31	950.128	0.87653
1629	1864.11	243.114	0.166037	1835.53	742.829	0.982373	1598.92	950.793	0.859335
1630	1918.96	658.047	0.281912	1834.47	742.525	0.979796	1599.5	950.653	0.855913
1631	1865.78	244.519	0.49316	1834.43	741.945	0.977747	1600.18	951.294	0.833407
1632	1865.78	244.527	0.488422	1834.42	741.95	0.977697	1600.18	951.266	0.832937
1633	1867.76	244.763	0.552401	1834.32	741.821	0.971402	1599.09	951.608	0.874986
1634	1867.18	245.701	0.638869	1834.07	740.33	0.97325	1598.92	951.5	0.882435
1635	1868.69	247.873	0.584635	1834.55	739.836	0.978237	1600.11	952.189	0.779199
1636	1872.26	248.073	0.202192	1834.65	739.488	0.983733	1600.94	951.85	0.82544
1637	1872.16	247.925	0.191889	1834.18	739.655	0.986545	1600.92	952.335	0.899435
1638	1919.56	657.738	0.163372	1834.99	738.165	0.982985	1601.23	952.793	0.908912
1639	1917.87	654.255	0.183839	1834.58	737.16	0.981748	1602.35	952.846	0.936834
1640	1919.39	658.674	0.122701	1834.99	738.079	0.981561	1602.62	951.906	0.953736
1641	1919.79	654.521	0.0785449	1835.22	738.039	0.983149	1603.99	950.866	0.932275
1642	1838.66	747.865	0.0644155	1836.29	738.516	0.982028	1604.56	951.369	0.873926
1643	1873.1	235.145	0.0939147	1838.47	738.718	0.989238	1606.46	951.882	0.86891
1644	1870.62	233.804	0.231576	1838.71	738.987	0.98964	1607.58	952.827	0.801686
1645	1870.65	232.941	0.0811467	1838.45	739.116	0.987375	1606.3	950.646	0.861714
1646	1872.61	233.38	0.120928	1839.6	738.657	0.992067	1607.09	951.781	0.809157
1647	1873.16	232.882	0.267695	1840.02	739.447	0.988447	1606.38	950.985	0.91222
1648	1874.01	232.733	0.358724	1840.12	738.65	0.991859	1606.55	951.15	0.901553
1649	1873.62	231.107	0.158988	1838.64	737.857	0.990115	1606.63	950.218	0.797563
1650	1873.71	231.289	0.419	1838.46	737.567	0.99061	1605.38	951.442	0.872166
1651	1872.51	230.974	0.159486	1837.99	738.855	0.985317	1603.78	950.743	0.833843
1652	1838.52	747.774	0.0449295	1837.45	738.117	0.99007	1603.51	949.851	0.843961
1653	1566.56	926.271	0.0623865	1836.58	737.355	0.981607	1603.55	949.936	0.861453
1654	1918.63	653.659	0.269854	1836.96	737.476	0.985221	1603.21	950.53	0.884994
1655	1911.23	657.414	0.117388	1834.65	737.613	0.985032	1603.18	950.813	0.902253
1656	1911.29	657.466	0.109212	1834.67	737.599	0.984812	1603.16	950.81	0.90232
1657	1913.13	652.225	0.111336	1835.42	736.944	0.985705	1603.5	950.837	0.924057
1658	1834	735.599	0.0635903	1835.37	735.938	0.97401	1603.36	950.662	0.910614
1659	1914.45	650.023	0.196421	1834.72	735.235	0.984355	1604	952.291	0.902762
1660	1913.96	650.67	0.124728	1834.07	735.672	0.982859	1605.33	952.91	0.841746
1661	1913.53	649.735	0.44713	1832.52	735.499	0.985687	1605.88	953.356	0.898685
1662	1874.18	245.957	0.184859	1833.38	734.017	0.984208	1607.22	953.602	0.850539
1663	1918.51	647.685	0.113043	1832.85	733.349	0.983671	1607.58	953.271	0.850595
1664	1918.44	647.411	0.203585	1833.24	734.689	0.98506	1607.92	954.566	0.803388
1665	1914.56	647.613	0.285285	1832.32	734.4	0.988326	1608.02	955.103	0.815815
1666	1613.02	957.342	0.0724264	1832.28	733.437	0.986504	1607.83	954.054	0.810847
1667	1613.2	957.534	0.0723357	1831.39	734.329	0.987953	1607.87	953.953	0.874797
1668	1881.17	234.115	0.190706	1835.22	733.626	0.97396	1607.04	952.338	0.846067
1669	1918.16	647.636	0.112548	1834.14	733.946	0.980185	1605.86	951.098	0.918855
1670	1565.9	924.892	0.067552	1834.16	734.65	0.976742	1606	951.169	0.874115
1671	1918.79	651.902	0.0560491	1834.83	735.261	0.984462	1605.69	951.619	0.908593
1672	1566.6	925.659	0.0551169	1833.76	735.431	0.975102	1605.88	950.876	0.873185
1673	1918.16	653.288	0.0556855	1834.7	735.642	0.98269	1605.51	949.986	0.791778
1674	1915.15	650.512	0.131944	1834.26	735.37	0.977204	1604.89	951.153	0.863813
1675	1917.2	653.188	0.216528	1835	736.129	0.986016	1602.55	950.846	0.809802
1676	1917.71	654.718	0.107325	1835.54	736.03	0.984591	1603.64	950.309	0.833634
1677	1914.48	650.519	0.104549	1835.46	736.002	0.980635	1602.76	950.009	0.809796
1678	1917.88	651.943	0.128548	1834.76	736.221	0.97924	1601.53	949.247	0.88112
1679	1912.54	650.992	0.0650429	1834.71	735.839	0.988605	1602.1	949.497	0.872034
1680	1915.21	650.577	0.132873	1834.51	735.087	0.986944	1600.93	948.594	0.882257
1681	1913.19	650.18	0.291134	1834.13	735.879	0.980663	1600.6	948.498	0.88741
1682	1914.77	649.554	0.317902	1835.35	734.097	0.987965	1600.89	948.072	0.871351
1683	1914.76	649.54	0.316838	1835.37	734.11	0.988073	1600.88	948.067	0.871852
1684	1913.39	650.945	0.192946	1832.44	733.81	0.986711	1601.17	947.183	0.880546
1685	1913.83	649.489	0.140152	1831.9	733.575	0.988555	1601.71	946.618	0.851975
1686	1916.92	651.623	0.199752	1831.37	732.407	0.990932	1601.95	947.975	0.903464
1687	1914.08	648.306	0.161767	1830.22	733.161	0.987695	1601.99	948.5	0.906511
1688	1913.1	651.339	0.391456	1829.89	731.975	0.98913	1603.21	947.543	0.894775
1689	1913.11	646.719	0.614584	1830.36	733.398	0.987489	1602.73	949.31	0.891269
1690	1912.65	650.449	0.54965	1829.13	733.117	0.986568	1603.21	948.536	0.910831
1691	1911.86	649.456	0.833036	1829.46	732.846	0.986646	1603.93	947.952	0.900083
1692	1910.86	645.1	0.674901	1828.46	733.222	0.987993	1604.03	949.768	0.886332
1693	1910.66	648.13	0.240745	1830.89	733.719	0.9917	1604.13	950.147	0.897777
1694	1911.21	646.196	0.212781	1830.61	733.361	0.989448	1603.44	950.026	0.913336
1695	1911.12	648.273	0.147111	1830.16	734.352	0.991657	1603.27	951.015	0.902828
1696	1911.53	647.445	0.315504	1832	734.109	0.992098	1602.68	950.398	0.918687
1697	1912.42	649.005	0.112561	1831.47	734.002	0.991051	1603.14	951.633	0.924125
1698	1880.72	233.443	0.241883	1831.56	734.25	0.99318	1601.88	950.942	0.930012
1699	1881.23	233.677	0.391155	1833.49	734.528	0.989192	1601.13	951.098	0.916448
1700	1883.57	231.467	0.429846	1833.38	735.358	0.991542	1601.24	951.133	0.89987
1701	1885.17	230.362	0.214441	1833.88	734.697	0.990687	1601.21	950.99	0.900579
1702	1915.19	651.962	0.278266	1833.21	736.13	0.986377	1600.11	949.887	0.884534
1703	1917.14	653.048	0.0842333	1833.62	735.743	0.991124	1600.34	949.708	0.892642
1704	1912.69	652.299	0.601311	1834.68	735.35	0.987035	1600.11	949.855	0.894567
1705	1911.72	657.405	0.105684	1834.54	735.612	0.989416	1599.26	949.206	0.865245
1706	1911.51	656.853	0.125752	1835.91	734.924	0.982479	1599.74	948.482	0.879755
1707	1911.38	656.684	0.127625	1835.86	734.951	0.982664	1599.74	948.423	0.8795
1708	1913.44	651.595	0.121391	1835.19	735.719	0.986674	1600.33	948.122	0.883206
1709	1912.67	651.484	0.167871	1834.55	734.665	0.988119	1600.38	947.433	0.885201
1710	1913.27	651.488	0.189988	1834.4	734.522	0.991405	1600.8	948.006	0.884059
1711	1914.23	651.55	0.117015	1833.25	735.287	0.986608	1601.82	948.197	0.893077
1712	1913.64	649.715	0.244557	1832.48	734.712	0.984637	1601.77	946.544	0.893059
1713	1913.73	650.448	0.332843	1832.54	733.644	0.989771	1602.21	946.401	0.868977
1714	1913.03	651.315	0.500032	1830.99	733.765	0.99108	1602.22	946.16	0.91015
1715	1912.11	648.883	0.450138	1831.61	733.99	0.990261	1602.5	946.361	0.90424
1716	1913.39	648.777	0.498139	1832.59	733.081	0.98976	1603.61	945.52	0.891417
1717	1912.82	648.775	0.703349	1830.18	733.184	0.987037	1604.06	946.413	0.876234
1718	1911.8	648.777	0.574479	1830.14	733.125	0.982639	1603.63	945.579	0.868052
1719	1911.15	648.353	0.254632	1831.07	733.025	0.988764	1603.89	944.665	0.852864
1720	1911.46	649.394	0.450022	1829.55	733.356	0.980411	1603.35	944.915	0.860817
1721	1911.57	648.777	0.351076	1831.38	732.484	0.985983	1602.85	945.171	0.864755
1722	1913.57	648.846	0.100382	1832.79	733.402	0.986647	1603.4	944.687	0.898322
1723	1833.31	735.569	0.0776095	1831.7	733.408	0.979775	1603.11	944.404	0.888609
1724	1833.31	735.515	0.0634009	1833.68	733.158	0.976866	1602.96	943.804	0.883108
1725	1834.03	735.467	0.0778231	1834.44	734.554	0.976613	1602.6	943.037	0.86014
1726	1918.03	653.741	0.0824475	1834.16	734.577	0.984193	1601.9	944.153	0.878061
1727	1833.65	735.688	0.0664316	1834.44	734.789	0.982422	1601.12	945.713	0.910927
1728	1833.76	735.918	0.0617206	1835.45	735.53	0.981411	1599.72	945.861	0.841929
1729	1917.6	657.805	0.0393036	1834.24	735.549	0.988435	1599.82	945.631	0.856213
1730	1833.73	736.43	0.0386537	1835.51	736.642	0.988217	1599.9	945.356	0.857426
1731	1833.74	736.422	0.0384536	1835.53	736.645	0.988292	1599.9	945.353	0.856403
1732	1919.87	653.522	0.0410793	1836.59	737.203	0.990736	1599.65	946.302	0.844672
1733	1920.98	659.268	0.0776973	1837.03	737.264	0.98934	1599.78	946.421	0.856719
1734	1565.19	924.432	0.0509618	1836.72	737.276	0.983852	1599.18	946.038	0.686372
1735	1838.68	747.595	0.0447095	1837.07	737.353	0.989257	1599.73	947.163	0.825071
1736	1920.24	658.124	0.0623707	1836.79	737.415	0.986012	1600.28	947.787	0.843233
1737	1920.23	658.287	0.0521568	1836.71	737.651	0.988112	1599.99	947.267	0.882743
1738	1920.38	658.478	0.0630138	1836.71	737.366	0.987181	1600.38	948.708	0.857208
1739	1833.93	736.745	0.047861	1836.17	737.778	0.986002	1600.92	949.127	0.881452
1740	1565.52	924.636	0.048512	1835.04	736.157	0.988683	1602.16	949.405	0.900041
1741	1919.9	658.472	0.134633	1834.05	736.474	0.98703	1602.95	949.186	0.904623
1742	1833.76	736.04	0.056993	1834.7	736.411	0.987434	1603.18	949.904	0.895389
1743	1920.73	658.376	0.155753	1834.03	736.397	0.98977	1603.59	948.996	0.912289
1744	1914.34	652.471	0.314844	1832.96	737.152	0.990822	1603.62	948.441	0.910331
1745	1913.53	650.192	0.0778495	1832.23	736.555	0.98853	1604.32	948.82	0.903949
1746	1912.01	652.585	0.463403	1831.91	739.128	0.991793	1603.53	949.162	0.870709
1747	1913.59	650.917	0.218852	1831.39	737.821	0.994275	1603.44	948.003	0.906881
1748	1912.92	651.31	0.411142	1831.27	738.255	0.992997	1602.7	947.884	0.889085
1749	1912.93	658.142	0.399474	1831.36	737.439	0.994339	1602.54	947.341	0.884981
1750	1912.52	652.992	0.242056	1830.33	738.538	0.993828	1602.12	946.514	0.884454
1751	1910.88	657.814	0.312735	1830.49	738.693	0.996428	1601.27	946.537	0.908644
1752	1911.91	657.229	0.340591	1831.35	738.823	0.993981	1599.88	946.629	0.86061
1753	1913.16	654.07	0.272529	1830.86	739.022	0.995729	1599.31	947.073	0.823616
1754	1919.88	658.674	0.164781	1830.85	739.231	0.995138	1596.89	947.808	0.816261
1755	1919.91	658.718	0.162076	1830.83	739.217	0.995163	1596.72	947.836	0.819391
1756	1918.34	659.885	0.105889	1831.12	738.9	0.995791	1595.6	947.677	0.810432
1757	1917.62	660.249	0.272139	1830.7	739.273	0.996488	1595.01	947.368	0.831526
1758	1919.01	659.716	0.0749775	1831.49	740.255	0.995062	1593	948.215	0.795467
1759	1918.8	659.702	0.126869	1831.65	740.179	0.9944	1593.27	947.969	0.831257
1760	1914.25	659.768	0.132664	1831.2	740.232	0.993931	1593.01	946.905	0.832402
1761	1918.17	659.526	0.0671839	1832.83	740.171	0.992351	1591.51	947.436	0.871811
1762	1913.85	661.195	0.122288	1833.12	740.854	0.993764	1591.13	948.456	0.875246
1763	1918.55	659.648	0.103914	1833.3	741.154	0.993426	1590.77	948.397	0.895884
1764	1549.22	924.919	0.0797546	1833.55	742.487	0.990618	1591.44	948.474	0.870386
1765	1837.44	749.166	0.0591608	1833.49	741.45	0.992954	1594.27	948.999	0.848587
1766	1919.66	661.496	0.0685849	1833.26	742.734	0.992043	1595.02	949.354	0.846658
1767	1549.46	925.127	0.082729	1832.4	742.193	0.993449	1595.63	950.18	0.886617
1768	1549.66	925.291	0.0691663	1832.36	741.56	0.99226	1596.61	950.137	0.869377
1769	1911.06	661.341	0.12622	1830.94	742.127	0.993703	1596.53	950.215	0.865276
1770	1910.98	661.615	0.26734	1831.42	743.708	0.994153	1597.67	950.697	0.885507
1771	1918.66	660.275	0.145862	1830.37	743.212	0.995621	1598.31	949.386	0.863607
1772	1910.85	662.312	0.348408	1830	743.524	0.996429	1599.07	950.517	0.860959
1773	1911.02	660.137	0.77924	1829.29	742.538	0.996447	1599.59	949.921	0.845938
1774	1911.04	660.298	0.603077	1828.86	743.067	0.996046	1599.56	949.516	0.854758
1775	1911.06	659.569	0.577324	1828.05	742.831	0.996354	1600.73	949.216	0.854486
1776	1911.17	660.439	0.854781	1827.37	742.672	0.994703	1599.49	950.519	0.867709
1777	1909.4	660.891	0.660456	1826.57	742.274	0.996599	1598.33	949.181	0.836167
1778	1909.86	659.77	0.777012	1825.61	742.755	0.993308	1596.59	949.442	0.856742
1779	1909.89	659.75	0.776798	1825.59	742.664	0.993399	1596.58	949.471	0.855983
1780	1911.23	661.571	0.791474	1826.26	742.693	0.996644	1596.17	949.518	0.873778
1781	1911	659.824	0.82443	1825.13	742.403	0.99494	1595.56	949.378	0.87989
1782	1909.22	661.743	0.92109	1825.48	743.79	0.993453	1594.24	949.441	0.856643
1783	1910.07	662.627	0.85478	1825.38	743.517	0.992825	1592.85	949.955	0.839337
1784	1913.2	663.65	0.71362	1825.46	743.494	0.990767	1591.12	949.408	0.887889
1785	1913.36	664.038	0.651891	1825.72	744.932	0.992721	1589.31	948.985	0.894183
1786	1912.42	662.314	0.756151	1826.35	744.856	0.992942	1589.16	949.8	0.908845
1787	1914.06	663.332	0.382328	1827.91	745.605	0.994869	1587.64	949.547	0.909692
1788	1913.21	663.592	0.369586	1828.16	745.437	0.994771	1586.9	950.42	0.916605
1789	1914.15	664.696	0.197159	1828.61	746.922	0.993796	1585.84	949.695	0.935698
1790	1913.24	664.055	0.279185	1829.9	747.071	0.991153	1586.24	949.953	0.93512
1791	1914.31	664.885	0.0975212	1830.16	747.375	0.990516	1585.87	950.104	0.931928
1792	1834.78	750.767	0.085851	1830.15	747.339	0.985492	1586.52	949.996	0.912168
1793	1913.62	664.816	0.0861662	1830.22	746.983	0.990575	1586.6	950.309	0.92324
1794	1834.52	750.426	0.0780651	1829.5	747.192	0.989026	1587.42	950.491	0.914476
1795	1549.51	925.334	0.0984535	1830.78	746.907	0.991433	1588.41	951.376	0.903398
1796	1913.98	663.346	0.170781	1830.33	746.975	0.988414	1588.86	950.405	0.912042
1797	1913.63	663.882	0.243282	1829.71	746.383	0.992345	1590.28	951.171	0.909591
1798	1917.65	662.777	0.327309	1829.82	745.84	0.993624	1591.17	950.971	0.880674
1799	1912.58	663.694	0.133001	1830.34	746.073	0.989286	1592.1	950.515	0.869327
1800	1913.84	664.938	0.365611	1828.31	745.695	0.993759	1593.29	949.389	0.846745
1801	1911.43	664.061	0.348777	1828.57	745.061	0.9919	1592.95	949.776	0.825109
1802	1913.51	664.685	0.314565	1827.6	744.348	0.995065	1593.82	948.656	0.858229
1803	1913.53	664.789	0.317739	1827.49	744.468	0.994954	1593.82	948.599	0.859235
1804	1910.35	664.568	0.58376	1827.24	744.104	0.994849	1593.12	947.457	0.769291
1805	1910.82	664.168	0.399813	1826.66	744.508	0.995013	1592.74	947.424	0.824152
1806	1910.32	666.456	0.727874	1825.87	744.067	0.992978	1592.23	946.333	0.789703
1807	1909.95	664.571	0.542523	1826.98	742.576	0.995583	1590.66	944.545	0.793573
1808	1911.7	664.932	0.792928	1825.77	743.478	0.994218	1589.87	943.546	0.796816
1809	1912.32	663.351	0.801765	1825.29	742.643	0.995188	1588.82	942.951	0.79765
1810	1911	666.578	0.0755679	1825.45	742.978	0.994712	1586.74	943.285	0.778468
1811	1912.53	664.992	0.195669	1824.8	742.523	0.992472	1587.15	942.729	0.772215
1812	1912.78	666.749	0.397824	1825.16	742.636	0.992143	1586	942.206	0.762166
1813	1910.38	662.511	0.0950398	1826.09	744.636	0.994206	1583.69	941.34	0.689624
1814	1911.6	667.009	0.192765	1827.34	744.18	0.993798	1543.05	917.279	0.669777

## Sheet: 130
Frame Number	Head X Position (pixels)	Head Y Position (pixels)	Head Prediction Likelihood	Servo Horn X Position (pixels)	Servo Horn Y Position (pixels)	Servo Horn Prediction Likelihood	Tail X Position (pixels)	Tail Y Position (pixels)	Tail Prediction Likelihood
0	410.461	497.754	0.986885	283.293	486.245	0.987488	21.6991	473.052	0.812391
1	411.966	497.394	0.98961	283.952	485.763	0.983694	21.5161	473.772	0.842944
2	411.776	497.827	0.98875	283.704	486.246	0.987955	20.3863	473.13	0.831171
3	413.306	498.382	0.991673	283.811	486.484	0.985016	20.1273	473.79	0.819994
4	411.361	497.766	0.985782	283.959	486.417	0.983002	20.7067	473.832	0.83351
5	411.387	497.769	0.985907	283.959	486.417	0.983002	20.7366	473.862	0.832192
6	413.052	497.016	0.988525	284.286	486.816	0.984512	23.3748	475.625	0.774096
7	412.81	497.839	0.990931	284.038	486.441	0.98385	22.6668	474	0.763565
8	413.496	498.491	0.990312	284.477	486.476	0.983451	21.7254	474.125	0.837623
9	413.01	498.652	0.989941	284.939	486.69	0.985456	21.8698	474.109	0.798051
10	413.936	499.114	0.990746	284.821	487.234	0.984095	22.5642	473.883	0.787365
11	414.455	499.374	0.991814	285.294	486.469	0.986094	21.5172	475.354	0.853157
12	415.021	499.13	0.991067	285.294	486.279	0.987897	23.1627	474.569	0.74399
13	414.83	499.553	0.993115	285.306	486.52	0.988523	22.6874	474.618	0.783376
14	414.137	499.401	0.991558	285.869	487.391	0.987116	24.4783	475.099	0.747193
15	413.883	499.519	0.991609	285.139	486.966	0.985289	22.7782	475.665	0.81904
16	414.215	498.93	0.990078	285.588	487.217	0.987545	24.0868	475.18	0.779214
17	414.619	499.16	0.992057	285.518	487.081	0.986359	22.0759	476.405	0.818945
18	414.13	498.609	0.990566	285.654	486.836	0.987098	21.9311	475.894	0.825012
19	413.54	498.348	0.989107	285.527	486.72	0.984841	21.9374	475.633	0.811964
20	413.919	498.456	0.990184	285.018	487.605	0.984398	21.9688	476.746	0.842285
21	412.932	498.286	0.98975	284.506	487.197	0.984675	22.315	477.234	0.811284
22	412.72	498.34	0.986893	284.003	486.553	0.983373	21.117	476.967	0.844551
23	411.408	497.135	0.985218	283.525	486.372	0.983939	21.3948	476.326	0.847657
24	413.553	496.691	0.986982	283.89	486.474	0.985284	22.4469	476.077	0.803621
25	411.937	496.676	0.983431	283.771	486.097	0.984607	22.8124	476.044	0.738936
26	413.012	495.577	0.98161	282.697	485.539	0.986845	22.6987	476.887	0.839773
27	412.399	496.585	0.986908	282.861	486.601	0.984936	23.3844	475.46	0.818583
28	411.7	496.771	0.985267	282.967	485.41	0.983415	23.5607	476.375	0.780566
29	411.656	496.763	0.985151	282.99	485.412	0.983455	23.5642	476.379	0.780386
30	411.997	496.153	0.984158	282.9	487.028	0.985065	22.7374	475.315	0.797475
31	411.793	496.288	0.98423	283.388	485.749	0.984732	22.0826	475.285	0.815853
32	410.508	496.56	0.980054	282.266	484.721	0.985028	23.9531	475.277	0.746573
33	410.738	496.724	0.978068	282.602	485.323	0.985687	23.711	474.25	0.733874
34	411.515	496.235	0.985168	282.754	485.166	0.985586	23.0473	473.964	0.726443
35	412.283	496.945	0.98747	283.462	485.662	0.986307	23.897	474.202	0.738387
36	411.586	496.885	0.98497	283.779	485.232	0.983783	23.1417	473.093	0.77214
37	412.555	496.635	0.985998	283.885	486.117	0.9852	22.5286	473.305	0.777555
38	413.181	497.022	0.989385	283.986	486.478	0.986071	21.9357	473.385	0.821353
39	413.597	497.61	0.990783	283.924	486.557	0.985201	25.3505	475.328	0.768484
40	413.668	497.863	0.991794	284.195	486.503	0.98282	24.0723	475.213	0.797355
41	412.641	498.242	0.990957	284.674	486.243	0.984178	24.4618	474.351	0.750763
42	414.995	498.195	0.992886	284.651	486.19	0.98412	23.139	473.916	0.832428
43	414.082	500.445	0.992553	284.648	486.436	0.982828	23.3168	474.291	0.838022
44	413.638	499.97	0.991389	285.713	485.617	0.986114	22.9553	473.643	0.901394
45	415.818	501.133	0.994041	285.357	486.409	0.985763	23.6017	472.502	0.872203
46	413.795	501.446	0.99289	285.867	486.989	0.98786	24.4164	473.489	0.83558
47	416.129	501.718	0.992311	285.884	487.763	0.987898	23.3834	474.145	0.89896
48	415.385	502.579	0.992573	285.821	487.699	0.987231	24.4662	472.248	0.837674
49	415.762	503.019	0.993245	286.273	487.219	0.989269	24.4063	472.102	0.853191
50	415.056	503.11	0.993246	285.889	487.262	0.986993	24.4842	472.904	0.810332
51	415.355	503.012	0.992247	285.91	487.686	0.987846	24.0058	471.993	0.755856
52	417.074	503.053	0.993018	286.654	487.44	0.990141	26.8666	469.749	0.796268
53	417.088	503.034	0.993041	286.653	487.421	0.990137	26.8665	469.749	0.796253
54	414.955	502.982	0.992563	286.205	487.66	0.986188	27.0596	470.308	0.805789
55	414.696	502.557	0.992046	286.219	488.535	0.98821	24.7841	472.816	0.844601
56	414.542	502.104	0.992633	286.018	487.495	0.986743	26.233	470.149	0.782016
57	415.026	502.488	0.992963	285.761	487.512	0.985075	26.708	470.583	0.76576
58	414.55	502.289	0.992865	285.58	487.435	0.985598	26.134	470.522	0.775858
59	413.612	501.183	0.991481	285.347	487.318	0.985245	27.7123	470.928	0.783899
60	414.541	501.107	0.992994	285.454	487.631	0.982371	27.6077	470.429	0.821495
61	413.949	501.107	0.992896	285.042	486.991	0.981957	26.2915	471.224	0.736203
62	414.268	500.729	0.992792	284.686	487.917	0.982485	26.1586	471.109	0.751061
63	413.771	501.165	0.993157	284.488	487.913	0.981134	24.8607	473.836	0.77076
64	413.811	500.521	0.991961	284.218	487.936	0.983302	26.505	472.506	0.740561
65	413.599	500.815	0.991748	283.962	487.622	0.982767	26.7821	471.349	0.768831
66	413.144	501.039	0.992518	283.974	487.226	0.985247	26.0231	471.51	0.746093
67	411.346	500.015	0.9884	283.279	487.117	0.984495	23.8253	474.022	0.833489
68	411.22	499.437	0.987628	283.24	486.813	0.986978	26.0061	471.595	0.779307
69	411.736	500.113	0.990331	283.025	486.794	0.984356	25.1895	473.173	0.83025
70	412.891	499.927	0.991713	282.351	486.846	0.98455	23.0164	474.254	0.804313
71	411.055	499.697	0.989964	282.989	487.36	0.985232	24.5587	473.134	0.81278
72	411.264	500.54	0.987558	283.07	486.196	0.982724	23.4524	474.02	0.85491
73	412.773	499.771	0.990696	282.387	486.675	0.985674	23.3659	473.696	0.824379
74	411.516	500.798	0.988578	282.817	486.35	0.982658	22.6981	474.206	0.882029
75	412.686	500.376	0.993087	282.408	487.517	0.984749	24.053	473.059	0.854598
76	411.708	500.635	0.989892	282.266	487.324	0.987552	25.0217	473.387	0.868717
77	411.724	500.659	0.989872	282.256	487.283	0.987659	25.0216	473.386	0.868734
78	412.18	501.478	0.991915	282.159	488.677	0.98551	23.5268	473.631	0.849451
79	410.901	505.307	0.986262	281.603	490.559	0.984331	11.0928	478.179	0.259694
80	408.059	509.014	0.963848	278.636	492.439	0.989568	16.2323	479.577	0.512926
81	407.055	511.806	0.987942	275.715	492.366	0.990492	21.1373	481.618	0.335481
82	401.718	514.351	0.986219	275.954	490.443	0.981064	22.461	482.957	0.362962
83	397.261	515.971	0.98743	276.252	489.488	0.990715	44.8129	504.956	0.265122
84	396.358	515.944	0.984145	276.686	488.177	0.993271	394.631	507.101	0.105206
85	403.562	509.79	0.978631	279.271	484.856	0.992025	410.03	506.177	0.0613243
86	407.306	500.974	0.989646	283.605	483.096	0.990646	193.243	475.641	0.119357
87	411.716	498.812	0.948983	284.966	482.275	0.986945	411.351	492.066	0.0960474
88	410.655	492.018	0.937009	289.115	480.908	0.985185	411.099	491.934	0.122358
89	413.528	490.872	0.944361	290.187	480.487	0.99014	6.53975	413.132	0.186449
90	417.984	494.144	0.96644	291.155	479.704	0.99108	8.46006	411.343	0.402846
91	419.347	491.556	0.971021	291.348	477.476	0.988368	421.134	489.328	0.119784
92	420.509	485.515	0.990012	291.67	475.984	0.988165	5.55229	412.514	0.0741764
93	421.77	483.059	0.984038	294.46	475.267	0.988831	48.2422	466.639	0.13053
94	424.289	479.113	0.963898	295.089	474.879	0.984459	35.4167	461.525	0.208438
95	424.379	478.113	0.94922	297.375	475.588	0.986084	36.7386	471.654	0.824972
96	426.964	476.556	0.928619	297.35	478.275	0.985238	36.046	474.919	0.860383
97	429.624	471.857	0.991227	299.818	483.45	0.991079	30.9896	475.727	0.766826
98	430.435	471.534	0.992754	303.525	483.543	0.990536	30.3146	479.128	0.871035
99	433.992	474.191	0.994124	306.333	485.63	0.994693	17.574	491.611	0.706178
100	437.41	478.299	0.9878	309.662	486.33	0.994488	52.1456	501.426	0.356715
101	437.397	478.293	0.987638	309.665	486.34	0.994493	52.1416	501.407	0.359132
102	440.222	483.195	0.992514	310.237	488.849	0.992522	7.66953	516.086	0.825327
103	440.226	483.215	0.992515	310.234	488.849	0.992519	7.67	516.087	0.825374
104	442.858	484.481	0.98709	310.76	490.955	0.978817	17.1219	530.797	0.967649
105	441.808	486.328	0.989453	310.824	494.144	0.98868	26.0809	530.793	0.907966
106	441.465	489.337	0.986452	311.077	496.153	0.98963	34.2321	531.826	0.941744
107	442.779	492.462	0.968116	309.345	496.682	0.992709	42.6736	528.485	0.838763
108	442.28	493.65	0.969118	310.347	495.23	0.989616	49.1036	525.857	0.610904
109	444.015	494.444	0.953762	311.673	494.885	0.988159	50.2344	517.551	0.450857
110	441.95	497.35	0.983818	312.667	494.583	0.978394	49.2697	517.758	0.850917
111	440.656	498.363	0.986541	313.795	490.104	0.948033	42.537	520.78	0.894711
112	439.755	499.946	0.992794	314.593	489.929	0.973677	39.0061	517.893	0.973289
113	442.399	500.873	0.987322	317.349	487.553	0.982553	47.1321	509.106	0.940433
114	446.081	498.339	0.98804	320.582	486.028	0.99435	45.5242	493.106	0.801224
115	449.093	495.621	0.973708	323.812	483.546	0.996162	43.4679	485.148	0.879583
116	447.506	487.157	0.992954	326.975	481.411	0.997315	44.5422	474.381	0.876291
117	451.163	482.425	0.986178	328.138	479.379	0.992913	42.5344	466.161	0.868793
118	450.461	480.776	0.98095	327.076	476.715	0.990231	48.906	461.805	0.91665
119	455.623	478.221	0.972738	328.187	475.429	0.985971	54.0848	461.139	0.89346
120	455.273	475.318	0.956555	328.886	474.521	0.991026	59.6425	465.253	0.881098
121	458.27	472.314	0.966593	328.264	473.244	0.986155	63.8381	471.216	0.923139
122	457.915	469.16	0.982741	327.545	475.052	0.986529	62.9568	480.207	0.812233
123	457.859	467.806	0.983631	327.762	474.724	0.990222	60.7948	488.534	0.890127
124	458.299	466.715	0.973796	328.732	477.328	0.990414	56.5848	489.954	0.850718
125	458.309	466.719	0.973892	328.718	477.313	0.990395	56.593	489.985	0.852576
126	459.02	465.891	0.98482	330.287	479.828	0.994449	54.3094	492.244	0.930389
127	457.652	464.451	0.981077	331.768	481.883	0.988344	50.9205	490.691	0.936082
128	461.911	465.146	0.991004	335.304	485.314	0.993027	45.7542	495.264	0.910623
129	468.207	470.624	0.996034	337.302	485.737	0.994265	48.9207	506.615	0.725411
130	471.714	472.912	0.992925	339.368	488.305	0.995651	47.825	520.798	0.931851
131	473.873	475.1	0.984588	341.995	490.483	0.994188	49.9919	529.43	0.934621
132	473.752	477.179	0.97961	341.792	488.755	0.991565	39.6134	538.338	0.892861
133	474.645	478.044	0.969459	340.763	493.777	0.991192	47.9571	541.895	0.917042
134	473.822	479.633	0.985132	340.858	496.413	0.9935	56.0605	544.946	0.94513
135	474.892	483.649	0.990939	339.421	495.508	0.99501	64.9986	542.005	0.925394
136	475.861	485.5	0.981265	338.785	495.696	0.989836	71.5455	539.828	0.893754
137	475.166	488.101	0.98532	339.083	495.98	0.994733	71.589	535.069	0.932866
138	474.013	490.324	0.981645	341.474	495.775	0.995041	72.5719	528.89	0.956623
139	474.662	492.583	0.969972	342.262	494.046	0.992337	67.6629	528.707	0.962563
140	473.385	493.978	0.981645	342.724	491.808	0.98253	62.9027	528.439	0.949243
141	470.64	493.93	0.984763	343.818	488.155	0.987557	60.4541	526.431	0.936113
142	474.308	493.209	0.946337	346.46	485.134	0.986669	62.1974	517.569	0.954344
143	474.415	488.083	0.975788	346.316	484.767	0.990019	79.7404	503.091	0.937089
144	477.024	482.848	0.975369	348.181	482.297	0.987248	67.4535	492.422	0.928081
145	478.725	477.875	0.977718	351.503	479.317	0.98842	63.8076	477.147	0.895144
146	479.663	476.455	0.969283	351.792	478.163	0.991022	68.0326	471.491	0.961535
147	481.263	475.216	0.985099	349.838	477.059	0.957087	74.5447	469.305	0.920426
148	482.765	470.241	0.994153	348.943	476.122	0.968858	79.5183	472.787	0.947748
149	482.812	470.24	0.994139	348.942	476.121	0.9689	79.517	472.788	0.947738
150	481.789	467.417	0.990104	349.562	476.739	0.961936	82.67	474.561	0.94548
151	478.911	464.998	0.988654	347.184	475.068	0.964791	85.2419	480.784	0.941768
152	478.73	465.301	0.991413	349.27	476.864	0.965219	85.2035	486.178	0.959562
153	478.345	465.263	0.992097	349.554	477.477	0.981562	84.1645	492.598	0.938099
154	482.346	463.781	0.993393	349.432	478.255	0.978931	86.0119	494.987	0.947066
155	483.962	462.104	0.990703	353.131	480.754	0.993414	82.9879	497.246	0.950526
156	483.851	460.638	0.982938	355.796	482.037	0.992458	77.6758	498.966	0.914116
157	487.415	463.429	0.985297	360.792	483.235	0.995453	71.9714	504.894	0.926521
158	491.585	464.641	0.981719	363.443	485.337	0.9918	82.8089	517.237	0.786416
159	497.52	469.861	0.996142	363.142	487.513	0.987286	84.8948	529.221	0.821769
160	497.413	471.953	0.993794	365.156	489.58	0.981946	66.7544	541.513	0.965921
161	496.895	475.584	0.990918	366.978	491.584	0.975842	66.3924	549.149	0.976969
162	500.689	477.642	0.980422	367.441	493.075	0.975009	72.6014	552.397	0.912157
163	501.638	475.556	0.97747	367.479	496.891	0.990466	82.5988	554.384	0.937512
164	500.242	479.301	0.990571	367.418	496.528	0.988427	93.1731	550.085	0.93077
165	500.68	482.614	0.994389	367.183	496.118	0.982306	97.5733	546.284	0.958609
166	499.825	485.749	0.994411	367.513	496.926	0.985178	95.1369	538.869	0.92982
167	499.865	490.344	0.991518	369.962	496.406	0.994075	94.366	538.927	0.883036
168	500.538	493.979	0.982676	371.586	494.9	0.988153	90.853	538.908	0.898119
169	498.641	491.95	0.984049	371.322	489.155	0.991984	86.1214	534.212	0.961998
170	500.364	487.564	0.988908	374.564	486.21	0.996274	85.0795	526.407	0.890834
171	504.377	482.692	0.980012	376.63	483.361	0.997126	81.2909	510.84	0.97417
172	506.639	482.819	0.978633	378.722	482.434	0.993664	93.4351	503.578	0.941522
173	506.661	482.827	0.978681	378.718	482.458	0.993754	93.3199	503.564	0.940945
174	504.718	476.741	0.944239	380.43	480.694	0.99037	88.0817	492.733	0.949986
175	504.896	472.892	0.969209	379.019	479.865	0.985965	83.4121	478.289	0.945938
176	506.904	472.249	0.953584	378.812	477.987	0.984388	94.591	480.134	0.890513
177	507.992	469.439	0.96282	377.062	476.723	0.988028	101.28	477.128	0.940249
178	507.989	469.64	0.97687	375.498	474.759	0.989769	105.17	480.908	0.936122
179	507.118	465.016	0.96377	373.289	475.443	0.985543	106.986	484.541	0.92949
180	505.572	462.609	0.947664	373.348	476.454	0.990215	107.183	488.668	0.901352
181	506.306	464.465	0.979027	374.884	476.539	0.991547	106.409	493.53	0.807336
182	506.057	463.435	0.975597	374.721	478.398	0.989892	109.31	504.153	0.867139
183	506.619	461.968	0.959792	376.281	478.522	0.991823	122.61	513.459	0.939077
184	505.056	459.273	0.952705	378.791	480.818	0.988429	106.33	507.461	0.860483
185	507.479	460.272	0.956119	380.18	484.537	0.992376	95.4472	502.049	0.962337
186	510.664	460.093	0.968852	383.026	486	0.992276	106.923	514.329	0.967905
187	517.694	462.458	0.990407	386.204	488.434	0.991434	118.703	528.715	0.785424
188	517.837	466.283	0.993931	387.325	489.919	0.991093	97.8498	542.206	0.944191
189	518.005	469.647	0.995459	387.11	493.112	0.98976	87.6749	555.132	0.958877
190	522.034	471.307	0.991183	387.295	492.33	0.991216	88.6445	559.914	0.973812
191	522.615	474.971	0.979986	388.679	493.861	0.991449	91.0809	561.943	0.932118
192	521.514	477.677	0.974089	387.375	495.929	0.984673	103.428	562.576	0.970715
193	523.072	479.586	0.964156	389.102	497.452	0.995952	114.267	555.297	0.939573
194	522.747	483.524	0.98245	389.427	496.729	0.995341	116.647	553.573	0.909096
195	522.594	486.72	0.97982	389.59	496.373	0.996023	113.017	551.086	0.926437
196	521.906	489.682	0.968851	391.659	494.653	0.990313	113.266	550.207	0.955369
197	521.906	489.685	0.968821	391.662	494.652	0.990322	113.244	550.236	0.955425
198	521.535	490.357	0.977303	393.784	492.091	0.97503	111.012	545.711	0.960203
199	521.172	489.92	0.982413	395.291	491.127	0.968604	109.497	539.662	0.913219
200	523.968	488.631	0.983775	395.061	490.249	0.979044	91.5031	535.837	0.849042
201	531.147	484.462	0.992653	397.724	485.841	0.987934	102.44	521.951	0.907893
202	531.96	478.963	0.980056	400.289	484.417	0.991972	104.681	511.052	0.954967
203	531.402	477.162	0.971281	402.352	482.764	0.995705	99.7548	504.766	0.957763
204	531.676	475.148	0.986104	404.71	481.536	0.997342	107.227	496.215	0.935325
205	533.068	474.114	0.983908	403.066	479.672	0.995579	112.341	492.029	0.948519
206	532.102	469.371	0.992315	401.412	479.165	0.991621	120.34	492.566	0.932325
207	532.521	467.124	0.993157	399.403	479.692	0.986136	123.243	495.938	0.908249
208	530.289	464.462	0.991599	397.69	480.268	0.979435	125.618	499.113	0.95258
209	530.789	461.765	0.987539	399.442	480.308	0.986591	125.623	505.334	0.946786
210	530.407	463.099	0.99161	400.8	482.677	0.993181	126.005	512.885	0.931418
211	529.438	462.981	0.989113	400.754	483.362	0.993896	122.884	514.739	0.942848
212	529.668	459.227	0.979996	402.321	486.523	0.99596	119.769	513.32	0.965906
213	530.919	461.386	0.980519	402.737	487.377	0.992849	115.21	513.603	0.969404
214	531.857	460.878	0.983415	405.352	490.036	0.991452	109.65	516.741	0.973021
215	535.801	461.741	0.981134	408.618	490.745	0.985916	123.181	534.379	0.92851
216	538.669	466.291	0.98556	411.991	493.614	0.988752	132.989	543.608	0.935869
217	543.275	472.488	0.993119	412.55	497.389	0.992352	108.647	571.21	0.93345
218	544.725	475.094	0.992305	413.107	499.124	0.992811	111.275	573.035	0.955724
219	545.551	477.407	0.982124	413.372	500.729	0.98914	119.66	574.068	0.956697
220	546.553	479.235	0.992869	414.571	500.948	0.987926	131.318	573.516	0.95523
221	546.599	479.18	0.992849	414.572	500.933	0.987914	131.323	573.524	0.955242
222	545.843	482.729	0.993776	412.849	506.371	0.977917	137.573	573.813	0.919874
223	546.774	484.733	0.995858	412.119	506.757	0.97414	142.75	569.383	0.911454
224	548.169	486.821	0.994596	412.576	506.282	0.979486	141.322	564.274	0.920744
225	546.582	492.929	0.988508	414.311	503.558	0.988944	138.844	559.777	0.924365
226	546.709	494.167	0.98497	415.069	500.156	0.992578	129.976	565.348	0.958462
227	548.736	493.437	0.977954	417.879	497.647	0.995033	126.527	564.149	0.942914
228	549.74	493.14	0.978573	420.038	496.229	0.997061	125.476	557.356	0.927363
229	549.421	489.509	0.987108	420.713	493.354	0.993757	123.705	545.676	0.940302
230	554.409	483.567	0.96742	424.017	491.382	0.991036	122.24	531.047	0.955409
231	554.707	480.568	0.959534	424.121	489.954	0.986749	116.185	522.868	0.942056
232	555.033	478.099	0.948044	426.206	486.837	0.989927	124.697	514.749	0.945642
233	550.933	473.394	0.96273	426.815	484.519	0.993952	125.556	505.713	0.963161
234	556.208	472.268	0.968944	427.651	484.908	0.993669	134.116	503.961	0.973664
235	554.252	472	0.979348	427.628	483.269	0.99437	142.477	503.942	0.945371
236	552.77	469.181	0.966345	425.422	482.053	0.992474	147.082	508.355	0.943591
237	554.884	463.632	0.964003	426.899	482.655	0.991159	150.024	509.769	0.932737
238	554.202	463.63	0.950875	425.399	482.808	0.994192	149.811	520.451	0.937186
239	554.273	464.16	0.969126	426.992	484.665	0.993849	148.215	524.628	0.937379
240	553.791	462.848	0.968118	427.435	488.902	0.988759	163.744	537.544	0.800765
241	553.56	461.043	0.959162	428.26	489.411	0.983266	165.803	538.787	0.866606
242	555.686	461.018	0.966653	430.355	493.413	0.982343	131.056	529.115	0.787244
243	560.09	463.685	0.990107	434.149	493.918	0.988681	154.279	543.138	0.952299
244	564.702	464.963	0.993464	435.441	496.129	0.994403	169.625	554.288	0.853151
245	568.163	467.186	0.991191	437.493	497.233	0.994755	128.495	571.57	0.864398
246	568.188	467.213	0.991189	437.491	497.226	0.994792	128.537	571.484	0.86204
247	565.948	471.696	0.992243	438.659	498.271	0.994508	137.638	579.471	0.974919
248	566.268	474.387	0.987299	437.916	498.516	0.995858	139.625	584.026	0.940673
249	566.714	477.568	0.978328	436.614	502.28	0.994797	148.083	582.859	0.964441
250	568.348	478.555	0.983132	436.306	502.974	0.994759	153.99	581.559	0.921776
251	568.67	482.038	0.990505	436.294	503.396	0.993566	161.52	579.145	0.945915
252	570.747	482.941	0.981137	436.046	505.365	0.991153	164.795	575.703	0.936897
253	568.213	486.312	0.991926	435.882	504.205	0.993575	162.769	570.067	0.854978
254	568.166	488.061	0.990373	436.401	503.529	0.995014	158.824	568.929	0.853905
255	568.292	490.973	0.983848	438.636	499.804	0.996898	153.57	570.74	0.880384
256	568.529	491.849	0.973973	439.279	498.794	0.99571	150.348	569.906	0.933486
257	569.593	489.783	0.975501	441.496	496.891	0.993258	148.273	566.824	0.948537
258	570.554	485.642	0.967263	443.798	494.753	0.986732	149.725	553.817	0.907688
259	579.398	482.27	0.989414	443.575	494.575	0.978684	144.818	541.835	0.934497
260	578.075	478.887	0.981616	447.38	494.896	0.983473	143.557	531.012	0.968567
261	573.661	475.816	0.964255	447.544	492.694	0.989211	142.927	523.879	0.936633
262	576.311	477.488	0.976366	447.865	490.293	0.984971	147.643	511.441	0.967705
263	576.772	476.496	0.972559	448.37	488.859	0.983489	155.605	511.94	0.885708
264	573.655	473.626	0.985202	445.915	488.727	0.971623	163.522	513.553	0.965269
265	573.502	469.147	0.991704	446.03	490.525	0.98118	168.602	523.162	0.914478
266	572.113	468.077	0.989741	445.838	491.61	0.983202	170.04	527.972	0.890921
267	574.526	468.455	0.993171	447.519	494.032	0.990395	167.436	536.092	0.965788
268	576.748	467.851	0.993939	449.72	496.193	0.98979	165.729	540.137	0.960634
269	577.052	468.524	0.99574	450.615	496.472	0.99046	163.403	540.374	0.956558
270	576.355	468.202	0.995686	450.64	496.488	0.990984	162.313	540.222	0.954827
271	577.487	466.116	0.993819	452.552	499.138	0.993733	160.352	539.02	0.94159
272	579.026	467.226	0.994754	456.241	499.846	0.994457	152.867	540.89	0.94471
273	582.81	470.433	0.993312	458.629	499.829	0.994912	192.314	560.5	0.760532
274	586.696	471.13	0.985973	459.18	503.846	0.985855	190.18	568.832	0.336707
275	587.806	476.656	0.977955	462.24	506.525	0.971466	157.211	588.302	0.918608
276	588.326	477.05	0.980082	462.693	508.29	0.982533	160.197	596.704	0.981127
277	590.661	476.791	0.983011	464.311	510.655	0.986923	169.765	599.996	0.944586
278	589.637	480.275	0.991925	463.615	515.597	0.993416	175.089	602.25	0.911156
279	589.627	483.977	0.995648	462.786	514.939	0.991753	185.926	598.472	0.952932
280	592.554	486.867	0.996608	462.556	513.974	0.989957	191.417	591.369	0.948591
281	594.365	490.625	0.995249	462.426	513.993	0.983689	188.797	588.056	0.890539
282	595.531	492.518	0.993007	465.228	514.22	0.993735	192.104	581.82	0.957927
283	596.194	492.266	0.988336	466.15	512.387	0.993967	188.643	584.401	0.917488
284	596.29	493.933	0.987895	466.293	509.69	0.988768	181.665	589.23	0.931563
285	597.977	496.505	0.991605	467.027	508.703	0.988768	184.754	584.947	0.89874
286	597.821	494.625	0.986435	469.04	506.484	0.991865	187.632	573.969	0.930151
287	596.338	490.1	0.98814	471.939	504.76	0.994867	173.796	563.879	0.94809
288	602.345	482.178	0.980681	474.725	497.711	0.990093	168.779	546.381	0.969045
289	601.999	481.152	0.978798	475.038	496.962	0.98794	174.065	540.634	0.936135
290	601.964	480.772	0.954239	475.285	497.933	0.990827	173.188	530.943	0.939243
291	601.398	480.085	0.968556	475.706	497.047	0.993915	183.429	526.75	0.946574
292	602.606	476.335	0.935993	474.535	497.929	0.991176	189.362	529.524	0.940065
293	600.48	473.584	0.982891	474.985	496.171	0.989144	193.693	533.388	0.968194
294	600.439	473.55	0.98306	474.988	496.17	0.989143	193.705	533.436	0.968238
295	600.67	476.311	0.964913	472.646	499.31	0.992929	191.753	538.674	0.953671
296	602.268	473.917	0.976226	473.913	498.915	0.991102	194.376	542.501	0.969105
297	601.483	474.23	0.978691	473.485	500.508	0.993042	192.481	550.805	0.971471
298	600.26	473.384	0.984024	475.342	501.951	0.99039	191.036	552.463	0.951046
299	601.357	472.063	0.987817	474.568	502.906	0.98794	187.627	550.989	0.961141
300	601.927	471.403	0.984275	478.025	507.383	0.9727	183.431	552.926	0.951605
301	603.429	474.211	0.982243	480.034	510.302	0.984515	183.967	558.001	0.960418
302	609.616	476.971	0.987059	482.371	511.907	0.992693	222.09	572.822	0.777571
303	612.17	477.635	0.989623	484.589	512.102	0.992686	180.895	590.828	0.917888
304	614.272	481.382	0.993552	487.26	513.372	0.995354	183.46	604.001	0.932987
305	615.04	484.774	0.994218	487.857	515.022	0.993141	184.739	611.832	0.964555
306	617.618	485.71	0.991777	489.163	518.841	0.983647	194.105	612.235	0.975881
307	615.177	490.488	0.987821	490.245	520.884	0.981063	204.211	610.81	0.933594
308	617.083	491.051	0.988238	488.961	520.786	0.96223	211.072	611.106	0.973396
309	616.941	494.009	0.97247	487.808	522.286	0.976721	216.321	604.652	0.910014
310	618.288	493.383	0.965919	489.682	522.426	0.980411	212.894	599.547	0.952106
311	617.993	496.653	0.987142	490.187	521.071	0.983498	210.164	597.919	0.95932
312	618.81	503.511	0.989006	491.568	518.375	0.986626	204.908	601.531	0.914922
313	619.941	503.966	0.989139	491.969	515.391	0.983343	201.298	598.464	0.967402
314	622.718	502.338	0.993403	494.032	514.09	0.992876	199.209	591.179	0.966796
315	625.671	496.307	0.992483	496.854	513.146	0.99422	196.964	579.018	0.952045
316	626.216	493.569	0.988211	499.847	512.085	0.994568	188.187	563.136	0.906025
317	627.342	493.235	0.981159	500.694	510.528	0.994712	187.53	556.169	0.900987
318	627.42	493.204	0.980918	500.644	510.48	0.994611	187.66	556.211	0.899145
319	627.755	490.205	0.989723	500.089	509.253	0.994094	192.687	551.364	0.963121
320	627.473	489.496	0.993274	500.927	508.067	0.990999	200.737	540.76	0.89817
321	629.129	488.169	0.992645	498.101	509.436	0.990908	206.674	540.596	0.926487
322	627.439	483.833	0.992189	497.406	509.113	0.987633	214.249	542.607	0.950245
323	626.021	480.184	0.98664	497.188	509.705	0.992914	217.987	546.907	0.947321
324	625.501	483.036	0.994146	499.009	509.757	0.99491	219.192	551.739	0.933929
325	625.308	483.44	0.992437	499.174	510.603	0.99415	219.165	555.425	0.841353
326	626.571	485.117	0.99459	500.592	510.305	0.993207	219.456	562.204	0.884761
327	626.757	483.283	0.993986	501.595	513.363	0.99583	224.281	569.867	0.930211
328	626.715	483.008	0.995285	502.938	515.652	0.996156	227.848	572.908	0.815409
329	627.995	481.828	0.992918	504.98	517.839	0.995592	217.194	572.38	0.796543
330	631.022	484.502	0.993636	507.075	519.485	0.990013	204.744	573.729	0.772294
331	634.775	486.415	0.987362	507.993	521.313	0.982232	226.644	585.953	0.892309
332	638.461	490.683	0.993104	510.664	522.805	0.98131	218.719	596.45	0.951789
333	637.988	494.14	0.98294	510.685	525.225	0.97879	206.27	611.798	0.968241
334	639.633	493.011	0.984348	511.987	527.234	0.991095	205.847	618.317	0.943102
335	639.017	499.296	0.994902	511.899	530.389	0.993092	223.224	618.266	0.951709
336	640.221	503.781	0.995671	511.073	531.666	0.9929	227.145	617.716	0.946152
337	641.13	506.317	0.993579	511.126	531.5	0.992089	235.339	605.565	0.909795
338	640.659	508.846	0.989449	511.807	530.326	0.989992	231.853	604.74	0.90908
339	644.217	511.06	0.982529	511.545	529.724	0.990193	231.343	599.82	0.949627
340	643.268	510.806	0.990142	512.868	527.189	0.984834	221.652	602.413	0.941342
341	644.381	514.878	0.994031	514.217	525.947	0.989903	221.882	602.548	0.907659
342	644.334	514.909	0.994014	514.218	525.973	0.989926	221.918	602.651	0.904903
343	643.456	513.472	0.993418	513.66	524.858	0.990607	219.9	600.261	0.917224
344	645.452	510.381	0.988747	516.034	522.038	0.992014	226.54	585.228	0.38031
345	648.934	507.89	0.976123	518.375	520.831	0.994415	209.74	573.63	0.783662
346	650.081	505.209	0.964337	521.265	518.51	0.995993	201.836	561.773	0.930921
347	650.015	501.186	0.979632	522.478	518.017	0.994418	210.773	553.646	0.947128
348	652.729	501.525	0.968244	521.683	515.107	0.993095	216.39	542.298	0.92164
349	651.291	501.1	0.968675	521.598	514.865	0.995524	224.181	538.875	0.940084
350	650.484	500.099	0.976678	521.44	514.909	0.995388	230.743	539.837	0.911467
351	648.422	497.429	0.981361	519.48	514.087	0.995735	240.113	543.624	0.873181
352	649.836	497.608	0.972382	519.256	515.399	0.996501	238.815	544.418	0.924764
353	650.203	495.372	0.975737	520.902	517.109	0.994559	237.671	550.203	0.944964
354	651.215	495.421	0.981573	522.576	518.448	0.988345	236.754	557.121	0.916467
355	650.286	496.54	0.985685	523.452	520.138	0.982495	234.118	559.17	0.894923
356	649.698	494.993	0.978067	523.79	522.055	0.970388	233.88	561.129	0.924273
357	650.305	492.865	0.976838	526.017	525.837	0.982484	232.826	559.637	0.938359
358	652.78	493.232	0.984023	529.576	527.267	0.989823	228.844	562.897	0.965177
359	655.893	496.373	0.991586	532.652	531.297	0.993264	247.853	582.368	0.930306
360	661.887	501.292	0.994391	536.585	530.411	0.996416	261.748	587.67	0.936118
361	665.565	506.843	0.984775	539.647	535.629	0.988207	236.284	612.821	0.9552
362	666.37	508.486	0.967386	540.048	538.269	0.986249	235.469	620.694	0.892141
363	666.517	512.627	0.982422	539.367	539.53	0.949487	238.175	623.373	0.940309
364	665.892	513.943	0.982409	538.512	542.32	0.986588	247.013	622.687	0.921853
365	666.513	516.767	0.986555	538.994	542.621	0.982493	258.982	617.752	0.956956
366	666.514	516.764	0.986562	539	542.618	0.982366	258.98	617.75	0.957162
367	667.545	519.168	0.987112	538.702	543.037	0.986721	263.053	613.778	0.974416
368	668.059	521.162	0.9856	539.166	543.962	0.978098	263.192	607.172	0.964349
369	668.078	525.689	0.980832	539.07	542.611	0.97426	255.535	605.988	0.93131
370	670.109	526.966	0.989265	538.951	541.35	0.964709	250.6	608.42	0.937853
371	669.691	529.19	0.991786	540.119	538.515	0.986325	249.797	608.09	0.971702
372	671.571	525.701	0.985086	542.602	536.997	0.988773	250.94	604.629	0.925391
373	671.872	525.672	0.981645	546.206	534.567	0.996717	251.67	594.355	0.764732
374	673.838	518.319	0.992218	548.002	533.186	0.997585	238.764	583.196	0.917244
375	677.668	516.368	0.993864	549.53	529.914	0.997143	240.904	572.373	0.962871
376	679.485	512.217	0.992893	550.744	527.822	0.99658	236.574	563.491	0.968802
377	679.5	510.181	0.985043	550.549	527.453	0.995926	240.15	555.566	0.939982
378	677.843	509.772	0.987618	549.843	526.592	0.993631	249.809	553.165	0.902102
379	679.375	508.208	0.954019	550.045	526.71	0.996129	258.168	556.514	0.941804
380	677.215	509.791	0.969371	549.371	528.303	0.991325	262.444	558.991	0.949493
381	675.416	505.646	0.992569	547.276	528.355	0.992624	265.468	562.761	0.939688
382	676.257	505.875	0.992608	546.421	529.625	0.992814	265.774	570.054	0.931208
383	677.02	507.086	0.987433	548.117	531.455	0.995899	263.846	573.874	0.92675
384	676.399	506.948	0.991082	548.992	533.692	0.996146	263.342	574.542	0.946298
385	677.242	506.903	0.992022	549.247	536.418	0.996303	261.601	576.054	0.963276
386	680.228	506.998	0.986669	555.213	541.279	0.984391	251.067	581.175	0.961273
387	683.422	509.453	0.964077	557.471	541.866	0.981942	251.745	590.14	0.94453
388	689.14	510.483	0.990658	561.454	545.869	0.997374	262.102	609.065	0.9642
389	690.764	514.829	0.995033	562.686	546.782	0.996798	260.617	618.687	0.953759
390	690.454	515.349	0.995359	562.727	546.382	0.996825	261.837	619.219	0.953465
391	692.544	520.564	0.995094	563.487	548.01	0.996975	257.5	635.718	0.954432
392	693.571	522.572	0.992391	565.324	550.945	0.996715	260.791	634.596	0.93471
393	694.889	524.667	0.988596	565.516	551.498	0.99412	268.644	638.814	0.910635
394	693.82	527.252	0.980016	566.722	554.195	0.992185	273.474	635.255	0.939627
395	696.031	526.068	0.984115	565.896	556.232	0.993358	280.344	632.279	0.920484
396	696.201	529.115	0.989299	564.758	554.856	0.99396	285.582	625.891	0.928485
397	697.323	530.741	0.988806	565.789	553.807	0.992877	284.516	620.734	0.890069
398	697.92	532.829	0.987179	566.431	553.264	0.994055	281.379	619.159	0.905239
399	699.126	535.676	0.984195	566.379	549.956	0.996514	274.281	620.867	0.945928
400	698.11	539.325	0.976457	568.972	545.765	0.994653	270.422	620.226	0.930357
401	698.289	535.022	0.981045	571.053	544.803	0.990973	270.927	612.98	0.956417
402	700.165	533.635	0.985372	571.439	542.909	0.987042	271.662	599.717	0.875106
403	700.111	527.553	0.974562	573.404	541.457	0.983608	276.739	587.532	0.794162
404	704.91	524.319	0.980447	575.42	539.308	0.989862	261.086	578.129	0.941808
405	705.375	523.481	0.988382	577.128	536.993	0.992464	266.073	573.349	0.921864
406	703.171	521.808	0.989556	576.448	535.835	0.991194	269.794	563.551	0.941774
407	703.054	520.102	0.989212	574.423	536.061	0.990226	278.649	562.145	0.966991
408	703.374	517.982	0.991979	574.942	535.264	0.985989	283.641	561.423	0.926691
409	701.534	513.856	0.990692	571.465	535.308	0.976179	293.009	569.686	0.957495
410	700.049	512.135	0.984792	571.727	535.627	0.97936	293.484	572.925	0.912576
411	700.684	515.045	0.986942	575.013	538.289	0.982218	293.741	577.789	0.949217
412	701.362	516.555	0.989887	574.909	541.221	0.99099	286.465	580.726	0.938731
413	702.464	514.744	0.990961	577.143	542.805	0.99203	286.839	582.498	0.949658
414	702.464	514.728	0.990989	577.141	542.815	0.992033	286.84	582.5	0.949691
415	702.009	512.31	0.988386	580.439	545.285	0.996522	287.181	585.546	0.96639
416	704.967	515.533	0.994254	582.464	548.226	0.995181	280.132	587.349	0.94621
417	713.407	518.582	0.990978	585.811	550.291	0.99377	309.927	599.656	0.344852
418	714.739	520.501	0.981065	588.259	553.597	0.980081	281.019	614.229	0.883861
419	715.847	523.736	0.974349	590.384	556.294	0.975756	295.712	619.975	0.934186
420	717.389	528.315	0.991882	590.086	558.149	0.982764	283.037	634.725	0.917981
421	718.668	532.337	0.994953	591.4	558.875	0.983652	284.342	638.16	0.921626
422	718.326	536.735	0.992735	591.689	560.292	0.986681	289.879	640.422	0.961932
423	718.13	539.34	0.990662	590.611	562.013	0.988815	303.262	637.265	0.893797
424	716.936	541.594	0.979964	592.538	563.403	0.992086	306.987	633.942	0.918044
425	719.481	542.517	0.991345	591.434	563.664	0.982639	311.919	629.397	0.931204
426	721.816	544.782	0.993169	591.838	563.678	0.992032	313.165	623.551	0.940028
427	723.424	549.058	0.995427	592.452	560.815	0.992791	308.813	620.295	0.950622
428	722.623	551.309	0.993271	593.339	559.359	0.993123	303.009	619.687	0.931981
429	723.488	550.932	0.995459	594.911	557.473	0.991788	298.019	620.924	0.901324
430	725.762	549.646	0.993218	596.559	555.068	0.990686	289.786	614.826	0.965321
431	729.747	546.482	0.983054	599.266	553.656	0.993945	292.849	604.164	0.94484
432	731.277	543.369	0.977244	601.002	550.312	0.995656	290.516	583.438	0.955434
433	731.66	536.567	0.970843	602.935	547.667	0.993207	291.138	567.021	0.966751
434	731.169	535.138	0.98079	603.341	544.615	0.993726	299.692	562.207	0.934766
435	730.372	533.453	0.983045	602.793	543.467	0.991182	309.594	558.24	0.898464
436	731.132	531.459	0.975184	601.597	543.49	0.988269	315.471	562.491	0.912433
437	728.741	528.268	0.966461	600.431	543.643	0.986913	319.758	567.813	0.963111
438	728.726	528.299	0.967381	600.428	543.616	0.986771	319.757	567.813	0.963115
439	728.916	522.631	0.970139	601.434	545.287	0.987834	321.107	570.875	0.93431
440	729.934	526.086	0.946819	602.259	544.651	0.985337	320.233	576.263	0.95246
441	730.402	526.768	0.957406	601.862	545.048	0.987082	326.673	587.115	0.867421
442	730.943	526.44	0.948607	604.258	550.416	0.989229	337.865	596.746	0.870207
443	731.624	525.728	0.954183	608.184	554.827	0.984064	312.754	587.726	0.924237
444	733.622	525.361	0.985601	609.473	557.483	0.989922	306.763	587.716	0.949044
445	737.85	524.905	0.986996	615.206	557.213	0.983162	315.294	600.554	0.724589
446	744.52	530.034	0.990952	618.881	559.21	0.991668	326.133	610.437	0.916356
447	747.079	534.471	0.987287	619.165	563.165	0.989611	335.193	622.334	0.869945
448	746.33	539.281	0.979913	620.542	566.358	0.991802	312.707	636.513	0.89068
449	749.25	540.175	0.973208	621.793	568.048	0.985208	314.818	642.273	0.963172
450	750.853	544.339	0.991802	622.072	568.406	0.980131	318.215	646.033	0.953511
451	749.485	548.138	0.993547	622.373	572.741	0.97527	327.072	642.932	0.964578
452	750.493	552.838	0.993187	624.204	574.747	0.983508	333.255	639.713	0.943658
453	748.385	557.105	0.985096	623.02	575.173	0.978386	339.215	634.31	0.944289
454	750.563	557.047	0.983177	621.492	574.788	0.980057	341.091	631.865	0.952226
455	754.289	560.452	0.993256	623.64	575.187	0.985506	341.269	626.879	0.961985
456	755.884	564.03	0.994494	623.983	572.7	0.984947	332.637	625.672	0.932543
457	754.192	565.453	0.994517	626.533	570.342	0.993482	331.065	626.022	0.95079
458	753.069	565.1	0.99413	627.095	567.741	0.99619	325.423	621.176	0.961806
459	757.619	563.603	0.993286	629.477	563.651	0.997576	319.214	613.841	0.868297
460	763.729	556.366	0.948862	634.045	560.893	0.995674	312.484	585.887	0.905851
461	761.802	552.81	0.976889	634.901	559.989	0.992737	316.877	572.774	0.907517
462	761.776	552.809	0.976733	634.892	559.99	0.992779	316.874	572.775	0.907444
463	763.753	547.973	0.977022	634.612	557.442	0.986138	320.979	566.314	0.960401
464	762.833	547.368	0.980204	634.141	555.105	0.98349	332.406	560.356	0.843679
465	762.786	545.405	0.976693	635.583	553.969	0.984039	341.203	561.703	0.939286
466	762.389	543.741	0.957287	634.36	552.895	0.989466	346.909	568.153	0.941022
467	762.548	539.829	0.942644	633.404	552.305	0.99306	352.886	571.39	0.937041
468	761.402	536.193	0.969095	632.554	552.602	0.988225	353.194	576.267	0.96294
469	762.54	535.732	0.979834	631.915	553.341	0.987843	351.977	584.109	0.975608
470	763.125	536.839	0.98251	633.734	555.682	0.985031	364.298	596.824	0.951803
471	763.924	535.942	0.979437	635.275	558.336	0.973387	366.367	598.586	0.917385
472	762.235	535.088	0.986207	636.059	559.691	0.98372	349.197	593.2	0.965854
473	763.96	533.694	0.99126	640.372	563.197	0.99251	349.161	597.86	0.968406
474	767.841	538.09	0.994862	643.384	566.54	0.99495	337.121	602.338	0.967982
475	772.06	542	0.983713	647.652	568.997	0.995187	352.014	615.72	0.935409
476	774.893	542.489	0.987747	650.19	569.173	0.987109	345.038	625.994	0.946028
477	776.305	546.213	0.989969	652.044	572.577	0.980794	339.787	637.071	0.968105
478	779.426	550.111	0.98444	651.027	576.005	0.980892	342.104	646.385	0.965722
479	779.485	554.193	0.974893	650.603	578.502	0.985579	347.73	650.544	0.894699
480	778.895	559.312	0.968681	651.965	584.07	0.989606	362.265	647.294	0.917752
481	779.533	562.127	0.982074	652.14	584.028	0.982231	367.601	642.299	0.961276
482	779.475	565.988	0.99003	652.179	583.882	0.983389	369.731	636.315	0.936031
483	780.152	569.886	0.990406	652.489	582.662	0.984205	368.504	634.859	0.923724
484	783.849	572.672	0.98659	652.788	580.166	0.985883	366.17	631.982	0.914918
485	786.186	575.129	0.988384	654.928	578.865	0.99351	361.306	635.027	0.915159
486	786.173	575.128	0.98842	654.924	578.881	0.993501	361.294	635.033	0.915126
487	784.643	574.785	0.986921	657.158	577.426	0.996541	357.072	630.072	0.980045
488	787.486	574.03	0.984238	658.578	574.798	0.993509	352.081	618.876	0.924922
489	791.656	573.199	0.970456	659.684	574.445	0.994654	354.841	606.236	0.943089
490	794.006	567.976	0.965895	662.389	571.734	0.993657	353.241	592.781	0.945318
491	793.263	560.681	0.984922	665.22	569.916	0.993337	345.68	587.088	0.944303
492	793.481	558.633	0.983293	664.63	567.573	0.995955	356.488	576.145	0.953263
493	794.052	557.314	0.972987	664.06	566.739	0.998001	369.08	575.22	0.952516
494	791.276	553.75	0.989495	665.449	564.503	0.997758	373.776	573.548	0.931109
495	791.345	551.179	0.994339	663.126	565.893	0.997145	377.305	578.711	0.920825
496	789.24	547.705	0.994993	662.008	565.04	0.996252	379.837	584.066	0.962304
497	789.342	544.62	0.991681	663.202	565.168	0.997366	379.204	589.371	0.930197
498	790.78	544.913	0.992799	663.931	566.62	0.997405	378.441	596.669	0.911512
499	790.379	543.513	0.989426	663.388	566.839	0.996445	374.993	603.113	0.952943
500	791.713	541.451	0.977651	665.122	568.932	0.992988	373.531	604.039	0.953637
501	792.478	540.963	0.981249	667.303	571.705	0.981161	369.555	602.901	0.959631
502	795.283	540.801	0.965983	669.924	573.604	0.981833	363.846	606.884	0.959244
503	797.342	543.183	0.985312	673.775	575.268	0.992796	371.059	621.126	0.940394
504	804.365	550.345	0.995534	680.255	576.888	0.997938	365.687	641.28	0.97524
505	806.218	555.97	0.98666	681.393	581.107	0.996738	365.835	654.196	0.959768
506	806.297	555.944	0.986511	681.396	581.112	0.996752	365.84	654.196	0.959779
507	809.482	559.466	0.983358	681.377	586.83	0.975995	377.766	663.877	0.947038
508	809.245	564.004	0.988383	682.272	589.147	0.977149	387.236	662.629	0.972156
509	809.443	566.875	0.989761	683.532	589.875	0.974269	394.359	659.045	0.949853
510	809.456	566.636	0.989027	683.638	589.727	0.963919	394.453	659.327	0.951522
511	809.884	571.928	0.971368	683.724	591.436	0.985396	397.15	655.513	0.946146
512	810.552	572.811	0.945826	682.418	590.831	0.973177	399.551	649.202	0.954661
513	811.467	575.39	0.962042	683.974	589.58	0.966586	392.972	649.986	0.893356
514	814.988	575.454	0.983789	683.706	587.5	0.956142	389.057	648.743	0.942366
515	813.431	577.968	0.990846	684.206	587.43	0.98561	385.196	644.574	0.966168
516	815.538	578.901	0.994004	687.544	583.131	0.996112	379.914	637.659	0.91608
517	819.061	577.268	0.990977	690.596	580.914	0.997088	388.237	622.362	0.907155
518	821.302	573.659	0.983153	691.88	579.446	0.996833	390.508	611.38	0.93202
519	821.899	570.714	0.989516	692.575	577.286	0.997509	379.409	597.532	0.950167
520	821.825	566.399	0.994562	691.856	574.981	0.99542	379.989	589.541	0.955558
521	823.619	563.561	0.992769	692.528	572.88	0.992613	379.289	583.152	0.964531
522	821.122	559.808	0.986472	693.545	570.428	0.995566	390.268	580.997	0.972492
523	820.726	557.35	0.979041	691.819	570.011	0.992971	397.233	584.479	0.959379
524	819.354	554.279	0.991617	688.781	569.409	0.98312	405.625	587.382	0.950911
525	816.087	550.255	0.991504	689.512	568.958	0.982787	409.355	591.711	0.949344
526	817.157	549.733	0.993999	690.704	569.687	0.982334	409.383	605.631	0.908828
527	817.188	549.702	0.993931	690.674	569.628	0.982368	409.383	605.631	0.908758
528	819.301	546.25	0.994119	691.881	572.019	0.991846	404.812	607.526	0.96201
529	820.872	542.994	0.98897	694.519	574.083	0.987489	399.173	610.871	0.969885
530	822.958	541.05	0.984264	697.233	577.279	0.993042	392.977	615.072	0.955737
531	824.664	543.946	0.985332	699.643	577.23	0.979457	401.092	627.594	0.958637
532	826.706	548.067	0.986005	702.83	579.476	0.990528	404.531	636.982	0.951963
533	826.188	553.029	0.983789	704.85	582.049	0.995457	403.285	651.122	0.935615
534	826.215	553.028	0.983728	704.853	582.023	0.995458	403.266	651.119	0.935548
535	827.792	555.412	0.984209	705.493	584.807	0.993284	388.891	663.374	0.969948
536	831.272	556.804	0.973165	705.92	587.521	0.984961	395.412	669.656	0.908076
537	832.256	561.542	0.99325	705.542	590.448	0.988037	402.557	670.112	0.944787
538	829.716	566.263	0.991835	706.794	590.487	0.991558	410.648	670.809	0.887537
539	830.77	570.01	0.993332	707.265	592.181	0.995061	418.098	667.245	0.929609
540	833.692	573.936	0.982849	708.234	594.038	0.996421	422.347	664.762	0.897775
541	836.993	574.587	0.988586	707.013	593.262	0.995844	424.866	656.761	0.967635
542	837.129	578.928	0.994532	707.465	593.264	0.996296	416.872	659.159	0.969705
543	839.092	581.037	0.991038	709.165	592.909	0.996674	413.561	657.287	0.949918
544	842.594	581.995	0.983576	710.535	590.519	0.99517	406.779	655.96	0.970325
545	841.579	580.961	0.986629	713.06	588.409	0.992362	401.337	654.231	0.939924
546	843.542	579.916	0.98186	713.991	587.436	0.98647	415.735	633.035	0.733134
547	842.827	578.113	0.979137	714.184	585.846	0.976529	400.767	620.867	0.931641
548	842.624	575.409	0.973148	715.709	585.435	0.983172	397.578	611.354	0.960834
549	843.994	571.593	0.961519	717.054	584.051	0.984245	399.672	603.775	0.934152
550	844.227	569.013	0.974303	716.995	582.185	0.989596	409.69	597.037	0.967958
551	843.995	566.81	0.978103	716.433	579.861	0.98979	418.91	597.187	0.977779
552	842.572	559.017	0.950047	717.478	579.164	0.991757	431.514	605.449	0.942074
553	840.58	555.22	0.972456	714.891	579.286	0.991429	434.521	609.284	0.971924
554	841.732	555.379	0.984035	715.368	579.741	0.990396	434.073	618.197	0.965966
555	841.02	554.114	0.980089	715.75	580.966	0.990463	431.859	622.354	0.953185
556	841.677	551.79	0.989385	716.357	582.404	0.989638	432.053	625.943	0.968387
557	842.28	550.964	0.98442	718.41	583.472	0.98063	432.407	627.295	0.963029
558	842.291	550.968	0.984484	718.396	583.462	0.980836	432.406	627.294	0.96303
559	841.472	550.829	0.981014	720.725	586.692	0.988322	426.524	631.073	0.958637
560	844.292	550.184	0.990993	724.328	589.027	0.991985	418.643	637.138	0.963193
561	847.442	552.056	0.993748	726.59	589.364	0.991011	428.32	644.911	0.953327
562	849.96	554.583	0.992085	730.542	589.477	0.994118	437.676	657.032	0.87933
563	853.061	556.683	0.979389	730.978	590.007	0.988211	427.158	671.804	0.93243
564	854.447	559.427	0.991167	731.339	593.975	0.988603	424.413	684.331	0.909871
565	856.956	563.103	0.991591	732.142	595.016	0.99303	427.259	687.997	0.94477
566	858.86	566.426	0.987354	732.545	597.443	0.986875	437.368	688.858	0.973591
567	859.503	570.279	0.983467	733	601.12	0.985784	444.524	688.133	0.89378
568	857.298	572.116	0.973076	732.79	602.262	0.976837	450.004	685.138	0.929816
569	858.896	575.482	0.977147	732.631	602.656	0.977566	451.577	683.485	0.921642
570	860.275	575.76	0.967058	732.548	604.186	0.973047	449.993	680.501	0.938564
571	858.282	581.717	0.983233	731.89	603.49	0.971337	447.252	676.714	0.949338
572	859.89	583.7	0.985501	731.794	601.022	0.989525	442.63	674.622	0.94315
573	859.79	584.508	0.988413	734.307	598.21	0.994786	437.608	673.83	0.960462
574	861.878	584.645	0.991879	735.599	595.351	0.995983	434.732	669	0.945837
575	865.327	582.549	0.994271	736.64	594.678	0.996254	450.081	647.686	0.87703
576	866	576.979	0.992926	739.065	591.653	0.994959	427.939	640.903	0.900972
577	865.681	573.188	0.976382	739.945	590.816	0.992576	418.016	628.65	0.976965
578	868.751	571.61	0.987175	739.007	587.948	0.990307	432.095	618.166	0.972343
579	864.6	568.364	0.991069	738.604	585.896	0.990561	439.841	614.52	0.973116
580	864.463	566.758	0.994696	737.268	585.547	0.98826	447.526	618.625	0.967696
581	862.198	562.297	0.992717	736.994	585.049	0.984286	454.7	622.505	0.959943
582	862.172	562.29	0.99277	736.99	585.049	0.984279	454.575	622.276	0.960264
583	859.073	557.92	0.97975	736.738	586.461	0.989915	457.015	626.771	0.925329
584	861.001	558.285	0.978641	737.36	585.97	0.988092	454.236	636.479	0.940496
585	862.535	558.149	0.985733	736.835	586.364	0.979954	454.964	639.433	0.969098
586	862.77	557.82	0.984509	740.383	588.052	0.993224	454.102	642.673	0.973088
587	862.347	555.679	0.986141	740.748	590.108	0.991016	449.11	646.531	0.975154
588	864.704	554.288	0.993576	744.658	594.327	0.993832	445.94	647.924	0.96636
589	867.912	554.341	0.993683	747.5	594.383	0.991517	451.547	657.55	0.964573
590	870.92	556.616	0.985662	749.234	595.304	0.992031	484.54	667.862	0.210048
591	872.844	557.8	0.970267	751.678	598.198	0.993498	439.884	688.861	0.847781
592	875.204	561.092	0.978555	754.265	598.087	0.996686	459.506	691.882	0.940834
593	874.515	562.379	0.981991	756.43	600.392	0.995535	457.921	701.888	0.936254
594	876.606	567.767	0.987979	755.606	604.096	0.991198	462.47	703.51	0.949759
595	876.05	570.78	0.980587	756.544	605.884	0.993027	465.478	708.895	0.974997
596	874.832	573.627	0.965782	757.535	607.513	0.995752	473.485	708.897	0.962618
597	877.029	576.551	0.985744	757.741	608.077	0.995529	479.848	703.744	0.956433
598	877.29	579.673	0.990414	757.811	609.56	0.996128	479.415	701.734	0.923439
599	879.237	582.841	0.994672	757.595	610.042	0.997297	478.264	697.953	0.89421
600	880.793	584.648	0.992395	756.805	608.929	0.99541	472.081	693.362	0.952237
601	884.74	586.093	0.992456	757.354	606.759	0.996301	463.655	700.309	0.879983
602	887.256	587.009	0.989661	760.805	604.256	0.992299	468.624	687.295	0.949296
603	888.972	585.854	0.990102	762.441	603.228	0.989738	450.479	675.158	0.823735
604	890.75	581.144	0.984042	762.958	602.101	0.987304	441.55	665.914	0.904375
605	890.366	577.223	0.983679	763.095	601.123	0.985099	446.239	653.742	0.965114
606	890.35	577.248	0.983814	763.125	601.162	0.985028	446.244	653.763	0.965375
607	889.537	572.779	0.959821	765.708	600.832	0.987266	451.38	649.301	0.95603
608	887.13	572.325	0.973115	764.603	595.738	0.99331	458.379	644.15	0.949808
609	888.294	570.584	0.979323	763.811	596.305	0.994712	467.825	641.686	0.969046
610	888.138	569.179	0.985418	762.748	595.184	0.995721	475.341	645.736	0.953411
611	886.094	567.8	0.991894	762.728	595.309	0.995283	480.427	651.945	0.954767
612	885.602	565.688	0.994216	763.217	598.854	0.99419	484.025	655.003	0.975143
613	886.537	566.474	0.993878	763.678	599.145	0.986624	484.154	666.249	0.963243
614	887.328	567.117	0.990367	763.898	600.398	0.975623	480.928	669.681	0.952503
615	886.878	563.123	0.991207	762.907	601.451	0.976411	481.967	670.683	0.943042
616	888.608	561.423	0.987629	766.369	604.598	0.981524	482.925	675.439	0.977378
617	890.11	558.331	0.965526	770.203	607.599	0.981993	481.415	684.201	0.965124
618	891.548	559.295	0.967347	773.115	607.307	0.983918	481.81	688.159	0.962377
619	892.201	563.118	0.984563	776.826	609.174	0.989745	496.706	700.899	0.911963
620	894.834	565.898	0.990993	780.068	610.944	0.989243	493.161	712.311	0.953717
621	898.54	567.968	0.99532	781.903	612.625	0.990425	486.57	727.945	0.971736
622	900.009	571.777	0.991299	781.411	615.274	0.989804	490.847	735.145	0.937647
623	902.382	572.589	0.98598	783.713	616.364	0.988264	499.292	737.521	0.973212
624	903.505	575.266	0.988599	785.495	617.904	0.980647	504.885	738.827	0.972564
625	904.621	578.171	0.991327	784.085	621.03	0.982333	510.204	737.162	0.937717
626	905.982	586.174	0.986013	786.26	623.237	0.990672	515.603	727.555	0.968359
627	906.575	586.785	0.968543	786.14	623.539	0.989969	514.046	724.561	0.970772
628	907.359	591.159	0.964033	783.889	621.764	0.987526	510.493	728.425	0.938219
629	909.39	591.846	0.986355	784.932	619.106	0.986926	502.828	732.358	0.903781
630	909.034	591.427	0.985944	784.718	619.542	0.987284	502.478	732.523	0.909444
631	910.559	591.238	0.98711	786.892	619.225	0.991213	498.415	730.479	0.913085
632	912.579	590.446	0.976784	788.894	617.669	0.993008	491.965	723.233	0.929595
633	911.527	588.61	0.985511	790.51	616.165	0.996725	499.334	706.214	0.86526
634	911.64	586.22	0.992463	790.978	614.047	0.997338	498.201	693.565	0.746209
635	912.344	581.397	0.992788	792.377	612.967	0.997714	476.581	689.878	0.953527
636	910.866	578.214	0.984181	792.919	612.863	0.997258	482.221	684.417	0.946126
637	912.618	577.589	0.988651	791.855	610.938	0.997262	493.421	678.416	0.963947
638	910.068	576.59	0.989296	787.827	612.456	0.997181	501.175	678.144	0.978389
639	908.506	573.142	0.961563	787.895	612.126	0.997523	504.634	682.269	0.944631
640	907.452	571.56	0.943949	788.989	613.228	0.997967	511.317	685.951	0.937077
641	907.168	570.55	0.9731	788.262	613.708	0.996544	516.739	688.832	0.966646
642	908.69	571.273	0.96236	790.589	614.324	0.997937	515.578	697.564	0.960191
643	908.345	574.422	0.972634	790.396	614.217	0.996376	514.051	700.54	0.899695
644	906.986	571.146	0.96793	791.036	616.922	0.991291	513.49	704.221	0.946377
645	907.422	568.834	0.986462	792.042	618.272	0.98895	510.91	707.147	0.972675
646	910.15	567.919	0.991955	795.061	623.481	0.986481	504.328	713.636	0.955299
647	914.997	567.993	0.996373	799.698	624.009	0.992964	509.592	720.18	0.941465
648	916.887	569.678	0.993582	803.599	626.697	0.996912	502.169	739.707	0.940555
649	919.794	572.88	0.986312	806.636	627.006	0.997178	505.105	754.228	0.845002
650	923.468	576.584	0.971001	808.697	630.228	0.9961	523.221	765.181	0.917227
651	922.69	581.476	0.978647	810.31	630.923	0.987337	526.662	768.307	0.95635
652	923.262	585.027	0.983463	809.897	633.252	0.979745	538.445	766.706	0.94678
653	923.541	587.751	0.977424	809.921	634.016	0.979337	544.917	763.53	0.938488
654	923.54	587.758	0.977376	809.925	634.018	0.979334	544.922	763.517	0.938663
655	923.744	589.329	0.95899	809.277	638.076	0.979465	549.006	757.419	0.974479
656	925.184	591.925	0.975345	809.524	637.485	0.987006	550.738	754.811	0.967013
657	926.201	594.794	0.987685	810.3	637.44	0.986687	544.183	754.573	0.961833
658	929.898	595.766	0.993694	809.409	635.586	0.987742	541.888	755.364	0.945582
659	933.679	599.196	0.995833	809.942	632.52	0.986477	538.939	757.003	0.942491
660	934.693	597.87	0.994469	810.995	630.471	0.984599	528.322	757.281	0.957825
661	935.679	596.223	0.991978	812.727	630.52	0.986887	520.438	751.352	0.955837
662	934.331	591.123	0.980952	813.454	630.479	0.988829	522.207	738.5	0.841763
663	931.394	587.347	0.969961	814.88	627.978	0.991635	505.323	732.509	0.927149
664	932.322	584.014	0.98919	815.158	627.045	0.994639	514.238	726.114	0.975601
665	932.216	581.92	0.991889	816.252	625.756	0.995658	515.547	719.235	0.953562
666	934.314	583.15	0.993146	815.164	625.165	0.99428	525.062	715.579	0.916719
667	932.017	581.52	0.994367	815.052	625.871	0.994833	532.946	715.001	0.938256
668	928.829	577.46	0.989914	813.108	626.273	0.993709	538.897	716.42	0.850836
669	928.926	578.383	0.990908	813.679	627.065	0.993405	544.642	720.569	0.970735
670	926.179	577.453	0.977031	815.001	629.455	0.994021	547.953	729.028	0.974933
671	928.16	576.403	0.974068	815.677	630.525	0.994512	551.047	733.916	0.959868
672	929.33	575.52	0.975749	815.679	630.455	0.994589	550.298	740.479	0.977018
673	931.085	574.577	0.974553	816.091	631.996	0.99329	546.744	742.469	0.979064
674	929.413	573.434	0.985017	817.849	633.806	0.99374	544.401	745.255	0.978054
675	936.567	574.385	0.980652	824.362	639.833	0.993698	552.387	758.22	0.963186
676	938.934	576.243	0.972262	828.564	639.077	0.987326	550.406	772.429	0.942222
677	938.598	579.499	0.972226	832.758	641.082	0.99238	552.786	785.036	0.956675
678	938.541	579.532	0.971976	832.768	641.084	0.992402	552.825	785.059	0.956414
679	940.623	580.982	0.98649	832.981	641.667	0.990413	554.173	797.666	0.908417
680	943.024	583.99	0.992719	835.451	643.962	0.996434	565.688	802.371	0.965695
681	945.135	585.525	0.993701	835.838	644.792	0.99775	569.08	806.757	0.883031
682	946.068	588.537	0.983344	836.314	646.215	0.996215	577.91	800.275	0.939239
683	948.538	591.161	0.985641	838.122	647.092	0.994204	586.048	792.725	0.873092
684	950.7	594.832	0.992456	837.747	646.581	0.994607	588.458	788.416	0.945563
685	950.903	595.364	0.99195	837.068	645.569	0.997007	587.193	784.298	0.92831
686	951.98	596.826	0.993249	837.059	644.092	0.997216	585.91	784.543	0.967176
687	955.362	598.124	0.985695	835.92	643.925	0.996344	577.49	789.578	0.9757
688	954.298	601.506	0.974511	836.881	641.714	0.997535	573.57	790.499	0.965737
689	954.135	600.293	0.980185	837.966	642.397	0.99734	564.305	793.123	0.920421
690	955.538	593.94	0.975032	840.563	639.158	0.996077	562.43	779.082	0.939722
691	954.189	592.938	0.963536	842.676	638.08	0.990857	554.654	770.015	0.956494
692	956.918	590.103	0.954501	842.358	636.687	0.990407	553.398	762.629	0.949112
693	954.665	585.891	0.971273	840.951	634.141	0.982876	548.729	751.161	0.979083
694	956.579	581.708	0.970493	840.932	633.368	0.990172	563.263	747.083	0.943766
695	953.811	580.437	0.985837	838.499	632.616	0.993757	571.972	746.179	0.937573
696	952.947	578.98	0.987018	838.121	635.029	0.990169	575.073	747.39	0.958225
697	953.454	576.325	0.979538	838.961	633.757	0.989152	581.168	749.757	0.943381
698	952.231	574.846	0.973751	839.19	635.816	0.988884	584.036	756.299	0.969634
699	953.675	576.18	0.979306	840.574	638.335	0.990361	584.69	762.553	0.914149
700	951.866	575.863	0.973906	841.624	638.304	0.991655	583.041	765.752	0.944431
701	951.957	573.489	0.967775	843.3	639.109	0.988496	580.974	768.882	0.964711
702	951.953	573.485	0.967802	843.314	639.154	0.988552	580.98	768.878	0.964696
703	952.513	571.826	0.9754	844.563	641.372	0.987401	580.194	771.706	0.977409
704	954.779	571.791	0.977555	846.54	643.91	0.994748	581.91	780.989	0.962326
705	954.268	576.591	0.959102	851.435	645.163	0.997633	577.562	795.371	0.920069
706	959.007	577.037	0.978327	855.892	646.287	0.996734	578.421	806.351	0.891534
707	962.401	578.013	0.989243	857.667	648.381	0.992185	610.008	801.288	0.904047
708	967.196	578.712	0.991796	859.093	648.76	0.973035	598.775	828.192	0.945467
709	968.375	581.641	0.99351	860.094	650.614	0.965138	605.554	826.503	0.925157
710	969.528	582.861	0.988473	860.978	653.808	0.985743	612.543	828.457	0.938466
711	971.276	586.16	0.979635	862.426	654.974	0.99222	620.923	820.425	0.955833
712	970.232	592.139	0.963539	862.9	657.145	0.991508	623.136	818.207	0.955308
713	971.936	595.714	0.985719	863.334	656.951	0.994058	626.045	812.384	0.93691
714	971.165	596.009	0.981806	863.74	655.845	0.991787	620.47	808.286	0.921224
715	974.326	596.827	0.993976	863.147	654.203	0.987921	617.904	811.85	0.847513
716	978.549	600.462	0.995804	863.389	652.69	0.980309	613.928	816.009	0.948926
717	981.637	600.357	0.994691	863.541	651.708	0.987414	616.536	806.55	0.882414
718	980.903	598.718	0.991286	866.864	650.808	0.991815	624.13	791.317	0.78303
719	980.444	596.002	0.987552	869.846	646.281	0.996905	586.011	788.49	0.96913
720	977.394	591.492	0.977972	870.695	646.108	0.996724	577.108	782.321	0.963072
721	978.384	588.452	0.97736	870.223	644.441	0.997709	586.157	769.08	0.952285
722	976.854	589.476	0.969752	868.203	642.641	0.99813	595.617	764.469	0.963328
723	975.176	586.461	0.98566	867.057	642.181	0.997213	603.871	763.578	0.89279
724	976.245	585.044	0.991514	864.8	641.312	0.993248	611.171	762.556	0.944778
725	975.809	582.524	0.993573	864.831	642.194	0.991785	606.922	763.275	0.709471
726	975.788	582.507	0.99358	864.82	642.197	0.991775	606.931	763.365	0.702873
727	975.298	580.668	0.992462	864.666	642.033	0.98984	610.754	769.417	0.974792
728	972.888	579.378	0.985462	864.464	643.021	0.983192	617.213	775.888	0.95204
729	974.905	580.302	0.990853	865.155	644.724	0.986866	617.33	781.186	0.934337
730	973.523	578.675	0.971806	864.417	646.191	0.987506	617.791	784.071	0.955289
731	972.145	576.313	0.942105	866.614	647.923	0.983498	614.98	786.936	0.975846
732	971.778	576.853	0.972773	870.107	649.332	0.991172	609.491	790.02	0.976654
733	972.85	577.423	0.975506	873.307	651.738	0.988733	606.981	796.921	0.951389
734	978.887	578.161	0.987478	877.038	655.187	0.982034	626.326	807.799	0.953652
735	983.369	578.129	0.988326	880.137	655.285	0.972535	615.824	831.58	0.837562
736	988.478	580.23	0.979347	882.804	656.331	0.988644	624.656	833.088	0.963829
737	987.027	584.091	0.982516	885.886	655.692	0.996558	633.122	842.009	0.924032
738	988.138	585.509	0.979989	889.344	657.773	0.995882	637.203	846.453	0.908497
739	990.113	586.736	0.982614	891.117	660.406	0.990935	644.555	839.525	0.954985
740	994.279	591.111	0.983578	891.19	660.575	0.990009	655.076	833.13	0.937378
741	995.736	594.428	0.992539	891.201	664.528	0.989805	653.926	827.533	0.959641
742	999.292	598.42	0.990402	891.752	662.198	0.991027	651.473	822.378	0.908414
743	1003.88	599.147	0.980973	891.884	660.206	0.99369	647.848	824.115	0.869952
744	1004.37	603.77	0.95107	892.005	657.837	0.989406	643.572	827.063	0.921509
745	1007.98	606.237	0.979051	892.936	656.139	0.991914	639.28	825.848	0.943773
746	1006.36	603.053	0.985253	893.934	656.127	0.992903	627.798	828.956	0.907626
747	1005.86	600.516	0.980674	895.363	655.152	0.987286	627.059	807.206	0.94248
748	1005.82	599.24	0.986932	896.031	653.044	0.989398	616.041	793.055	0.906723
749	1008.13	593.37	0.989383	896.632	651.172	0.98573	617.688	782.365	0.921829
750	1007.63	593.455	0.990724	897.349	651.292	0.986338	615.953	782.092	0.921754
751	1006.81	591.911	0.987656	896.43	648.819	0.989968	617.278	774.851	0.959219
752	1006.55	594.076	0.990007	894.89	648.981	0.988696	619.11	768.245	0.953527
753	1007.52	594.598	0.991609	892.786	649.958	0.988509	630.11	765.586	0.960883
754	1008.08	591.518	0.987868	890.238	649.965	0.983815	635.694	767.225	0.914814
755	1003.47	591.19	0.955035	889.229	649.478	0.979535	641.177	767.235	0.962536
756	1003.81	588.911	0.95303	890.465	650.521	0.974659	643.226	773.098	0.980403
757	1003.54	587.104	0.956241	890.057	650.898	0.982899	645.027	779.522	0.947519
758	1002.59	585.639	0.976626	891.107	654.643	0.979181	647.818	782.6	0.953387
759	1004.04	585.531	0.963015	892.685	656.351	0.989736	645.488	785.455	0.967883
760	1006.75	585.465	0.942095	895.602	657.2	0.992388	641.586	789.848	0.974221
761	1006.76	584.205	0.912494	899.612	659.203	0.996888	634.533	795.871	0.907752
762	1003.87	587.055	0.970135	904.199	661.127	0.997231	633.199	801.277	0.964968
763	1007.23	588.502	0.984814	907.788	662.154	0.987669	635.119	814.909	0.915967
764	1012.44	590.119	0.985701	910.746	663.137	0.982726	638.875	828.013	0.945904
765	1015.89	591.936	0.978691	914.587	664.959	0.987924	653.512	834.266	0.957277
766	1018.47	598.639	0.978962	914.988	669.047	0.991811	664.057	845.927	0.933552
767	1021.11	604.459	0.974251	916.308	669.706	0.992626	672.885	843.978	0.89099
768	1023.07	605.04	0.963044	917.988	670.589	0.997373	680.133	835.638	0.954582
769	1025.66	609.645	0.988905	918.604	670.179	0.996559	682.006	831.27	0.964493
770	1026.68	611.42	0.990871	920.349	669.837	0.995897	676.56	836.933	0.964377
771	1028.46	611.122	0.990107	920.15	670.089	0.996123	677.499	836.485	0.954037
772	1030.07	612.838	0.991464	919.305	669.876	0.994982	675.239	834.978	0.959268
773	1032.93	615.976	0.988227	918.121	669.96	0.993733	669.766	834.996	0.949933
774	1032.91	615.937	0.98825	918.087	669.963	0.993756	669.736	835.013	0.949875
775	1036.19	616.933	0.970143	918.945	668.576	0.993341	667.285	833.648	0.921939
776	1034.64	617.094	0.980413	921.039	666.615	0.990758	652.109	831.543	0.809492
777	1035.17	610.883	0.974752	921.37	665.236	0.990316	641.204	820.19	0.91763
778	1034.1	606.818	0.920045	921.786	664.521	0.99526	636.306	804.757	0.96847
779	1037.24	602.932	0.95693	922.962	664.589	0.992258	641.123	795.998	0.963268
780	1033.46	602.688	0.980411	923.15	663.39	0.993368	643.82	783.79	0.969979
781	1034.65	603.638	0.967195	921.031	662.799	0.997157	651.505	779.12	0.913155
782	1035.23	607.127	0.962337	919.967	662.076	0.997806	654.272	777.28	0.95815
783	1034.05	603.059	0.976512	921.464	661.92	0.996223	662.023	777.367	0.954795
784	1030.22	601.858	0.983831	916.411	661.122	0.995147	666.257	781.16	0.916339
785	1030.47	600.852	0.988011	919.479	663.776	0.997329	667.606	784.895	0.958598
786	1030.52	601.325	0.991858	918.036	665.056	0.995194	672.174	792.62	0.960372
787	1032.85	603.063	0.985627	921.109	665.767	0.987633	670.302	796.923	0.935959
788	1033.2	603.295	0.971677	922.105	668.342	0.985809	668.971	800.478	0.924184
789	1031.54	601.834	0.985137	927.016	670.995	0.993773	665.945	801.988	0.970345
790	1033.84	599.456	0.984699	929.604	672.95	0.996733	663.262	808.415	0.966955
791	1035.1	601.313	0.973705	934.148	673.436	0.996403	661.719	815.647	0.972862
792	1036.6	603.49	0.983258	937.909	673.864	0.9921	670.062	830.929	0.932861
793	1046.51	608.296	0.991499	945.176	676.35	0.995857	684.523	855.23	0.941463
794	1050.4	608.586	0.986646	946.242	679.188	0.99302	687.933	860.168	0.937639
795	1050.32	610.2	0.978941	947.386	681.079	0.995498	697.458	859.174	0.913116
796	1052.26	615.254	0.979505	947.977	683.081	0.991278	703.071	855.507	0.958667
797	1051.81	619.442	0.961679	948.223	684.331	0.993515	713.62	849.662	0.952447
798	1051.81	619.447	0.961548	948.224	684.33	0.993523	713.598	849.647	0.952791
799	1052.23	623.981	0.934436	949.484	685.67	0.993992	714.234	846.216	0.904793
800	1053.35	625.625	0.962219	950.288	685.062	0.995234	713.248	849.91	0.831769
801	1055.93	626.302	0.985373	949.12	685.557	0.993293	707.871	840.42	0.946718
802	1059.99	627.725	0.993876	947.969	683.512	0.992441	706.515	844.463	0.940905
803	1063.24	629.804	0.989439	949.115	681.548	0.993568	702.365	851.561	0.947497
804	1065.29	628.821	0.987173	948.495	681.845	0.995772	708.059	833.706	0.869992
805	1065.65	628.129	0.988599	951.956	681.546	0.996425	684.199	850.867	0.540035
806	1066.92	625.058	0.973979	952.466	680.025	0.995206	674.391	839.133	0.851674
807	1065.76	625.52	0.975835	952.472	678.649	0.996976	672.883	823.528	0.957888
808	1064.36	617.949	0.985606	952.223	677.53	0.997898	665.859	822.937	0.938855
809	1062.2	616.185	0.992567	951.666	676.604	0.99774	670.361	812.291	0.94104
810	1063.32	616.026	0.994158	950.401	674.471	0.997385	677.919	809.475	0.947339
811	1061.73	614.557	0.995463	951.295	675.279	0.998338	687.634	805.954	0.942581
812	1061.28	612.802	0.99357	950.388	677.616	0.997528	695.328	808.781	0.923942
813	1058.34	610.697	0.992069	948.896	678.804	0.997072	704.453	810.262	0.937265
814	1059.78	610.955	0.993491	951.441	678.665	0.998001	709.954	815.539	0.964139
815	1060.05	611.339	0.991439	953.368	679.674	0.99565	711.614	825.841	0.938702
816	1059.49	608.4	0.986303	956.517	682.162	0.98491	709.183	830.931	0.93774
817	1060.8	608.656	0.984273	959.386	685.745	0.991454	704.208	833.625	0.967902
818	1063.32	608.191	0.98006	964.805	687.321	0.996035	703.256	838.827	0.964208
819	1066.53	610.065	0.974558	968.227	688.465	0.991133	706.583	849.884	0.980475
820	1066.95	612.741	0.972928	971.065	688.392	0.989236	710.555	865.189	0.949112
821	1069.87	616.985	0.984151	975.84	689.52	0.992128	723.815	872.912	0.94752
822	1069.87	616.976	0.984186	975.825	689.516	0.992174	723.714	872.981	0.947182
823	1073.8	617.198	0.988091	978.737	689.452	0.994104	737.291	874.042	0.96328
824	1079.51	620.001	0.978351	981.199	692.252	0.99508	733.861	886.334	0.96657
825	1081.82	621.876	0.957694	981.875	694.05	0.994632	741.588	883.004	0.971589
826	1083.39	623.043	0.942261	982.852	696.63	0.99278	750.473	870.306	0.909326
827	1083.29	625.849	0.95386	983.197	697.378	0.993197	754.796	872.014	0.939346
828	1081.82	629.094	0.964584	981.097	699.12	0.99013	758.429	863.827	0.938124
829	1085.21	631.383	0.984183	981.564	699.019	0.990174	751.482	868.464	0.913526
830	1085.08	634.668	0.948974	981.955	699.648	0.992557	748.211	869.941	0.925863
831	1091.93	636.828	0.964384	981.576	694.9	0.995002	745.92	870.987	0.852345
832	1094.43	636.943	0.982123	980.97	694.184	0.997992	744.004	878.404	0.957018
833	1096.33	636.444	0.983409	983.151	692.314	0.997382	744.174	871.782	0.923537
834	1098.52	635.439	0.985762	983.147	692.451	0.998396	740.394	850.627	0.608399
835	1097.25	630.686	0.986039	983.677	691.014	0.997104	719.721	853.75	0.955027
836	1097.05	628.76	0.990017	983.296	690.88	0.994318	707.497	847.797	0.966596
837	1094.67	624.978	0.988632	982.789	687.453	0.987539	706.747	843.002	0.949744
838	1095.03	620.718	0.979804	982.88	684.168	0.989636	714.993	830.997	0.93145
839	1089.78	620.665	0.98299	983.124	683.843	0.990113	721.013	826.15	0.93874
840	1090.59	618.768	0.991223	984.101	685.234	0.994006	727.493	826.264	0.93478
841	1086.12	616.495	0.989661	979.556	687.029	0.994979	736.529	829.667	0.895534
842	1086.11	616.408	0.983709	980.407	686.926	0.995491	745.435	833.264	0.944131
843	1086.57	617.918	0.989999	981.526	688.646	0.995756	744.798	839.925	0.948958
844	1087.38	617.361	0.986488	983.88	689.855	0.997452	745.14	842.379	0.895037
845	1085.88	615.98	0.986986	986.153	691.918	0.99595	744.523	842.641	0.88328
846	1085.89	615.983	0.987004	986.103	691.981	0.995837	744.527	842.644	0.883253
847	1086.75	616.207	0.986248	990.41	695.196	0.991477	739.556	843.454	0.928811
848	1087.39	616.592	0.992409	991.938	696.405	0.990338	735.173	852.073	0.965899
849	1091.5	617.849	0.993473	995.199	697.297	0.992071	737.65	860.891	0.94861
850	1095.18	619.094	0.988764	1000.03	698.094	0.990073	739.968	875.607	0.926668
851	1099.5	623.143	0.950578	1002.95	697.177	0.98605	749.018	892.624	0.850683
852	1099.75	624.7	0.970447	1003.52	698.673	0.978716	767.186	890.904	0.871787
853	1102.54	624.741	0.976116	1005.73	702.604	0.982665	769.01	892.742	0.912827
854	1104.54	627.501	0.989097	1006.62	704.604	0.988521	775.73	895.545	0.923289
855	1105.88	630.904	0.988902	1007.49	707.454	0.985704	782.876	889.268	0.836801
856	1107.99	633.148	0.989184	1008.37	708.928	0.982538	789.417	886.46	0.896217
857	1110.19	636.005	0.971859	1008.5	710.361	0.985238	792.814	854.256	0.537454
858	1113.05	638.474	0.936155	1008.68	711.831	0.98881	775.414	879.418	0.882861
859	1114.24	640.687	0.942753	1008.39	711.014	0.990722	778.558	867.789	0.914824
860	1114.92	645.575	0.970431	1006.58	708.622	0.988923	780.516	866.844	0.869536
861	1118.53	646.428	0.989329	1007.4	706.825	0.991004	770.471	885.078	0.967488
862	1120.66	646.973	0.993236	1008.28	705.232	0.994569	766.911	886.217	0.903769
863	1121.25	643.27	0.988874	1010.81	705.134	0.995913	752.299	874.119	0.758016
864	1122.26	638.167	0.979241	1010.96	701.852	0.983743	752.066	863.601	0.935059
865	1120.65	631.614	0.991913	1009.15	697.158	0.985059	739.023	848.93	0.977963
866	1118.31	632.157	0.990341	1010.01	695.613	0.994116	746.44	842.269	0.888976
867	1117.87	631.527	0.990108	1009.68	696.31	0.995657	751.416	842.339	0.961008
868	1115.78	630.364	0.984383	1009.86	696.444	0.995011	743.377	839.371	0.588082
869	1115.2	627.378	0.979235	1010.29	697.207	0.993041	772.426	840.038	0.843322
870	1115.59	627.3	0.978562	1011	697.706	0.993737	772.975	840.526	0.862694
871	1114.79	625.235	0.971424	1011.59	698.36	0.995066	779.185	841.584	0.906205
872	1115.76	626.839	0.978027	1011.44	697.615	0.996269	778.057	846.664	0.937676
873	1116.48	627.276	0.976406	1011.95	698.866	0.994096	777.99	851.698	0.903875
874	1116.84	627.091	0.967907	1013.88	699.822	0.994417	778.931	854.975	0.82796
875	1114.91	624.257	0.95119	1016.66	701.378	0.992247	773.678	857.816	0.852866
876	1116.03	623.078	0.964547	1020.74	704.013	0.991155	772.543	861.228	0.942552
877	1118.34	622.502	0.966515	1024.08	706.361	0.993128	774.779	864.806	0.976137
878	1120.19	623.519	0.982221	1027.67	706.035	0.995926	776.777	878.115	0.93081
879	1125.05	624.013	0.973022	1031.17	705.589	0.995058	776.324	888.671	0.905642
880	1130.62	624.886	0.96099	1032.88	706.225	0.988474	800.706	885.481	0.963228
881	1132.08	628.428	0.976008	1035.4	706.864	0.987959	799.368	898.164	0.869336
882	1133.61	631.175	0.983988	1035.84	710.405	0.98687	803.455	903.003	0.858101
883	1134.3	633.018	0.979852	1038.17	713.282	0.970054	811.365	897.238	0.864875
884	1137.03	634.578	0.985994	1040	714.787	0.956405	816.725	894.188	0.925731
885	1140.4	638.036	0.973261	1039.27	718.099	0.975649	816.702	887.756	0.960288
886	1141.81	641.366	0.981325	1036.74	719.463	0.982997	818.026	886.267	0.952493
887	1143.29	643.349	0.990388	1036.75	718.114	0.985668	822.944	869.13	0.885007
888	1146.08	645.7	0.983195	1038.07	717.724	0.986408	820.104	867.392	0.89881
889	1147.98	648.757	0.968667	1035.85	713.776	0.970856	808.226	884.813	0.905493
890	1148.59	649.481	0.986116	1038.77	710.869	0.986384	806.385	868.918	0.92628
891	1148.82	647.085	0.985379	1038.74	707.639	0.99356	778.544	882.665	0.767579
892	1148.2	644.578	0.972848	1040.26	706.92	0.993024	767.248	873.87	0.964838
893	1148.46	640.121	0.975835	1040.94	705.669	0.991618	767.219	860.262	0.930245
894	1148.43	640.092	0.975501	1040.95	705.672	0.991642	767.216	860.263	0.930212
895	1150.23	637.403	0.962418	1040.86	703.197	0.982908	768.576	852.215	0.976914
896	1148.95	635.136	0.950938	1038.25	701.743	0.977905	772.498	846.32	0.965597
897	1148.48	633.961	0.945028	1038.54	700.181	0.984371	780.509	842.893	0.839005
898	1145.38	633.697	0.98807	1036.26	699.989	0.986783	782.854	842.593	0.84572
899	1143.34	631.529	0.991151	1036.52	701.942	0.990184	795.424	842.837	0.870688
900	1141.16	629.238	0.98652	1035.55	702.644	0.988918	800.937	843.495	0.905961
901	1140.05	627.835	0.988749	1037.09	702.032	0.992496	805.33	852.159	0.897492
902	1143.2	628.001	0.989527	1039.85	702.36	0.992138	804.469	864.16	0.89649
903	1142.89	628.944	0.984636	1041.3	703.544	0.994432	804.25	865.526	0.925776
904	1144.01	626.073	0.982818	1041.41	704.404	0.997243	802.209	864.166	0.963183
905	1143.9	623.626	0.966384	1045.29	705.946	0.998346	798.962	867.894	0.976498
906	1144.6	622.275	0.961037	1049.06	706.427	0.996676	798.361	875.115	0.944045
907	1146.2	624.623	0.948934	1052.4	707.442	0.990425	800.112	884.216	0.972594
908	1146.82	625.611	0.978276	1055.61	708.393	0.993773	803.931	892.166	0.861784
909	1152.35	624.408	0.979843	1059.36	709.135	0.996277	832.624	887.351	0.786663
910	1155.35	629.319	0.988297	1061.77	709.227	0.996866	833.241	897.737	0.933652
911	1159.41	631.326	0.988509	1061.76	714.156	0.986634	837.899	899.604	0.944953
912	1161.58	633.597	0.983337	1061.61	716.699	0.987187	840.071	899.363	0.942364
913	1162.8	637.459	0.912408	1062.67	718.061	0.994111	841.003	898.173	0.921337
914	1163.05	640.851	0.964549	1065.05	717.639	0.993003	843.978	895.118	0.912157
915	1162.05	645.111	0.973451	1062.96	719.126	0.997394	844.608	890.823	0.907393
916	1167.36	649.786	0.992129	1063.39	719.476	0.992612	840.427	884.199	0.897286
917	1171.41	652.007	0.978967	1062.37	716.866	0.982343	828.826	900.771	0.94527
918	1171.42	652.004	0.979006	1062.37	716.865	0.982328	828.826	900.775	0.944339
919	1173.81	653.444	0.980962	1061.01	713.839	0.991016	827.24	896.798	0.937037
920	1174.06	650.199	0.99029	1062.72	713.892	0.989683	824.271	887.859	0.876355
921	1173.14	648.035	0.991063	1063.77	711.116	0.996131	804.673	883.041	0.947904
922	1175.55	645.552	0.993189	1064.7	709.45	0.997482	799.871	875.338	0.952735
923	1176.36	642.307	0.990569	1063.71	707.713	0.998165	794.978	867.078	0.957494
924	1173.65	639.091	0.985886	1062.74	707.417	0.998028	794.741	859.653	0.9315
925	1172.21	640.157	0.98443	1061.45	705.443	0.997199	804.639	855.202	0.951694
926	1169.43	639.059	0.955637	1060.06	703.957	0.99632	811.503	850.776	0.935745
927	1166.03	634.826	0.92058	1058.47	705.185	0.996036	818.926	851.928	0.95902
928	1164.8	633.579	0.96101	1056.59	705.704	0.994445	822.114	854.173	0.90761
929	1163.2	631.65	0.976697	1056.62	705.642	0.991519	829.22	855.512	0.952006
930	1160.46	632.054	0.983326	1057.89	706.825	0.995615	832.907	863.839	0.96464
931	1159.83	632.065	0.983064	1060.08	706.805	0.997248	831.234	874.229	0.936618
932	1158.87	631.384	0.978166	1062.56	707.106	0.998813	830.383	875.654	0.892643
933	1158.62	628.235	0.980682	1064.66	708.866	0.998734	825.831	876.806	0.887339
934	1159.34	622.76	0.971894	1064.92	711.877	0.994543	824.491	884.685	0.968907
935	1161.05	626.667	0.97852	1068.77	711.921	0.987981	822.895	892.795	0.958089
936	1164.6	625.655	0.960323	1075.09	713.598	0.994276	833.844	907.756	0.589952
937	1167.5	627.982	0.988456	1078.19	713.826	0.99281	830.418	905.728	0.727592
938	1171.83	630.72	0.987587	1079.09	713.862	0.992645	832.705	907.463	0.882099
939	1178.18	632.221	0.982059	1080.5	714.045	0.99128	843.212	901.041	0.775294
940	1179.64	639.512	0.869226	1080.08	714.271	0.994034	850.763	900.725	0.818793
941	1183.13	645.54	0.98852	1081.51	712.564	0.994624	852.902	898.311	0.930777
942	1183.14	645.541	0.98853	1081.46	712.458	0.994479	852.899	898.317	0.93088
943	1185.37	648.467	0.989175	1081.33	714.352	0.988003	853.796	888.871	0.938874
944	1189.03	652.359	0.977888	1080.39	715.899	0.988685	848.313	880.486	0.910118
945	1193.91	653.941	0.954617	1080.12	713.277	0.985713	844.378	879.162	0.90824
946	1196.29	655.791	0.952429	1082.63	712.013	0.992022	841.176	875.368	0.899873
947	1195.99	659.206	0.975325	1082.72	708.778	0.992875	831.815	874.037	0.958273
948	1199.07	658.483	0.984764	1083.79	710.934	0.988229	831.253	868.271	0.961861
949	1206.17	657.861	0.99047	1086.09	708.539	0.993207	820.314	866.479	0.926725
950	1207.83	658.08	0.987915	1089.32	708.116	0.997114	813.058	853.18	0.774852
951	1209.83	654.701	0.956959	1090.83	706.593	0.997294	810.145	837.327	0.735318
952	1208.82	651.676	0.961305	1090.27	703.676	0.993746	810.486	827.507	0.703225
953	1208.25	651.317	0.970766	1090.2	702.78	0.994127	819.622	815.025	0.960421
954	1208.34	651.449	0.973764	1091.63	701.303	0.993476	828.735	813.589	0.894088
955	1205.58	649.918	0.983585	1090.48	699.88	0.993009	832.284	810.825	0.923733
956	1200.02	646.727	0.98562	1087.09	702.032	0.982589	843.362	811.863	0.795732
957	1202.95	644.339	0.9886	1088.43	701.357	0.989223	841.555	815.352	0.844486
958	1202.15	644.9	0.992138	1087.12	702.832	0.98586	840.344	823.022	0.944095
959	1201.86	643.784	0.993566	1089.01	702.576	0.992141	844.059	828.994	0.913501
960	1199.46	640.779	0.985977	1094.18	703.932	0.997246	838.699	831.633	0.969639
961	1201.08	638.344	0.964225	1096.2	706.575	0.997832	835.475	833.618	0.980206
962	1200.45	638.568	0.976994	1098.71	707.056	0.996147	829.92	842.166	0.971925
963	1205.04	640.425	0.982069	1102.52	709.052	0.991735	831.069	847.944	0.968115
964	1208.68	643.802	0.987544	1105.68	710.287	0.995822	829.622	871.378	0.813909
965	1212.73	645.53	0.979797	1109.61	711.095	0.997016	832.252	876.284	0.950497
966	1212.75	645.569	0.97953	1109.63	711.094	0.997023	832.331	876.326	0.950699
967	1213.03	650.185	0.98745	1109.93	715.306	0.992422	844.737	882.576	0.935218
968	1217.68	652.787	0.988263	1111.15	717.026	0.988851	849.021	888.642	0.950767
969	1220.7	655.483	0.979598	1111.88	718.33	0.992748	855.064	885.54	0.959761
970	1222.64	656.597	0.987588	1114.03	720.058	0.994091	862.878	882.859	0.952958
971	1224.08	659.424	0.991963	1113.82	722.54	0.996784	867.418	877.763	0.946473
972	1225.21	662.798	0.987433	1114.46	725.417	0.994687	867.479	871.747	0.972193
973	1228.1	664.616	0.982312	1114.61	724.749	0.995721	863.031	866.886	0.867476
974	1229.23	667.548	0.961792	1114.85	723.364	0.995577	861.483	867.061	0.829401
975	1230.17	672.559	0.979182	1113.49	721.252	0.995413	858.222	870.016	0.800725
976	1231.23	674.317	0.987704	1113.41	720.489	0.995103	857.692	869.761	0.898068
977	1237.59	677.364	0.995129	1114.19	717.962	0.992404	850.223	866.46	0.954988
978	1242.12	676.355	0.991777	1115.13	718.247	0.986653	847.147	840.473	0.572306
979	1242.91	673.906	0.988603	1116.91	715.543	0.974968	827.181	849.422	0.868252
980	1239.29	667.044	0.977761	1116.98	713.21	0.983514	826.12	831.738	0.922058
981	1237.62	665.817	0.991769	1115.74	712.694	0.986825	824.9	827.769	0.918763
982	1237.97	665.371	0.992777	1115.24	710.749	0.993644	836.838	821.782	0.97629
983	1235.34	662.812	0.993833	1114.42	709.958	0.995167	840.183	820.827	0.894069
984	1233.07	660.78	0.993043	1114.12	712.506	0.990371	857.738	816.732	0.884446
985	1227.64	657.36	0.97545	1113.9	713.037	0.992606	858.824	821.38	0.92329
986	1226.54	656.036	0.955566	1113.28	713.087	0.990683	860.836	828.601	0.910271
987	1226.83	657.356	0.956456	1113.68	713.77	0.990877	861.454	833.807	0.972938
988	1227.68	657.107	0.975706	1114.08	715.804	0.992028	860.029	840.997	0.937677
989	1226.15	655.813	0.960005	1114.32	717.953	0.981416	858.355	842.746	0.910398
990	1226.16	655.539	0.956029	1114.94	719.289	0.981433	858.769	842.487	0.917349
991	1228.87	655.514	0.973966	1117.88	720.485	0.992391	853.463	842.469	0.944532
992	1228.88	655.816	0.974658	1120.18	723.659	0.996402	849.915	845.674	0.960276
993	1232.26	656.058	0.978607	1125.87	725.261	0.996538	846.896	859.341	0.94388
994	1233.38	657.18	0.989015	1128.15	726.958	0.99662	849.436	867.922	0.968249
995	1236.44	660.594	0.9938	1130.58	726.146	0.995063	855.082	882.116	0.971023
996	1240.31	662.365	0.992266	1132.36	727.042	0.991359	861.135	893.527	0.929109
997	1242.45	665.402	0.985389	1129.93	731.436	0.963463	871.959	895.609	0.956561
998	1242.06	667.688	0.977668	1130.39	735.728	0.975173	879.487	897.544	0.929789
999	1241.47	670.122	0.951351	1131.86	736.003	0.986731	885.695	894.376	0.860503
1000	1243.11	671.65	0.942173	1132.52	738.982	0.984202	887.754	884.792	0.919813
1001	1243.31	672.057	0.94142	1131.93	737.784	0.985969	889.792	885.677	0.890356
1002	1242.83	677.552	0.973848	1133.67	736.293	0.980453	888.369	881.259	0.967968
1003	1244.38	681.483	0.984123	1132.65	737.379	0.984165	882.991	882.114	0.95699
1004	1245.61	682.023	0.989619	1130.54	733.89	0.97487	876.695	880.537	0.934787
1005	1248.18	683.826	0.989487	1129.42	732.642	0.990953	874.591	883.742	0.92588
1006	1252.06	681.996	0.990962	1130.13	729.249	0.988304	867.932	884.204	0.949238
1007	1251.59	679.413	0.994827	1132.41	727.475	0.991951	849.217	875.313	0.852401
1008	1251.08	673.499	0.991542	1133.7	724.284	0.987566	841.666	846.665	0.95921
1009	1251.22	671.738	0.988847	1133.76	723.02	0.994036	843.425	841.302	0.937015
1010	1251.14	668.94	0.982468	1131.72	720.993	0.99292	849.777	833.986	0.968309
1011	1249.47	668.304	0.98227	1131.13	721.67	0.994929	859.932	827.11	0.851014
1012	1246.62	669.137	0.965951	1130.84	720.847	0.995668	863.037	827.227	0.947173
1013	1245.45	667.054	0.979638	1129.72	721.335	0.996326	867.498	827.769	0.949671
1014	1245.44	666.987	0.979436	1129.68	721.398	0.996307	867.497	827.781	0.949708
1015	1244.36	666.155	0.963244	1129.87	722.219	0.995976	875.918	830.168	0.906464
1016	1245.62	668.118	0.975901	1130.8	721.55	0.996131	876.508	834.926	0.954385
1017	1246.12	667.227	0.983316	1132.27	722.234	0.995811	875.469	841.215	0.940073
1018	1247.45	666.472	0.987851	1133.32	727.64	0.990686	882.885	845.894	0.889884
1019	1247.51	667.681	0.9807	1132.19	728.196	0.978142	882.027	847.423	0.954699
1020	1246.07	665.978	0.986708	1136.45	729.049	0.983205	867.742	844.571	0.956593
1021	1248.19	666.108	0.989829	1138.6	730.576	0.985491	864.943	850.249	0.972516
1022	1251.29	665.932	0.98918	1143.5	732.731	0.98827	872.796	861.174	0.894955
1023	1255.43	666.043	0.988282	1146.69	734.036	0.97169	867.052	878.568	0.881088
1024	1257.8	668.721	0.974932	1147.48	735.584	0.988009	882.104	883.729	0.972
1025	1258.29	673.105	0.955231	1148.74	735.394	0.993694	887.977	890.278	0.892438
1026	1258.42	676.584	0.966813	1149.56	736.613	0.99125	889.949	896.618	0.9584
1027	1258.59	678.978	0.980561	1149.53	738.554	0.991388	896.979	893.503	0.931133
1028	1259.62	679.561	0.978899	1149.77	739.71	0.993131	906.744	891.806	0.861267
1029	1258.57	680.235	0.968734	1150.51	739.873	0.995922	909.071	895.187	0.795118
1030	1262.46	685.246	0.970812	1148.61	738.569	0.992499	903.42	890.5	0.944689
1031	1264.76	686.866	0.982881	1147.56	737.625	0.988949	897.439	891.39	0.938958
1032	1266.64	688.277	0.977508	1147.64	737.18	0.991988	894.705	892.398	0.931138
1033	1267.44	689.117	0.991371	1147.01	734.229	0.986805	890.876	895.452	0.930635
1034	1270.32	687.178	0.992017	1146.83	733.503	0.991927	882.28	894.593	0.937654
1035	1265.86	682.614	0.991926	1147.48	733.38	0.982239	880.391	874.437	0.85417
1036	1266.01	678.29	0.985735	1147.8	732.204	0.979544	876.682	857.98	0.862717
1037	1264.25	677.84	0.984712	1151.44	731.191	0.9599	860.984	857.781	0.919967
1038	1264.25	677.825	0.984724	1151.42	731.16	0.959368	860.984	857.752	0.919584
1039	1266.7	675.739	0.991131	1147.61	730.223	0.980296	862.676	849.605	0.959832
1040	1267.87	677.119	0.992936	1146.26	727.327	0.993347	871.285	845.053	0.942098
1041	1264.76	677.173	0.991299	1144.81	729.308	0.992467	878.615	840.019	0.931685
1042	1264.69	675.88	0.992732	1144.4	729.499	0.983525	884.484	841.133	0.959365
1043	1262.5	674.462	0.987069	1145.17	728.94	0.99125	891.704	841.912	0.896235
1044	1259.22	670.471	0.937095	1146.76	728.923	0.980095	895.848	845.618	0.936678
1045	1259.93	673.85	0.955989	1146.84	730.401	0.983471	900.858	851.82	0.97105
1046	1261.21	673.942	0.972474	1147.43	731.409	0.982706	898.238	857.993	0.951364
1047	1260.68	673.691	0.965907	1149.82	735.527	0.989451	898.049	858.166	0.940889
1048	1259.62	667.741	0.948708	1151.83	735.12	0.994972	896.354	860.62	0.929785
1049	1260.36	666.563	0.954461	1153.74	738.297	0.99653	892.643	864.445	0.96555
1050	1261.33	670.023	0.951854	1157.41	738.796	0.99725	891.027	872.784	0.964278
1051	1264.53	672.049	0.985137	1159.29	740.21	0.998077	890.07	884.591	0.965455
1052	1268.5	671.743	0.987296	1163.41	740.217	0.991817	916.703	886.459	0.949971
1053	1274.31	671.977	0.974474	1163.63	742.016	0.990204	919.006	891.082	0.877404
1054	1276.75	674.68	0.96574	1166.61	744.37	0.985082	918.495	903.066	0.919106
1055	1275.29	676.597	0.976781	1166.18	747.137	0.965418	924.609	906.939	0.802292
1056	1274.22	680.514	0.981443	1166.51	749.252	0.979249	934.775	898.764	0.920928
1057	1275.98	683.169	0.962856	1167.56	751.126	0.992932	939.154	901.841	0.668644
1058	1274.75	687.479	0.960852	1166.48	750.152	0.985394	936.731	901.301	0.330087
1059	1275.83	688.766	0.97325	1165.66	750.271	0.988849	930.662	902.366	0.886803
1060	1278.52	689.18	0.972426	1165.59	750.425	0.98679	931.197	901.773	0.74471
1061	1279.71	693.33	0.991668	1164.57	749.076	0.982398	927.624	909.776	0.556313
1062	1279.69	693.359	0.991692	1164.56	749.062	0.982321	927.619	909.771	0.554197
1063	1281.02	694.356	0.993303	1164.83	747.01	0.97549	925.718	901.904	0.849779
1064	1283.7	693.062	0.99413	1165.64	746.634	0.976775	922.87	899.342	0.202151
1065	1287.04	690.83	0.991676	1168.12	746.103	0.981586	920.442	891.554	0.779571
1066	1286.22	688.014	0.970187	1169.61	743.774	0.992292	891.272	902.779	0.248408
1067	1279.3	680.906	0.983912	1169.31	741.877	0.994925	893.091	891.929	0.904571
1068	1280.09	680.097	0.985893	1169.48	742.802	0.996202	895.805	884.522	0.975002
1069	1279.71	680.486	0.988842	1168.14	742.876	0.995324	903.852	877.911	0.962137
1070	1276.57	679.358	0.980871	1168.31	741.737	0.995677	911.774	876.334	0.867391
1071	1275.13	678.967	0.970625	1168.47	743.892	0.989703	914.372	877.989	0.906515
1072	1274.54	678.231	0.974059	1167.95	744.915	0.990522	918.067	880.18	0.955701
1073	1274.85	673.723	0.980535	1169.45	745.751	0.989517	930.345	885.106	0.96272
1074	1275.41	673.649	0.96923	1169.04	745.758	0.991788	930.345	891.478	0.951374
1075	1274.03	672.006	0.966947	1170.64	745.873	0.992547	931.385	895.229	0.959405
1076	1274.95	670.589	0.945763	1172.01	747.618	0.994373	932.448	898.971	0.966755
1077	1276.47	669.212	0.931794	1173.59	748.97	0.990678	932.074	903.051	0.954215
1078	1277.36	668.198	0.943788	1177.38	751.049	0.988043	931.966	908.922	0.931008
1079	1275.56	668.666	0.946966	1182.24	755.187	0.9785	925.899	912.544	0.0870463
1080	1280.19	669.732	0.968103	1189.2	756.071	0.997441	1290.4	667.238	0.0763873
1081	1285.85	670.925	0.978218	1191.94	755.238	0.994702	1291.1	667.436	0.0915782
1082	1290.8	670.096	0.956257	1193.47	750.685	0.989659	1291.68	667.891	0.10343
1083	1293.56	672.233	0.975077	1194.23	749.865	0.987464	883.858	897.553	0.329113
1084	1295.81	675.922	0.984241	1195.13	749.195	0.981193	961.751	909.458	0.526253
1085	1301.25	679.581	0.992442	1194.57	747.967	0.988761	959.323	902.965	0.341127
1086	1301.25	679.579	0.992453	1194.57	747.954	0.988759	959.296	902.98	0.339583
1087	1305.87	683.772	0.978993	1195.13	748.086	0.990133	957.996	904.179	0.890258
1088	1308.02	688.128	0.969376	1196.28	746.923	0.983575	953.959	896.041	0.862849
1089	1310.7	691.007	0.983578	1196.71	746.299	0.971831	955.433	883.265	0.869457
1090	1316.1	693.304	0.988664	1197.06	745.34	0.98932	951.56	884.185	0.938769
1091	1321.01	695.419	0.989779	1197.02	743.265	0.994618	945.242	890.939	0.946201
1092	1323.66	698.193	0.976497	1200.63	741.877	0.997391	940.427	883.707	0.891982
1093	1325.87	699.715	0.987511	1205.11	740.516	0.998525	932.793	886.944	0.858358
1094	1331.07	697.457	0.99572	1207.98	736.811	0.997771	917.459	864.819	0.960018
1095	1333.07	694.254	0.993002	1208.94	734.548	0.993905	926.131	854.55	0.909354
1096	1335.01	691.575	0.993061	1207.74	732.258	0.992324	923.18	836.254	0.949937
1097	1331.59	687.518	0.966606	1208.09	729.177	0.994197	924.695	822.829	0.894499
1098	1331.18	688.315	0.945122	1207.12	729.107	0.993915	934.277	816.162	0.967631
1099	1333.83	688.464	0.982113	1207.55	729.587	0.991762	940.618	814	0.911934
1100	1332.89	685.762	0.985749	1209.12	731.026	0.994084	946.73	814.669	0.961982
1101	1327.43	683.79	0.979456	1205.3	731.281	0.992387	945.127	814.495	0.947178
1102	1329.26	683.341	0.990938	1208.2	730.708	0.990948	946.648	817.868	0.896326
1103	1331.42	683.093	0.988603	1209.04	730.934	0.987287	950.688	825.087	0.912661
1104	1330.23	680.263	0.98811	1216.32	733.302	0.989968	953.389	830.506	0.922619
1105	1331.87	679.744	0.992843	1218.99	734.239	0.9953	950.157	832.097	0.95685
1106	1337.77	676.754	0.980212	1223.16	737.341	0.996713	946.98	837.031	0.974544
1107	1338.48	680.699	0.97877	1226.42	737.544	0.994843	954.872	846.403	0.964245
1108	1345.45	682.357	0.99247	1231	739.074	0.994955	981.891	855.384	0.858745
1109	1348.56	683.827	0.990352	1235.95	742.963	0.99742	944.602	877.041	0.826736
1110	1348.84	684.078	0.99109	1235.92	742.776	0.997537	942.864	877.778	0.821122
1111	1350.02	684.072	0.984858	1236.58	745.996	0.995352	957.321	882.358	0.941783
1112	1354.45	686.041	0.962556	1237.26	746.495	0.992266	960.307	891.814	0.960903
1113	1354.88	691.979	0.962126	1238.86	748.707	0.992587	968.354	888.939	0.928346
1114	1356.82	695.003	0.989148	1240.36	749.118	0.993941	978.174	883.604	0.959909
1115	1357.01	698.489	0.988075	1241.78	750.49	0.993513	984.033	871.493	0.86905
1116	1361.09	701.232	0.984183	1241.51	751.302	0.995348	986.869	871.269	0.888776
1117	1363.78	704.042	0.991892	1242.83	750.936	0.993948	984.581	871.537	0.932312
1118	1365.94	705.987	0.994415	1243.43	750.58	0.99308	979.871	873.377	0.943001
1119	1369.21	707.73	0.993058	1242.49	749.802	0.988574	981.289	864.722	0.909892
1120	1372.02	713.377	0.978755	1243.03	745.979	0.986211	974.648	868.726	0.959383
1121	1370.53	713.1	0.98404	1243.45	746.048	0.976229	971.365	865.572	0.934633
1122	1371.81	710.947	0.989502	1246.48	744.208	0.98943	956.168	859.78	0.835932
1123	1373.58	708.712	0.989974	1249.44	743.868	0.996236	962.154	841.692	0.974094
1124	1374.73	706.283	0.990578	1250.1	741.989	0.997062	954.135	829.141	0.959734
1125	1374.96	704.095	0.988937	1249.62	741.063	0.997489	950.657	821.26	0.978098
1126	1377.69	701.833	0.985313	1249.06	738.919	0.996517	954.727	817.59	0.967584
1127	1374.98	701.706	0.977958	1248.16	738.36	0.996143	961.345	813.04	0.940099
1128	1369.17	697.906	0.984542	1246.32	738.747	0.994973	969.456	811.071	0.606109
1129	1369.02	695.738	0.990172	1246.18	739.7	0.995327	976.402	814.326	0.919749
1130	1368.44	693.992	0.993577	1244.92	740.351	0.992987	977.706	818.365	0.957312
1131	1367.86	694.026	0.991891	1244.89	739.152	0.992692	979.725	824.986	0.933673
1132	1367.84	694.15	0.993195	1245.34	741.306	0.991224	976.97	829.031	0.923178
1133	1367.83	692.247	0.991269	1245.47	743.228	0.987619	976.225	830.862	0.924332
1134	1367.84	692.195	0.991111	1245.46	743.238	0.987656	976.361	830.86	0.923794
1135	1369.7	691.295	0.991973	1248.09	745.285	0.989714	971.267	832.475	0.936457
1136	1370.25	690.131	0.983989	1252.83	748.149	0.993884	967.428	836.24	0.975901
1137	1372.66	693.849	0.979461	1255.78	748.689	0.990549	968.841	845.299	0.936884
1138	1372.98	696.677	0.990101	1258.03	752.378	0.992093	960.278	859.507	0.932099
1139	1375.15	697.524	0.990942	1259.93	752.677	0.983197	974.726	872.754	0.962117
1140	1380.92	700.767	0.986583	1261.58	754.168	0.993112	978.225	882.813	0.983022
1141	1382.24	703.39	0.989867	1260.73	755.623	0.993917	979.235	888.35	0.962109
1142	1381.12	705.716	0.992549	1261.63	758.225	0.993732	986.444	889.103	0.890712
1143	1380.98	709.81	0.994463	1262.49	760.52	0.98491	991.987	884.894	0.965689
1144	1381.8	713.887	0.985324	1263.27	762.269	0.975588	995.591	874.634	0.918268
1145	1380.95	714.906	0.986732	1261.27	760.968	0.970141	998.163	869.181	0.96082
1146	1382.48	718.045	0.981691	1260.47	760.461	0.980839	1001.24	866.714	0.965369
1147	1383.21	722.136	0.989938	1260.82	758.384	0.991911	998.262	867.13	0.864339
1148	1386.04	722.369	0.985324	1258.52	755.988	0.994971	992.027	867.601	0.897677
1149	1389.25	724.552	0.978146	1259.13	753.088	0.995989	982.97	868.686	0.971746
1150	1388.43	723.248	0.973122	1258.55	750.709	0.994287	979.566	868.724	0.935484
1151	1386.6	723.697	0.962749	1259.78	749.282	0.98882	985.118	845.787	0.683734
1152	1388.38	711.862	0.97219	1261.61	747.667	0.98133	957.879	828.907	0.958046
1153	1386.96	712.305	0.977318	1259.99	746.518	0.987603	958.505	824.193	0.97252
1154	1385.67	709.419	0.980694	1258.34	745.514	0.989293	964.792	814.597	0.966543
1155	1385.27	707.794	0.987731	1259.23	744.752	0.994916	968.031	813.852	0.955845
1156	1385.8	706.736	0.984008	1258.28	743.725	0.996327	978.232	811.155	0.961216
1157	1383.62	705.083	0.990637	1257.23	744.147	0.997122	980.223	810.777	0.93311
1158	1383.63	705.12	0.990657	1257.23	744.151	0.997119	980.222	810.776	0.933125
1159	1381.49	702.975	0.989642	1252.94	743.666	0.994397	988.453	815.037	0.920748
1160	1382.41	702.722	0.987768	1256.24	745.263	0.993514	987.849	821.587	0.966732
1161	1382.76	702.191	0.986647	1257.52	746.078	0.990189	990.45	827.388	0.941115
1162	1382.08	701.46	0.984571	1258.61	747.327	0.99229	989.615	829.887	0.915377
1163	1383	701.747	0.983668	1260.19	750.805	0.99084	986.385	829.985	0.859148
1164	1381.08	700.147	0.985254	1262.73	753.507	0.995563	981.758	830.668	0.950744
1165	1383.03	700.198	0.98671	1265.02	754.64	0.99767	978.29	840.386	0.957841
1166	1386.43	704.318	0.946953	1269.76	757.142	0.998447	974.476	851.015	0.921353
1167	1389.55	706.235	0.981308	1272.83	757.34	0.9984	975.655	864.614	0.964676
1168	1392.78	708.165	0.989141	1275.45	757.675	0.995528	980.658	876.384	0.958639
1169	1393.4	710.358	0.992763	1276.38	759.12	0.991452	990.342	884.751	0.964655
1170	1397.7	710.36	0.994289	1275.48	761.122	0.983332	989.798	891.75	0.911338
1171	1396.23	713.862	0.991088	1276.04	764.095	0.981141	1001.7	887.913	0.948967
1172	1396.11	715.365	0.990507	1276.48	766.185	0.984238	1006.41	885.128	0.959501
1173	1394.65	715.884	0.98341	1276.22	766.795	0.985067	1010.91	881.153	0.960558
1174	1397.08	719.16	0.982337	1276.03	765.777	0.986153	1009.79	879.3	0.946232
1175	1397.64	722.307	0.992684	1275.71	765.563	0.977998	1006.06	871.316	0.954319
1176	1402.93	727.932	0.989346	1273.14	760.273	0.993405	1002.63	871.835	0.931432
1177	1404.67	729.449	0.978282	1272.24	757.114	0.997331	995.246	876.006	0.953039
1178	1403.46	730.888	0.976152	1274.35	755.689	0.996809	995.666	870.375	0.955992
1179	1402.15	727.253	0.977511	1275.96	752.707	0.995717	976.594	855.12	0.369657
1180	1404.75	722.923	0.980614	1276.64	754.238	0.992568	977.882	839.529	0.977439
1181	1403.14	719.909	0.976241	1275.68	752.486	0.992163	972.074	830.637	0.969859
1182	1403.16	719.892	0.976113	1275.67	752.484	0.992154	972.074	830.639	0.969928
1183	1404.13	716.87	0.964548	1274.87	750.567	0.989425	971.934	820.915	0.969094
1184	1400.79	713.296	0.968107	1272.32	748.198	0.990634	977.391	812.456	0.956997
1185	1401.2	713.533	0.972219	1273.88	746.669	0.993513	989.929	810.062	0.920639
1186	1401.1	712.826	0.988342	1272.42	745.875	0.993954	994.439	807.244	0.922553
1187	1398.15	710.621	0.994272	1271.82	746.249	0.994608	998.684	804.35	0.962036
1188	1395.98	709.677	0.994883	1271.8	746.814	0.994832	999.913	813.715	0.960059
1189	1398.02	710.359	0.993348	1271.44	748.076	0.995273	1003.28	817.989	0.962419
1190	1394.56	711.632	0.995038	1271.98	748.509	0.995209	1001.57	821.683	0.926256
1191	1396.89	709.441	0.993619	1274.68	750.829	0.99547	1000.61	824.818	0.921363
1192	1396.5	709.07	0.993615	1275.72	753.446	0.99331	999.482	824.651	0.942962
1193	1400.17	709.478	0.993686	1277.4	755.438	0.992992	994.594	826.091	0.924225
1194	1403.17	709.655	0.98776	1280.02	758.352	0.995247	996.435	833.651	0.983261
1195	1403.66	710.79	0.984891	1283.65	760.539	0.9968	1000.91	848.926	0.703832
1196	1405.05	714.493	0.972725	1287.78	761.609	0.996485	986.208	867.152	0.942738
1197	1407.84	719.429	0.970654	1290.26	761.885	0.987911	993.466	881.848	0.918073
1198	1410.76	719.72	0.989453	1290.26	764.997	0.989018	996.373	885.31	0.962553
1199	1413.41	722.127	0.992857	1290.91	768.537	0.990407	999.313	892.436	0.895579
1200	1415.38	723.16	0.993555	1291.92	768.719	0.992742	1008.93	885.54	0.968297
1201	1411.62	724.98	0.993504	1292.23	770.206	0.992701	1015.91	884.77	0.958381
1202	1411.52	730.509	0.988053	1291.07	771.161	0.995197	1021.98	878.081	0.911244
1203	1415.06	734.865	0.986484	1290.86	770.309	0.99525	1017.35	871.888	0.962168
1204	1417.64	736.983	0.98202	1290.65	767.957	0.997213	1016.7	863.79	0.938835
1205	1420.16	738.989	0.987352	1290.63	765.875	0.995965	1010.96	870.727	0.967641
1206	1420.75	739.973	0.984127	1289.25	765.535	0.994519	1007.5	871.211	0.968687
1207	1420.74	739.948	0.984172	1289.28	765.563	0.994531	1007.38	871.178	0.967728
1208	1421.74	738.927	0.974218	1289.09	764.663	0.992431	998.116	872.325	0.300467
1209	1419.38	737.646	0.976254	1291.4	764.418	0.987861	994.645	851.699	0.670148
1210	1423.62	733.891	0.984438	1294.03	762.445	0.9764	986.04	831.449	0.966892
1211	1423.56	734.235	0.988404	1292.54	760.84	0.986953	985.412	825.318	0.963287
1212	1420.79	731.183	0.987577	1293.11	756.43	0.992828	993.289	814.928	0.969603
1213	1418.06	726.798	0.979489	1289.97	754.351	0.995096	995.839	810.367	0.966164
1214	1419.92	727.315	0.980446	1289.31	753.722	0.996819	1002.94	804.964	0.937887
1215	1419.18	724.321	0.977821	1290.09	753.672	0.997702	1012.31	803.044	0.958996
1216	1416.92	721.807	0.989514	1288.81	753.883	0.997294	1017.59	803.63	0.93224
1217	1415.15	722.451	0.993589	1289.52	755.919	0.998081	1017.44	810.226	0.898974
1218	1414.64	723.226	0.994312	1290.88	755.437	0.997164	1016.9	814.605	0.9404
1219	1414.91	724.561	0.994102	1291.3	755.899	0.997612	1016.19	814.924	0.932338
1220	1416.61	725.679	0.994182	1292.56	756.879	0.99607	1016.41	816.224	0.931275
1221	1419.19	725.103	0.990537	1292.41	758.714	0.993182	1012.22	814.138	0.922112
1222	1418.29	724.209	0.991057	1294.4	763.308	0.982377	1005.84	815.715	0.933454
1223	1419.61	730.579	0.976566	1301.73	767.342	0.99746	999.288	831.916	0.802684
1224	1419.61	730.592	0.976565	1301.74	767.338	0.997453	999.313	831.923	0.802257
1225	1426.57	733.985	0.975256	1304.72	768.997	0.997751	995.074	860.604	0.959569
1226	1426.89	737.303	0.990544	1304.86	772.594	0.996495	1002.34	872.262	0.849032
1227	1429.99	738.103	0.98973	1304.98	776.469	0.991294	1011.18	877.738	0.945531
1228	1426.5	739.067	0.993593	1306.11	778.765	0.983655	1019.93	875.197	0.796753
1229	1426.64	744.524	0.994007	1306.3	781.406	0.987735	1025.37	872.849	0.943489
1230	1425.06	746.988	0.989524	1305.91	780.898	0.991279	1028.45	868.558	0.972559
1231	1425.06	746.988	0.989524	1305.91	780.898	0.991279	1028.45	868.559	0.97256
1232	1425.67	749.779	0.981178	1305.18	781.764	0.992526	1027.67	866.421	0.969734
1233	1429.6	750.187	0.981834	1302.35	782.036	0.991861	1024.08	859.04	0.945246
1234	1432.18	754.981	0.986807	1301.27	780.027	0.993708	1013.53	862.554	0.909712
1235	1433.53	756.376	0.992379	1302.3	776.001	0.996817	1016.33	860.819	0.948783
1236	1436.65	760.588	0.981511	1302.58	775.655	0.997305	1014.74	857.768	0.949805
1237	1435.98	762.09	0.982999	1305.94	775.015	0.994087	1006.7	855.092	0.841062
1238	1439.88	761.521	0.992596	1308.48	772.109	0.992934	997.692	830.547	0.950274
1239	1440.2	758.456	0.993882	1308.39	771.883	0.992635	997.526	817.137	0.98672
1240	1441.89	753.579	0.990835	1309.15	770.776	0.993257	998.432	811.53	0.962265
1241	1438.14	750.39	0.979551	1308.95	768.475	0.991487	1000.98	798.349	0.967625
1242	1439.94	750.431	0.98416	1308.71	766.701	0.98901	1011.45	796.014	0.961869
1243	1439.94	750.316	0.984805	1306.76	764.12	0.980518	1018.34	791.661	0.867152
1244	1436.5	746.564	0.902828	1306.19	764.545	0.986143	1022.54	791.99	0.941595
1245	1433.49	742.677	0.988422	1305.28	764.329	0.991222	1029.53	794.97	0.950042
1246	1433.48	740.161	0.992023	1306.19	763.986	0.993391	1030.52	799.061	0.942698
1247	1435.47	743.236	0.981318	1307.63	765.025	0.988368	1029.47	808.119	0.965804
1248	1435.62	740.619	0.979649	1309.1	767.068	0.988385	1026.34	806.262	0.964452
1249	1436.3	739.409	0.975439	1311.98	770.001	0.994532	1022.81	807.533	0.954457
1250	1435.92	737.65	0.969269	1313	772.753	0.996552	1017.13	810.578	0.938067
1251	1435.28	741.754	0.972637	1315.79	775.334	0.997924	1015.29	810.854	0.953717
1252	1437.89	743.326	0.990516	1317.64	776.024	0.998196	1004.98	825.763	0.338838
1253	1441.95	746.695	0.984527	1320.91	777.679	0.995799	1001.75	842.151	0.805715
1254	1448.65	750.213	0.980057	1320.32	779.185	0.993111	1010.27	857.109	0.950354
1255	1448.69	750.189	0.979596	1320.41	779.229	0.993162	1010.32	857.195	0.950065
1256	1449.47	748.42	0.965354	1321.61	781.622	0.994357	1017.33	866.06	0.952763
1257	1445.16	749.318	0.974393	1322.01	782.873	0.995536	1022.35	865.945	0.961402
1258	1444.9	750.692	0.976029	1321.01	786.825	0.997203	1030.29	866.617	0.971486
1259	1441.88	758.269	0.993334	1318.98	788.184	0.997638	1036.12	864.474	0.922479
1260	1444.81	763.435	0.981897	1319.47	787.475	0.997853	1038.58	858.438	0.939386
1261	1445.61	766.009	0.988694	1318.47	789.104	0.997702	1038.83	856.973	0.952294
1262	1451.48	766.749	0.969063	1319.26	787.965	0.997241	1035.91	854.875	0.946954
1263	1449.8	771.172	0.98682	1318.21	787.134	0.997758	1029.84	854.511	0.981416
1264	1451.41	774.66	0.975039	1317.84	783.27	0.997508	1025.23	854.156	0.979712
1265	1452.43	776.373	0.982206	1318.92	781.013	0.995169	1021.51	845.875	0.95759
1266	1453.32	770.651	0.980755	1319.68	781.751	0.993691	1018.27	833.822	0.213633
1267	1452.57	770.8	0.984109	1322.29	780.145	0.990735	1014.86	813.73	0.937454
1268	1456.04	771.03	0.993278	1323.17	778.869	0.980242	1013.92	805.742	0.950827
1269	1456.72	767.371	0.987797	1323.36	778.077	0.982628	1010.67	795.607	0.977276
1270	1456.98	765.326	0.980592	1324.19	774.044	0.992888	1013.91	783.464	0.982632
1271	1451.28	760.075	0.965206	1322.28	769.448	0.99704	1031.37	781.195	0.954777
1272	1449.15	755.318	0.984403	1321.8	769.517	0.997463	1036.83	780.029	0.925544
1273	1450.36	754.016	0.982498	1321.01	768.872	0.996673	1039.64	784.862	0.964149
1274	1450.5	754.051	0.986878	1321.03	768.205	0.996735	1044.29	791.017	0.977563
1275	1450.15	752.564	0.982893	1321.73	769.465	0.996619	1043.84	794.978	0.956554
1276	1451.74	752.37	0.9802	1324.94	770.174	0.995142	1042.97	797.044	0.918139
1277	1452.04	753.179	0.970664	1324.99	773.062	0.993207	1040.15	796.254	0.887014
1278	1452.06	749.422	0.932097	1325.04	777.319	0.980384	1035.68	797.404	0.883731
1279	1452.1	749.404	0.931691	1325.04	777.329	0.980488	1035.68	797.397	0.882987
1280	1452.38	748.561	0.932519	1327.34	779.58	0.983653	1032.99	797.964	0.954269
1281	1455.43	751.059	0.975047	1329.75	780.721	0.990549	1043.1	813.155	0.582862
1282	1461.55	750.862	0.979543	1334.38	784.43	0.996869	1034.82	818.665	0.824344
1283	1464.86	755.122	0.989435	1335.58	784.314	0.997644	1041.06	829.812	0.859248
1284	1467.4	760.15	0.980355	1336.24	786.069	0.99639	1032.05	842.868	0.853256
1285	1467.78	766.882	0.95518	1336.17	787.901	0.997414	1028.46	853.529	0.971632
1286	1464.46	767.681	0.982938	1334.21	790.64	0.996315	1031.69	854.792	0.944878
1287	1462.29	767.949	0.986356	1335.18	791.925	0.996418	1040.68	855.228	0.957402
1288	1462.55	769.155	0.991571	1334.86	793.774	0.992836	1044.76	855.12	0.958856
1289	1465.44	777.299	0.99066	1332.59	795.5	0.993727	1050.88	848.439	0.958498
1290	1465.09	780.98	0.979999	1333.06	796.22	0.993093	1049.58	845.615	0.960204
1291	1463.87	780.212	0.976573	1332.7	794.861	0.995139	1044.52	844.749	0.93541
1292	1465.56	784.497	0.983847	1331.64	794.363	0.995933	1039.82	842.872	0.953032
1293	1468.4	788.989	0.974614	1332.44	791.109	0.997871	1034.92	844.463	0.913355
1294	1466.32	789.398	0.97688	1333.36	788.217	0.997817	1033.46	841.758	0.896566
1295	1470.05	784.926	0.988379	1336.83	784.254	0.995265	1043.55	803.49	0.768351
1296	1473.11	781.372	0.984776	1337.26	783.288	0.995644	1040.67	794.979	0.92122
1297	1472.84	778.957	0.977271	1339.15	781.411	0.987014	1036.03	785.467	0.926629
1298	1473.24	779.289	0.97358	1341.15	778.996	0.983911	1030.81	778.788	0.965422
1299	1468.99	774.133	0.960791	1337.67	774.561	0.995996	1039.69	774.046	0.971561
1300	1465.29	769.713	0.947979	1336.62	773.975	0.996467	1045.41	772.055	0.965155
1301	1466.14	767.9	0.94547	1336.49	774.677	0.996883	1052.8	777.461	0.927383
1302	1468.73	761.281	0.974454	1337.24	774.057	0.997372	1057.39	782.851	0.945581
1303	1468.74	761.251	0.974886	1337.23	774.06	0.997367	1057.41	782.869	0.945617
1304	1469.24	761.006	0.966805	1337.79	774.42	0.997443	1058.99	791.009	0.949258
1305	1469.15	758.669	0.977439	1339.86	775.043	0.995817	1060.52	796.685	0.926915
1306	1468.3	756.982	0.979513	1339.76	775.394	0.994729	1054.78	802	0.701224
1307	1467.86	755.102	0.971651	1338.2	779.538	0.987358	1053.63	802.471	0.448461
1308	1469.14	753.097	0.931775	1339.56	781.319	0.983615	1049	800.143	0.449219
1309	1470.2	752.545	0.983187	1344.8	783.274	0.988973	1047.48	807.875	0.92178
1310	1473.62	754.522	0.98549	1346.77	785.044	0.998069	1034.61	816.56	0.900783
1311	1475.08	756.509	0.986941	1349.6	786.007	0.997274	1053.74	825.882	0.700353
1312	1478.05	755.991	0.970124	1350.81	786.457	0.995915	1039.47	843.573	0.943304
1313	1477.69	769.15	0.969316	1350.96	789.182	0.996895	1040.93	857.242	0.959086
1314	1479.89	767.515	0.979928	1350.69	791.291	0.997339	1045.15	860.436	0.917152
1315	1478.57	766.915	0.985447	1349.26	793.999	0.993542	1052.8	860.811	0.903688
1316	1474.63	769.381	0.993333	1348.43	796.745	0.993367	1061.48	858.319	0.950519
1317	1474.29	771.455	0.993913	1348.7	797.583	0.993355	1064.39	855.169	0.938428
1318	1475.18	774.823	0.993915	1348.6	798.803	0.993604	1064.65	850.927	0.970854
1319	1477.51	780.344	0.97791	1349.91	798.458	0.995521	1062.67	848.758	0.978333
1320	1479.01	785.54	0.991281	1346.44	797.463	0.993081	1057.22	850.679	0.973882
1321	1483.24	788.125	0.97737	1347.03	792.711	0.996948	1052.81	850.608	0.95858
1322	1484.94	786.296	0.971622	1348.09	790.095	0.998154	1046.72	853.024	0.966352
1323	1482.72	785.721	0.974685	1351.57	787.954	0.997649	1483.59	780.394	0.107988
1324	1485.41	784.699	0.98877	1354.39	785.274	0.996171	1037.2	810.856	0.952941
1325	1488.83	781.914	0.981504	1355.19	785.16	0.996137	1041.06	799.632	0.962618
1326	1484.91	777.237	0.984558	1356.17	782.756	0.992767	1042.29	788.385	0.980198
1327	1484.95	777.27	0.984583	1356.17	782.759	0.99278	1042.29	788.392	0.980147
1328	1485.01	772.487	0.988084	1356.07	781.138	0.988455	1047.65	786.573	0.971692
1329	1483.86	767.554	0.962441	1355.96	778.074	0.988743	1054.19	784.431	0.952565
1330	1486.19	764.544	0.901693	1352.5	776.656	0.995365	1064.56	788.993	0.966804
1331	1484.08	763.091	0.9714	1352.67	777.209	0.995976	1069.93	791.256	0.96961
1332	1483.12	760.807	0.981554	1352.16	777.449	0.995123	1072.15	796.089	0.953426
1333	1483.55	759.391	0.975999	1353.94	777.632	0.995805	1071.56	802.545	0.966971
1334	1484.64	758.806	0.978511	1353.46	777.938	0.994116	1073	808.976	0.946603
1335	1483.25	756.914	0.989175	1352.92	779.139	0.994826	1071.28	811.508	0.884882
1336	1481.04	752.849	0.981543	1356.07	781.483	0.991552	1068.32	813.296	0.870799
1337	1482.87	752.421	0.973936	1357.23	784.41	0.992252	1065.38	814.045	0.940167
1338	1482.59	752.698	0.961413	1356.97	787.559	0.990023	1058.1	817.313	0.972344
1339	1486.01	753.645	0.985575	1357.28	788.066	0.988222	1064.83	828.407	0.922789
1340	1486.46	757.499	0.991346	1363.64	790.748	0.99264	1060.35	841.834	0.937833
1341	1490.38	759.586	0.991839	1365.94	789.763	0.997394	1058.7	861.852	0.951055
1342	1489.1	759.297	0.991235	1365.89	791.803	0.996968	1056.08	876.968	0.9458
1343	1488.71	759.541	0.990894	1365.1	793.148	0.995255	1070.66	880.74	0.920631
1344	1489.6	763.635	0.981926	1364.09	796.678	0.992278	1074.06	886.805	0.970034
1345	1487.72	768.636	0.986398	1364.18	799.892	0.995365	1086.92	878.16	0.882936
1346	1487.92	770.695	0.991104	1364.35	800.731	0.996169	1086.53	876.529	0.81646
1347	1489.42	772.835	0.994736	1364.45	800.113	0.995337	1084.05	876.727	0.908785
1348	1490.54	775.846	0.994116	1363.58	799.049	0.994338	1080.62	875.754	0.893896
1349	1495.22	783.481	0.981792	1361.26	796.793	0.988796	1077.6	877.732	0.96773
1350	1497.36	784.616	0.974868	1362.1	792.545	0.994711	1072.86	878.408	0.957507
1351	1497.36	784.616	0.974868	1362.1	792.545	0.994711	1072.86	878.408	0.957506
1352	1497.99	773.897	0.986453	1363.66	792.365	0.997788	1062.46	874.886	0.894291
1353	1499.92	773.882	0.974259	1367.71	791.485	0.998262	1055.06	865.88	0.311232
1354	1499.86	770.432	0.978438	1369.58	788.357	0.998366	1056.68	841.048	0.833765
1355	1500.21	763.183	0.923107	1368.89	785.93	0.997941	1051.88	829.782	0.90234
1356	1499.31	760.467	0.965795	1369.45	783.971	0.996707	1056.84	820.822	0.981725
1357	1498.89	761.331	0.973263	1368.52	781.747	0.995283	1067.6	815.865	0.964846
1358	1496.77	757.984	0.98622	1368.38	780.357	0.994039	1073.08	813.462	0.964428
1359	1495.6	751.511	0.981171	1367.15	778.571	0.994179	1078.29	814.709	0.954802
1360	1493.65	746.701	0.975721	1364.42	777.471	0.990709	1082.81	820.334	0.943716
1361	1493.4	750.589	0.977463	1365.28	777.847	0.991904	1087.72	828.878	0.947694
1362	1494.51	750.399	0.984518	1364.43	779.316	0.990701	1089.59	832.638	0.966044
1363	1493.79	749.947	0.97958	1367.36	781.9	0.99281	1090.1	842.833	0.965246
1364	1490.21	744.685	0.989846	1368.4	782.796	0.996846	1096.15	844.336	0.850988
1365	1490.78	742.713	0.993225	1368.74	785.448	0.995484	1092.29	849.041	0.965373
1366	1494.17	739.33	0.991719	1370.09	786.994	0.997474	1081.45	846.694	0.949317
1367	1494.94	741.252	0.991684	1373.06	788.736	0.990521	1074.96	857.011	0.97149
1368	1500.85	742.398	0.982817	1378.28	790.417	0.996845	1066.06	884.567	0.920245
1369	1498.84	744.091	0.971794	1379.92	790.906	0.996228	1080.82	899.673	0.942513
1370	1498.84	744.09	0.971794	1379.9	790.876	0.996189	1080.82	899.677	0.942472
1371	1500.01	747.453	0.957635	1380.48	791.679	0.996942	1087.5	906.916	0.958452
1372	1499.01	751.699	0.957721	1381.12	795.749	0.993706	1102.56	908.7	0.914222
1373	1500.8	755.527	0.988568	1382.8	795.644	0.993501	1109.86	904.727	0.944629
1374	1499.02	756.529	0.983559	1382.87	797.073	0.993398	1113.25	901.201	0.960339
1375	1499.08	756.62	0.983854	1382.9	797.095	0.993414	1113.25	901.208	0.960369
1376	1502.71	761.138	0.959297	1382.75	796.906	0.99341	1114.28	899.444	0.938513
1377	1500.13	762.327	0.957449	1382.27	796.48	0.992116	1113.11	895.014	0.969629
1378	1503.19	759.143	0.992322	1380.29	794.936	0.993615	1108.67	896.383	0.97445
1379	1508.39	763.07	0.982085	1380.79	791.208	0.996749	1104.71	905.831	0.954376
1380	1511.11	763.438	0.974427	1380.4	788.764	0.998497	1102.98	906.036	0.922724
1381	1513.65	757.889	0.984527	1381.67	788.297	0.99865	1098.88	900.763	0.386954
1382	1514.99	756.56	0.978755	1385.07	786.15	0.99867	1072.55	888.418	0.45256
1383	1515.47	749.747	0.960848	1387.27	783.606	0.996968	1078.1	870.817	0.970507
1384	1510.48	746.027	0.990229	1386.2	782.138	0.995574	1077.9	861.358	0.955887
1385	1511.85	742.885	0.986663	1385.48	780.166	0.99512	1082.45	850.345	0.955237
1386	1507.74	738.851	0.985805	1385.45	778.078	0.995905	1091.09	846.617	0.950736
1387	1509.55	741.482	0.989394	1384.47	778.926	0.996734	1097.76	847.494	0.914288
1388	1507.77	738.662	0.99132	1383.79	777.929	0.997186	1098.38	847.671	0.926844
1389	1507.4	733.688	0.974068	1381.01	777.444	0.994192	1108.04	855.101	0.962506
1390	1503.37	730.618	0.962105	1383.37	778.734	0.992227	1113.34	857.61	0.891611
1391	1504.11	735.207	0.98132	1383.99	776.954	0.994274	1117.12	867.102	0.953629
1392	1505.8	734.939	0.961291	1388.97	778.909	0.983615	1121.3	872.462	0.919026
1393	1503.74	730.612	0.972341	1390.61	782.389	0.98745	1113.86	875.247	0.837403
1394	1508.93	724.897	0.994613	1393.21	784.936	0.996869	1110.99	878.394	0.959532
1395	1508	723.369	0.991309	1397.47	788.763	0.998534	1110.08	892.712	0.933627
1396	1514.28	725.413	0.985832	1399.68	787.7	0.995787	1098.94	901.785	0.88211
1397	1514.89	728.401	0.973534	1403.01	787.436	0.995328	1118.51	905.458	0.80195
1398	1516.11	729.066	0.971973	1404.78	787.655	0.990497	1109.85	909.861	0.852361
1399	1516.11	729.062	0.971979	1404.81	787.702	0.990375	1109.83	909.903	0.852544
1400	1519.91	731.789	0.980963	1405.61	789.113	0.991098	1111.31	910.328	0.71641
1401	1524.83	733.998	0.96931	1406.11	786.835	0.992939	1108.61	913.256	0.663684
1402	1524.21	735.838	0.977993	1407.48	785.604	0.995297	1127.11	909.592	0.829394
1403	1527.77	739.67	0.990434	1407.58	786.246	0.995421	1136.84	909.41	0.863677
1404	1527.08	745.605	0.987952	1407.73	785.785	0.993357	1140.13	905.905	0.83023
1405	1530.9	750.184	0.957634	1407.75	786.129	0.992014	1143.54	893.628	0.928874
1406	1533.35	752.951	0.961928	1405.77	784.853	0.985841	1136.21	891.947	0.939577
1407	1534.15	754.526	0.978484	1405.1	782.864	0.987747	1137.01	893.844	0.880678
1408	1538.14	755.663	0.992219	1406.03	780.449	0.980125	1131.21	896.184	0.91534
1409	1541.09	755.009	0.991915	1406.4	779.774	0.984238	1546.89	747.665	0.103296
1410	1544.83	752.459	0.988729	1410.59	779.455	0.994309	1546.08	746.895	0.101115
1411	1543.91	750.272	0.973304	1413.5	778.197	0.996524	1112.28	863.296	0.221171
1412	1543.98	743.323	0.98254	1414.25	776.795	0.996774	1109.86	852.543	0.970527
1413	1544.53	739.017	0.982342	1415.78	773.925	0.998104	1106.1	845.218	0.928977
1414	1546.46	738.808	0.987673	1415.96	770.451	0.99771	1115.79	841.136	0.952036
1415	1541.63	737.507	0.989041	1417.2	768.47	0.996036	1116.18	834.754	0.97283
1416	1542.74	736.779	0.990786	1413.13	768.229	0.994867	1128.72	832.511	0.962338
1417	1533.41	729.766	0.975783	1415.06	768.154	0.993309	1135.92	831.978	0.933051
1418	1533.18	727.616	0.982773	1411.86	767.747	0.993412	1143.79	842.051	0.934008
1419	1536.84	727.513	0.992432	1416.89	771.215	0.995493	1148.24	847.805	0.934349
1420	1535.85	727.504	0.991667	1420.19	770.882	0.994042	1146.81	855.092	0.957322
1421	1536.95	724.578	0.989471	1423.12	775.223	0.992498	1145.93	858.328	0.928184
1422	1538.73	722.346	0.985294	1426.48	775.19	0.997668	1144.12	861.326	0.946159
1423	1538.74	722.345	0.985285	1426.49	775.189	0.997676	1144.14	861.318	0.945963
1424	1541.13	723.315	0.991012	1426.44	778.319	0.984137	1140.09	865.372	0.973992
1425	1545.41	724.779	0.986824	1430.59	779.347	0.991453	1144.67	875.621	0.934036
1426	1546.67	730.307	0.97488	1436.56	780.787	0.988189	1143.95	893.823	0.920272
1427	1547.6	733.77	0.948432	1439.95	785.524	0.991534	1147.77	904.485	0.909428
1428	1551.87	731.416	0.977703	1440.32	788.401	0.985068	1154.16	906.235	0.923929
1429	1558.12	729.345	0.968694	1441.79	789.077	0.988744	1151.32	910.104	0.91424
1430	1563.55	736.058	0.943717	1441.79	789.574	0.991269	1168.35	909.245	0.901632
1431	1563	736.87	0.967256	1443.59	789.312	0.99578	1175.56	909.813	0.916947
1432	1563.91	740.048	0.976915	1441.37	790.016	0.992767	1177.98	908.781	0.867326
1433	1563.94	742.788	0.960665	1442.5	789.724	0.993918	1180.63	897.669	0.901977
1434	1564.75	741.576	0.969242	1446.05	789.755	0.997402	1177	893.49	0.949371
1435	1565.27	745.758	0.967473	1446.09	788.673	0.996693	1173.87	898.341	0.958655
1436	1573.42	749.622	0.963969	1446.27	785.46	0.996848	1172.36	895.238	0.950997
1437	1575.65	752.282	0.979035	1444.87	783.88	0.997161	1169.98	899.261	0.954293
1438	1578.83	752.604	0.971964	1446.1	782.651	0.996919	1171.44	887.74	0.935901
1439	1581.3	751.907	0.955915	1449.14	781.007	0.992409	1160.33	886.565	0.107502
1440	1580.51	744.925	0.989996	1454.97	778.831	0.984786	1141.31	862.908	0.982525
1441	1579.57	738.657	0.980749	1456.16	777.224	0.989351	1145.14	858.826	0.914179
1442	1579.73	735.645	0.953372	1454.55	775.702	0.991238	1150.31	849.763	0.950636
1443	1580.08	733.417	0.938266	1455.21	773.403	0.9948	1158.04	846.054	0.942883
1444	1579.26	730.502	0.90303	1455.12	771.264	0.994475	1169.34	844.257	0.936993
1445	1577.48	726.541	0.992729	1453.47	772.162	0.993569	1177.24	848.582	0.940026
1446	1577.11	725.892	0.992599	1455.39	773.096	0.987977	1180.87	852.61	0.948423
1447	1577.06	725.905	0.992714	1455.4	773.01	0.988058	1180.85	852.59	0.948398
1448	1575.21	724.174	0.989054	1453.89	773.622	0.990531	1185.21	858.318	0.953074
1449	1576.82	721.293	0.983418	1455.13	773.362	0.993264	1190.67	869.055	0.95289
1450	1573.69	719.944	0.974139	1459.81	774.155	0.997805	1187.17	870.581	0.952855
1451	1576.09	720.192	0.981092	1460.32	774.941	0.997158	1188.95	875.953	0.887488
1452	1575.06	716.302	0.962052	1462.01	778.2	0.987706	1183.55	875.718	0.92975
1453	1578.2	714.633	0.941156	1463.85	781.844	0.987452	1181.09	880.196	0.967273
1454	1581.94	719.858	0.972509	1470.11	782.364	0.978986	1181.55	890.777	0.936373
1455	1586.74	718.284	0.984619	1474.79	782.588	0.969458	1185.64	900.437	0.500383
1456	1590.14	723.215	0.993917	1478.52	784.069	0.988772	1182.92	905.831	0.862962
1457	1593.51	723.664	0.988356	1479.86	785.339	0.9907	1187.94	910.472	0.867734
1458	1594.41	727.25	0.980823	1480.58	784.954	0.993401	1195.35	910.908	0.832105
1459	1594.85	729.499	0.966955	1482.45	785.407	0.991786	1200.5	910.115	0.878023
1460	1596.71	730.372	0.953144	1482.81	784.796	0.992544	1208.96	909.577	0.870727
1461	1595.17	736.598	0.946253	1481.98	784.599	0.994688	1217.34	908.664	0.907507
1462	1598.33	742.247	0.994453	1481.16	781.008	0.992213	1215.16	896.158	0.951936
1463	1601.67	742.292	0.991942	1481.83	780.206	0.99109	1210.17	890.039	0.944681
1464	1604.69	743.969	0.992899	1480.89	779.986	0.98553	1209.45	892.959	0.946679
1465	1608.67	741.944	0.98848	1480.86	778.283	0.992073	1200.15	892.172	0.947378
1466	1610.55	741.404	0.984745	1481.73	775.667	0.995541	1195.95	889.207	0.911104
1467	1612.44	737.208	0.973543	1483.21	774.812	0.99393	1178.06	882.572	0.893772
1468	1610.69	738.203	0.953659	1485.58	770.118	0.987864	1178.12	867.229	0.929469
1469	1612.12	730.99	0.950789	1488.51	771.482	0.99298	1178.46	845.143	0.967802
1470	1613.38	731.068	0.934541	1490.45	768.034	0.976556	1179.39	839.457	0.958674
1471	1613.38	731.067	0.93454	1490.46	768.054	0.97669	1179.39	839.457	0.958674
1472	1610.94	728.487	0.972227	1484.64	765.255	0.979939	1190.82	829.777	0.943689
1473	1610.6	730.15	0.945765	1486.63	762.938	0.986201	1196.51	827.886	0.900967
1474	1610.49	727.804	0.980223	1486.32	760.546	0.989615	1201.94	825.531	0.960695
1475	1609.57	725.626	0.991597	1482.79	762.18	0.986828	1207.93	826.144	0.945478
1476	1606.04	721.613	0.993773	1485.74	762.655	0.984942	1212.13	830.991	0.925789
1477	1607.87	722.585	0.991668	1487.17	761.923	0.991099	1217.27	837.305	0.961426
1478	1607.86	720.554	0.986935	1486.83	761.546	0.986326	1216.49	844.879	0.953794
1479	1605.88	721.168	0.98459	1488.61	764.135	0.992426	1213.79	845.485	0.932843
1480	1608.58	723.073	0.992029	1493.21	765.893	0.994882	1210.95	846.051	0.911343
1481	1610.69	719.975	0.964174	1494.5	766.542	0.992743	1212.62	848.839	0.93732
1482	1611.27	717.537	0.949831	1496.82	769.48	0.99675	1214.08	858.642	0.934264
1483	1612.21	719.931	0.964432	1499.69	769.62	0.994327	1218.05	864.695	0.899242
1484	1621.49	722.75	0.992159	1504.85	770.951	0.995416	1212.02	880.715	0.94703
1485	1625.68	724.622	0.987392	1507.32	771.953	0.996586	1228.57	883.516	0.880774
1486	1626.83	724.135	0.980569	1506.7	777.919	0.97572	1228.92	907.887	0.91731
1487	1626.93	724.164	0.980506	1506.71	777.931	0.975727	1228.92	907.886	0.917122
1488	1626.32	730.125	0.971353	1509.64	782.693	0.994186	1241.64	905.228	0.943206
1489	1628.97	730.955	0.960007	1511.29	781.606	0.990197	1246.63	901.126	0.954514
1490	1628.66	736.535	0.967545	1512.65	784.21	0.99636	1244.45	897.213	0.914809
1491	1630.52	738.147	0.981014	1511.93	783.164	0.996452	1245.66	894.679	0.938409
1492	1631.83	739.734	0.992295	1509.54	780.701	0.994146	1239.2	894.751	0.953373
1493	1633.94	741.387	0.99324	1507.76	781.453	0.992297	1236.51	892.39	0.920363
1494	1639.03	745.951	0.988382	1507.89	778.941	0.992601	1231.85	896.052	0.968206
1495	1639.09	745.954	0.988345	1507.9	778.954	0.99267	1231.69	896.067	0.967824
1496	1639.56	744.968	0.985567	1509.2	776.315	0.996858	1223.82	900.771	0.62371
1497	1642.36	741.985	0.985003	1513.35	775.727	0.997425	1208.03	895.726	0.740699
1498	1643.91	740.088	0.977837	1513.92	772.426	0.998188	1212.16	867.9	0.956558
1499	1641.47	732.732	0.955186	1513.72	771.618	0.998466	1206.41	858.208	0.968271
1500	1640.31	732.499	0.969104	1514.31	769.717	0.997402	1209.62	846.477	0.959313
1501	1636.75	729.522	0.986125	1515.12	769.204	0.996752	1213.16	841.003	0.953506
1502	1635.17	730.153	0.989919	1515.69	767.464	0.994878	1223.19	832.708	0.95138
1503	1630.71	728.655	0.990966	1511.92	767.225	0.995346	1230.76	832.299	0.923628
1504	1628.43	726.99	0.98916	1511.8	766.489	0.995466	1236.78	834.073	0.962171
1505	1625.74	723.738	0.967661	1510.63	767.406	0.996536	1242.5	844.442	0.89538
1506	1627.41	720.321	0.970871	1512.27	768.494	0.997426	1244.08	849.163	0.943402
1507	1627.4	724.575	0.969299	1512.9	768.093	0.997532	1244.84	857.007	0.913771
1508	1627.68	720.287	0.970177	1512.74	769.658	0.996913	1242.08	861.095	0.797068
1509	1628.03	720.672	0.972413	1511.97	770.666	0.994555	1241.2	861.284	0.895181
1510	1628.36	720.452	0.968016	1515.14	772.668	0.987733	1240.88	866.84	0.911834
1511	1633.53	719.408	0.982832	1519.23	775.316	0.980534	1243.57	880.575	0.877243
1512	1636.35	722.018	0.991873	1527.58	782.181	0.910711	1233.29	901.732	0.961619
1513	1643.04	723.596	0.985739	1530.09	782.089	0.966667	1253.24	905.864	0.913903
1514	1644.66	726.718	0.986683	1531.03	783.176	0.972023	1249.88	907.895	0.922685
1515	1645.48	726.593	0.984725	1530.49	781.757	0.984946	1250.31	908.872	0.945897
1516	1644.3	728.93	0.985333	1528.53	783.54	0.995264	1255.38	907.198	0.933993
1517	1642.98	729.923	0.958133	1529.08	786.134	0.995941	1264	909.365	0.901759
1518	1643.69	730.314	0.962417	1529.58	785.896	0.994539	1265.52	905.253	0.964116
1519	1643.65	730.357	0.96198	1529.59	785.894	0.994532	1265.47	905.242	0.964468
1520	1644.03	736.327	0.92705	1532.05	787.779	0.995028	1265.25	899.484	0.967844
1521	1645.63	739.83	0.966335	1530.25	783.468	0.990958	1264.32	895.303	0.953721
1522	1648.97	741.694	0.991393	1530.54	782.422	0.991987	1256.92	894.301	0.942779
1523	1650.41	745.002	0.986315	1528.25	782.182	0.993489	1255.01	897.745	0.973844
1524	1656.5	752.442	0.988274	1526.92	780.365	0.994248	1252.57	889.491	0.949057
1525	1658.71	753.302	0.965708	1528.82	778.691	0.9922	1238.47	898.729	0.381581
1526	1658.74	748.908	0.950835	1531.8	777.005	0.989847	1221.1	887.88	0.74293
1527	1660.57	746.798	0.965994	1531.85	774.949	0.994545	1217.17	860.412	0.943548
1528	1659.35	743.844	0.977551	1533.54	772.905	0.992931	1224.8	847.899	0.977207
1529	1659.58	738.814	0.972328	1534.74	772.177	0.994318	1225.46	842.543	0.945573
1530	1660.02	733.752	0.958565	1533	770.166	0.991727	1236.63	833.149	0.98015
1531	1655.59	733.094	0.959563	1532.57	768.169	0.98644	1244.16	831.72	0.948603
1532	1652.49	731.158	0.98927	1532.48	767.661	0.990267	1246.99	827.438	0.965736
1533	1650.78	727.828	0.994799	1531.89	767.125	0.99061	1255.32	832.573	0.970583
1534	1650.25	726.77	0.994166	1531.81	765.365	0.987394	1258.25	834.507	0.951132
1535	1649.72	726.765	0.992786	1531.95	766.096	0.98759	1260.97	850.973	0.941417
1536	1651.36	725.671	0.993356	1535.15	766.977	0.993136	1262.3	852.473	0.963046
1537	1650.3	720.982	0.983533	1536.47	771.435	0.994197	1259.32	850.876	0.950008
1538	1652.65	719.421	0.980145	1538.77	774.928	0.994114	1255.44	855.388	0.970441
1539	1657.37	719.217	0.96665	1541.31	774.855	0.993168	1259.94	860.392	0.940473
1540	1660.62	720.728	0.956929	1544.96	777.508	0.974414	1264.57	872.781	0.18702
1541	1659.34	723.425	0.97223	1547.89	779.336	0.961248	1243.63	889.251	0.312827
1542	1664.83	727.623	0.993385	1548.85	780.16	0.954304	1264.66	897.242	0.926075
1543	1664.8	727.617	0.993398	1548.85	780.175	0.954512	1264.65	897.255	0.926198
1544	1670.65	728.507	0.992365	1549.57	782.724	0.981615	1264.67	906.962	0.964739
1545	1672	730.588	0.988149	1551.14	782.422	0.978026	1271.02	908.896	0.923334
1546	1673.09	732.62	0.975423	1552.48	784.088	0.987379	1278.75	908.328	0.925824
1547	1671.63	735.928	0.986541	1552.6	783.528	0.98304	1282.79	904.123	0.961292
1548	1667.76	738.426	0.992858	1554.54	785.194	0.994503	1285.71	898.682	0.968876
1549	1670.61	740.425	0.991424	1553.35	787.697	0.994314	1283.28	895.828	0.950838
1550	1671.37	742.927	0.990412	1552.26	785.646	0.993308	1280.03	890.523	0.964012
1551	1674.58	748.814	0.928751	1550.67	785.496	0.989433	1277.83	891.394	0.914918
1552	1672.47	756.26	0.968295	1548.48	783.905	0.991102	1273.02	894.069	0.941873
1553	1674.27	754.239	0.968998	1548.63	782.125	0.986307	1268.03	892.436	0.957905
1554	1677.54	754.772	0.988037	1551.14	781.606	0.982058	1254.1	890.396	0.915743
1555	1680.86	753.462	0.991535	1553.6	780.124	0.98683	1243.16	874.796	0.86653
1556	1682.57	751.731	0.990127	1556.08	777.198	0.995073	1250.15	854.293	0.984404
1557	1681.09	746.696	0.991067	1555.3	775.269	0.996552	1251.52	843.313	0.943863
1558	1679.53	744.193	0.992482	1556.12	774.033	0.998669	1250.6	833.153	0.978954
1559	1675.13	741.077	0.976316	1554.86	772.223	0.996372	1256.68	827.013	0.955447
1560	1674.27	732.69	0.940268	1553.88	769.466	0.994024	1264.71	826.004	0.948404
1561	1669.89	729.427	0.991157	1550.53	767.965	0.993002	1275.87	830.491	0.856873
1562	1670.79	728.64	0.989045	1551.06	768.74	0.993863	1279.05	832.839	0.91847
1563	1670.75	730.107	0.98767	1551.28	767.938	0.994266	1282.97	841.894	0.901513
1564	1671.79	732.164	0.981456	1551.45	767.44	0.992383	1281.8	844.335	0.903716
1565	1671.71	732.063	0.97573	1551.68	771.036	0.996576	1281.02	846.701	0.761679
1566	1670.09	726.617	0.993125	1553.51	772.774	0.995346	1280.99	852.874	0.954897
1567	1670.11	726.606	0.993183	1553.52	772.784	0.995344	1281	852.845	0.954759
1568	1672.56	722.847	0.989059	1554.85	775.171	0.987057	1270.95	849.807	0.970558
1569	1676.61	722.326	0.970107	1558.37	778.384	0.99264	1272.16	861.347	0.936878
1570	1677.08	726.088	0.972885	1562.82	778.285	0.986169	1677.05	731.712	0.108166
1571	1675.44	730.13	0.980218	1563.48	778.079	0.967084	1677.27	731.8	0.0998572
1572	1681.18	731.907	0.984765	1563.91	779.956	0.970585	1264.32	904.963	0.525228
1573	1688.13	734.683	0.984141	1567.64	783.757	0.98362	1281.11	906.984	0.935248
1574	1685.6	733.144	0.977312	1567.2	785.117	0.989996	1285.95	907.31	0.941856
1575	1682.94	735.205	0.980891	1568.25	785.895	0.988235	1294.36	905.253	0.939002
1576	1681.83	738.798	0.990861	1567.99	787.014	0.992644	1298.47	900.568	0.972241
1577	1682.5	741.703	0.99211	1569.31	787.596	0.993328	1301.42	898.747	0.975076
1578	1684.24	744.768	0.991816	1568.46	789.674	0.990385	1300.16	892.208	0.958917
1579	1686.02	748.006	0.985281	1567.34	788.306	0.98874	1296.34	892.533	0.928715
1580	1687.85	747.984	0.962333	1566.23	787.508	0.993176	1292.63	894.548	0.92758
1581	1690.73	753.922	0.97673	1564.87	785.76	0.993041	1290.67	897.142	0.95084
1582	1692.85	754.675	0.97498	1565.49	784.418	0.993701	1283.17	902.117	0.547689
1583	1694.56	757.617	0.98741	1568.9	783.102	0.995243	1293.41	882.18	0.212622
1584	1689.42	746.495	0.954425	1570.7	781.062	0.99345	1283.15	858.318	0.399788
1585	1691.78	742.74	0.971418	1572.27	779.022	0.995303	1263.74	845.065	0.937774
1586	1693.81	741.973	0.985142	1570.59	774.708	0.996714	1264.39	833.487	0.958428
1587	1691.28	740.667	0.971442	1571.48	772.358	0.99789	1279.28	830.129	0.922674
1588	1690.24	736.19	0.969889	1570.18	771.559	0.993218	1289.59	827.942	0.931159
1589	1690.37	733.305	0.910922	1568.37	771.333	0.992593	1294.44	827.895	0.945716
1590	1690.1	732.706	0.943633	1568.13	770.052	0.994298	1298.14	829.207	0.954818
1591	1690.1	732.706	0.943633	1568.13	770.052	0.994299	1298.14	829.207	0.954818
1592	1688.98	732.389	0.957784	1569.21	769.45	0.994862	1300.73	834.793	0.977575
1593	1687.59	729.879	0.973888	1568.77	768.922	0.994568	1298.67	842.77	0.91728
1594	1687.38	729.803	0.98574	1568.67	769.183	0.993244	1300.66	846.854	0.702547
1595	1689.35	727.859	0.983274	1572.26	772.552	0.996138	1299.14	845.793	0.896701
1596	1690.09	724.019	0.982678	1572.98	775.374	0.99617	1296.04	849.849	0.860689
1597	1692.67	721.018	0.960356	1577.23	776.707	0.997294	1290.74	855.699	0.956971
1598	1692.48	724.922	0.984443	1579.25	777.055	0.989031	1305.46	864.435	0.337778
1599	1696.43	724.511	0.989766	1584.82	778.013	0.979985	1306.09	876.873	0.121813
1600	1701.9	726.86	0.992526	1586.66	780.124	0.987006	1278.57	903.728	0.305394
1601	1703.82	726.65	0.992844	1586.61	780.941	0.983995	1288.94	903.32	0.809434
1602	1704.96	726.674	0.988497	1587.15	782.63	0.987133	1303.85	908.392	0.900292
1603	1705.51	727.036	0.98907	1587.09	781.959	0.987225	1303.77	908.987	0.923494
1604	1705.87	730.505	0.978936	1588.9	782.347	0.994552	1312.92	905.391	0.96412
1605	1703.13	733.462	0.973053	1589.31	784.395	0.994915	1320.67	901.208	0.969789
1606	1704.14	735.435	0.981558	1590.7	784.058	0.993914	1323.67	897.679	0.957991
1607	1703.17	738.449	0.989786	1590.42	784.429	0.996109	1322.22	897.977	0.968312
1608	1707.82	739.251	0.97836	1588.4	783.474	0.99509	1321.85	892.24	0.922506
1609	1706.28	743.534	0.975093	1587.28	782.726	0.994183	1314.25	898.559	0.971715
1610	1709.04	744.194	0.988749	1587.1	778.583	0.993269	1312.04	896.989	0.910331
1611	1711.1	741.823	0.988302	1589.69	776.788	0.997284	1300.15	902.357	0.621174
1612	1715.54	738.439	0.989421	1592	775.487	0.998362	1315.8	899.84	0.131318
1613	1713.78	733.99	0.972503	1592.49	773.68	0.998581	1295.33	859.797	0.546429
1614	1712.97	732.511	0.975037	1592.02	771.363	0.997971	1289.02	852.344	0.770371
1615	1712.96	732.508	0.975092	1592.01	771.392	0.997981	1289.03	852.352	0.770838
1616	1711.92	731.382	0.978948	1592.68	767.559	0.996113	1292.69	842.779	0.942996
1617	1710.6	729.376	0.981475	1591.48	767.626	0.996106	1301.38	834.977	0.969011
1618	1709.37	729.263	0.979536	1588.81	766.141	0.993372	1308.01	834.201	0.917602
1619	1707.63	726.95	0.968443	1585.26	766.664	0.986285	1312.56	835.642	0.936062
1620	1706.36	719.975	0.936799	1587.14	766.693	0.992644	1315.13	838.211	0.947128
1621	1704.61	718.274	0.945906	1586.18	766.375	0.994049	1315.17	847.487	0.769271
1622	1705.3	717.925	0.939699	1588.5	763.834	0.994468	1295.45	856.622	0.269353
1623	1705.55	717.534	0.938152	1589.04	766.384	0.995708	1336.8	867.304	0.698758
1624	1706.72	715.476	0.966219	1587.68	768.02	0.976843	1328.65	864.527	0.676239
1625	1705.61	712.97	0.980213	1592.34	771.709	0.988317	1312.14	860.09	0.874233
1626	1707.67	713.374	0.974703	1596.08	772.535	0.991016	1305.25	865.557	0.663316
1627	1707.8	714.775	0.970672	1597.8	773.539	0.970683	1709.66	715.429	0.135561
1628	1708.97	712.821	0.983467	1601.98	775.336	0.993048	1458.69	858.876	0.36549
1629	1713.17	715.507	0.986627	1604.97	776.195	0.995518	1709.57	714.693	0.0877234
1630	1718.03	716.016	0.986731	1607.38	774.375	0.996484	1327.62	904.276	0.821705
1631	1720.15	717.074	0.978902	1607.34	776.03	0.994451	1328.36	910.226	0.871001
1632	1719.47	716.521	0.978827	1606.39	776.464	0.992273	1336.8	908.638	0.915328
1633	1718.29	718.978	0.976288	1608.8	777.984	0.989157	1340.2	905.912	0.890026
1634	1717.84	723.96	0.99194	1607.34	779.271	0.991862	1343.79	905.597	0.957874
1635	1717.81	724.045	0.991969	1607.3	779.233	0.991719	1344.2	902.718	0.966092
1636	1722	728.996	0.986656	1605.07	776.7	0.996973	1342.61	901.586	0.928312
1637	1721.63	730.651	0.965704	1602.6	773.137	0.996863	1334.83	902.417	0.973267
1638	1723.46	732.996	0.957942	1601.62	769.254	0.996472	1330.69	904.392	0.973941
1639	1723.47	732.981	0.957884	1601.61	769.231	0.996485	1330.69	904.391	0.973933
1640	1723.76	731.276	0.972938	1602.47	768.919	0.997119	1318.45	904.885	0.641601
1641	1724.21	726.72	0.97992	1605.76	767.821	0.996861	1726.04	732.71	0.12653
1642	1724.14	724.959	0.979916	1607.06	765.224	0.992689	1304.76	877.535	0.440384
1643	1726.43	721.956	0.98509	1606.55	762.673	0.99354	1306.66	863.089	0.96718
1644	1727.37	719.829	0.978586	1605.23	762.072	0.997338	1305.08	856.368	0.74834
1645	1721.45	715.533	0.955577	1605.04	759.316	0.998569	1316.64	845.288	0.934964
1646	1719.99	713.407	0.966504	1603.3	756.473	0.997867	1319.53	843.552	0.941249
1647	1719.93	713.547	0.979019	1601.69	757.079	0.995564	1326.32	843.895	0.929694
1648	1717.45	710.728	0.990344	1601.08	756.552	0.994209	1335.41	841.66	0.909994
1649	1717.82	708.062	0.990248	1600.16	756.422	0.994837	1339.46	843.75	0.795433
1650	1715.02	705.274	0.988189	1600.61	757.174	0.9935	1336.36	850.137	0.857138
1651	1717.26	706.931	0.992017	1600.43	756.575	0.988337	1722.58	699.201	0.110082
1652	1716.82	703.399	0.98405	1601.35	759.087	0.985177	1722.58	698.945	0.096145
1653	1713.27	701.175	0.981587	1603.57	761.958	0.97266	1325.65	862.557	0.498552
1654	1714.79	699.894	0.984447	1605.91	761.92	0.989109	1325.57	866.09	0.949538
1655	1717.48	697.888	0.988239	1608.25	762.083	0.991975	1327.51	873.179	0.966036
1656	1719.47	699.688	0.980241	1610.33	763.083	0.978437	1317.55	887.921	0.271807
1657	1721.7	700.047	0.978129	1615.88	765.878	0.971422	1723.09	699.347	0.129456
1658	1726.99	700.819	0.975394	1618.61	764.978	0.982288	1342.65	911.712	0.818405
1659	1733.6	701.284	0.967961	1620.98	767.135	0.993772	1348.87	915.487	0.964675
1660	1734.02	703.706	0.981059	1623.97	766.643	0.995333	1356.64	910.016	0.848066
1661	1734.32	707.49	0.985218	1624.79	768.35	0.993266	1364.37	905.917	0.917217
1662	1734.85	708.644	0.987454	1624.19	770.703	0.99741	1367.02	904.591	0.953812
1663	1734.84	708.666	0.987501	1624.16	770.728	0.99735	1366.96	904.511	0.954405
1664	1736.74	712.201	0.987312	1624.16	769.504	0.995791	1365.87	904.278	0.944616
1665	1738.07	715.344	0.951503	1623.13	767.322	0.996452	1361.82	902.92	0.782653
1666	1738.82	716.474	0.94013	1623.28	766.029	0.995144	1360.44	904.178	0.922656
1667	1740.28	721.366	0.97449	1621.83	764.318	0.992589	1355.23	899.096	0.915008
1668	1743.75	721.406	0.988588	1620.72	763.275	0.993242	1346.49	901.476	0.930459
1669	1745.35	720.64	0.982249	1623.34	763.215	0.994867	1346.69	903.583	0.161046
1670	1746.51	714.653	0.976013	1625.22	762.247	0.996303	1754.84	715.205	0.104797
1671	1746.59	714.615	0.986419	1627.01	758.513	0.997502	1322.32	881.902	0.406692
1672	1747.66	712.6	0.992124	1625.61	756.687	0.998094	1324.46	863.757	0.829521
1673	1745.55	709.2	0.994543	1626.23	756.002	0.998373	1325.33	856.171	0.947994
1674	1743.34	706.887	0.988696	1625.26	754.331	0.997402	1338.03	845.204	0.913589
1675	1739.62	708.476	0.978321	1624.08	754.007	0.998074	1344.17	843.37	0.894317
1676	1737.55	702.482	0.945127	1621.74	752.443	0.995305	1350.05	841.98	0.914408
1677	1735.13	701.401	0.980813	1619.5	753.729	0.991504	1354.77	843.63	0.812456
1678	1735.16	700.815	0.980791	1615.4	753.412	0.99418	1356.42	846.92	0.869435
1679	1733.48	701.063	0.984406	1616.61	755.028	0.992791	1355.45	855.594	0.0924809
1680	1733.04	700.189	0.987203	1619.74	756.95	0.995168	1352.51	859.786	0.405884
1681	1729.82	700.079	0.986082	1621.66	758.095	0.996941	1349.08	858.558	0.894431
1682	1730.1	697.439	0.991436	1625.07	760.551	0.995046	1346.13	871.931	0.955931
1683	1736.17	699.646	0.982503	1627.86	761.433	0.984414	1343.07	876.581	0.945114
1684	1736.97	700.512	0.975024	1629.21	763.258	0.96408	1343.99	887.458	0.925344
1685	1738.85	699.183	0.977503	1633.09	763.383	0.97682	1344.29	899.907	0.226961
1686	1740.35	700.272	0.968516	1633.65	764.16	0.980458	1361.64	901	0.80396
1687	1740.36	700.274	0.968382	1633.6	764.091	0.980701	1361.5	901.168	0.813627
1688	1742.2	703.126	0.969759	1633.82	766.521	0.981356	1359.4	911.013	0.795507
1689	1741.6	701.929	0.962101	1635.5	766.446	0.990913	1365.57	911.336	0.949384
1690	1742.18	706.446	0.985587	1634.82	767.3	0.99443	1374.88	909.365	0.920404
1691	1741.77	709.006	0.988433	1636.12	769.42	0.994984	1378.85	906.375	0.956728
1692	1742.15	711.841	0.986547	1635.82	769.152	0.991385	1380.83	904.441	0.954839
1693	1742.22	714.124	0.982974	1635.68	767.797	0.992584	1384.16	903.463	0.948603
1694	1744	714.276	0.987721	1635.29	767.594	0.99472	1376.94	902.387	0.939551
1695	1747.77	715.708	0.98451	1634.23	764.378	0.989077	1373.17	902.893	0.918364
1696	1752.14	717.49	0.967065	1633.83	762.094	0.985556	1370.28	904.079	0.850034
1697	1754.5	720.494	0.974063	1632.76	760.997	0.991573	1368.91	903.985	0.933472
1698	1753.91	717.884	0.959958	1633.78	760.895	0.994315	1754.61	714.93	0.120008
1699	1755.95	714.279	0.966067	1637.17	759.943	0.99692	1482.24	808.657	0.171633
1700	1755.2	707.983	0.965834	1637.66	757.986	0.997794	1341.66	875.636	0.871576
1701	1755.52	704.267	0.971116	1636.79	755.653	0.99754	1346.25	865.453	0.968804
1702	1755.83	702.279	0.943386	1635.69	754.423	0.997584	1344.04	858.49	0.944305
1703	1754.07	700.818	0.956805	1633.38	752.077	0.99686	1353	848.52	0.921335
1704	1752.55	700.441	0.965712	1632.5	752.185	0.996626	1356.17	845.358	0.872173
1705	1746.2	697.775	0.992774	1630.47	752.689	0.992689	1368.16	845.021	0.888275
1706	1741.46	698.525	0.984847	1628.86	753.302	0.992104	1367.6	849.872	0.932959
1707	1739.98	698.606	0.982338	1629.72	753.762	0.991148	1367.89	855.692	0.699324
1708	1741.09	694.795	0.971536	1631.41	754.364	0.991715	1367.47	856.202	0.859051
1709	1740.58	694.434	0.972863	1632.36	755.937	0.995709	1365.68	857.353	0.908547
1710	1739.87	695.521	0.980014	1633.03	759.284	0.994112	1362.15	858.228	0.934533
1711	1741.08	698.128	0.981788	1637.11	759.755	0.997119	1357.56	861.675	0.908343
1712	1744.41	697.399	0.991339	1639.67	761.377	0.993342	1354.01	872.471	0.947821
1713	1744.41	697.405	0.991329	1639.68	761.376	0.993369	1354	872.475	0.947741
1714	1748	697.905	0.990091	1643.17	761.987	0.971355	1754.92	699.287	0.105514
1715	1751.6	697.307	0.990183	1646.2	762.825	0.973734	1360.76	896.416	0.493133
1716	1754.67	698.152	0.976678	1648.6	762.53	0.970061	1365.05	905.153	0.797542
1717	1754.88	700.617	0.95851	1648.79	761.585	0.976532	1378.29	909.679	0.918324
1718	1755.63	706.703	0.978972	1649.91	765.303	0.971475	1386.4	911.323	0.942281
1719	1754.99	708.287	0.981431	1650.24	766.572	0.936705	1391.4	909.601	0.915427
1720	1756.03	711.205	0.979776	1650.9	767.992	0.953088	1392.73	909.398	0.927029
1721	1756.29	714.457	0.97027	1651.34	768.054	0.965011	1394.74	905.845	0.951346
1722	1757.59	715.642	0.972717	1650.65	768.129	0.935154	1396.2	903.942	0.94684
1723	1760.91	719.046	0.978222	1650.02	766.148	0.957518	1392.71	897.516	0.931062
1724	1764.59	720.57	0.991159	1650.99	762.219	0.97819	1387.78	900.175	0.942252
1725	1768.06	719.808	0.982674	1650.24	759.914	0.986548	1384.26	902.182	0.938805
1726	1768.59	721.272	0.98655	1650.57	760.099	0.992367	1343.14	873.945	0.202675
1727	1767.98	718.724	0.974911	1652.83	760.643	0.995344	1770.6	715.152	0.120412
1728	1770.47	713.923	0.960704	1655.07	759.666	0.996543	1772.03	715.778	0.124991
1729	1771.86	708.492	0.968889	1656.57	754.177	0.99756	1360.4	855.348	0.971103
1730	1770.09	709.426	0.97746	1655.27	752.732	0.997875	1371.45	846.516	0.951792
1731	1772.19	706.284	0.961055	1654.13	750.932	0.996152	1370.13	833.901	0.941467
1732	1769.64	704.972	0.984022	1652.13	749.629	0.995704	1377.26	827.313	0.948588
1733	1766.95	703.145	0.981949	1651.05	750.266	0.995631	1383.5	829.295	0.933915
1734	1766.7	702.457	0.977238	1651.27	751.116	0.995934	1384.68	828.866	0.924834
1735	1763.44	702.376	0.981	1649.52	751.086	0.994914	1383.92	830.121	0.933868
1736	1765.26	703.089	0.980118	1650.31	751.694	0.996269	1384.63	836.551	0.963312
1737	1765.25	703.08	0.979971	1650.28	751.674	0.996281	1384.63	836.549	0.963331
1738	1764.16	704.831	0.983757	1652.11	752.597	0.997098	1382.28	839.576	0.952316
1739	1764.6	703.987	0.983364	1655.12	756.453	0.998034	1379.01	837.804	0.951529
1740	1762.74	700.242	0.983119	1656.28	758.304	0.997531	1373.33	838.531	0.931833
1741	1766.78	701.427	0.975995	1657.1	758.895	0.995584	1370.85	843.112	0.872918
1742	1770.95	703.719	0.957299	1659.54	761.583	0.986242	1372.17	853.026	0.139962
1743	1771.8	706.626	0.976595	1664.51	761.71	0.988201	1363.99	868.796	0.317836
1744	1775.25	709.007	0.991459	1665.73	764.221	0.981227	1374.08	886.158	0.923101
1745	1779.03	709.427	0.994073	1668.9	762.173	0.98865	1377.85	892.291	0.922248
1746	1782.23	712.456	0.991641	1668.63	763.265	0.984233	1386.64	896.225	0.901734
1747	1780.88	714.612	0.98992	1668.86	766.889	0.991737	1393.49	897.296	0.945917
1748	1781.88	716.244	0.979271	1669.87	768.048	0.994938	1398.25	895.214	0.940259
1749	1781.19	717.652	0.977008	1669.41	769.808	0.995889	1405.38	888.445	0.919152
1750	1781.92	720.42	0.988433	1668.12	768.864	0.993199	1408.4	887.036	0.94855
1751	1781.46	721.621	0.989222	1667.66	767.592	0.990381	1414.31	880.75	0.838538
1752	1786.58	728.111	0.984098	1666.33	764.857	0.992262	1399.71	884.438	0.947828
1753	1787.39	725.604	0.975434	1667.35	761.321	0.990997	1400.31	881.233	0.947826
1754	1787.39	726.375	0.981998	1668.73	759.861	0.995398	1790.7	732.585	0.0877217
1755	1788.42	725.512	0.988393	1671.15	761.551	0.995546	1790.11	732.658	0.0733145
1756	1789.19	723.54	0.986037	1673.9	758.969	0.995898	1381.24	846.41	0.951238
1757	1791.33	721.141	0.986298	1673.5	754.574	0.99789	1371.67	839.557	0.942187
1758	1794.23	718.608	0.985573	1671.97	753.392	0.998256	1370.8	831.375	0.937917
1759	1792.88	716.867	0.975787	1672.72	752.166	0.996259	1380.9	821.776	0.975824
1760	1791.77	717.659	0.973643	1673.92	750.416	0.994806	1384.61	814.554	0.962693
1761	1791.77	717.691	0.973904	1673.92	750.422	0.99482	1384.62	814.559	0.962756
1762	1789.59	715.392	0.954019	1672.21	750.151	0.988018	1392.39	811.078	0.946083
1763	1785.2	712.541	0.987334	1669.59	751.695	0.995243	1397.37	812.029	0.939496
1764	1784.07	710.791	0.990759	1667.6	752.581	0.99491	1401.82	815.44	0.947024
1765	1784.57	711.125	0.992141	1668.97	752.591	0.996781	1402.05	820.671	0.9275
1766	1783.55	711.821	0.99122	1670.22	754.382	0.997528	1401.04	827.301	0.91175
1767	1783.81	712.225	0.989937	1670.37	754.632	0.997721	1401.54	827.257	0.85244
1768	1782.82	711.485	0.992772	1671.74	758.448	0.996678	1400.17	827.39	0.891985
1769	1786.11	707.805	0.983339	1672.69	760.324	0.993032	1393.97	826.639	0.929443
1770	1787.47	709.919	0.984597	1674.72	762.119	0.97756	1394.54	832.112	0.958368
1771	1787.43	712.808	0.976468	1679.28	764.54	0.972412	1399.87	850.333	0.566206
1772	1790.92	715.421	0.982635	1681.92	765.049	0.989622	1397.16	855.032	0.831074
1773	1796.57	717.479	0.980616	1683.18	766.758	0.976293	1402.28	869.189	0.84397
1774	1798.55	720.99	0.990775	1683.95	767.168	0.974792	1402.58	879.649	0.850699
1775	1799.85	722.982	0.991089	1683.96	767.32	0.963935	1399.95	890.21	0.918763
1776	1798.44	724.545	0.991782	1685.04	771.059	0.989259	1414.19	883.918	0.950656
1777	1793.99	727.781	0.992113	1685.62	773.777	0.990991	1418.66	877.081	0.821637
1778	1797.51	729.758	0.980672	1686.26	775.83	0.982434	1422.05	873.672	0.945842
1779	1798.93	731.7	0.962735	1688.84	771.553	0.994763	1421.39	871.489	0.92142
1780	1800.84	733.962	0.952265	1689.44	771.015	0.995646	1420.44	871.817	0.930071
1781	1801.53	733.555	0.946636	1687.53	768.518	0.996884	1418.31	863.974	0.955204
1782	1802.89	738.219	0.965638	1684.93	764.333	0.98972	1406.13	865.227	0.931976
1783	1802.9	738.218	0.965372	1684.92	764.348	0.989713	1406.14	865.248	0.932499
1784	1804.9	736.416	0.970793	1685.48	762.402	0.992512	1407.08	860.346	0.89675
1785	1803.7	732.221	0.95319	1687.97	762.662	0.986928	1803.78	731.186	0.112282
1786	1805.55	730.936	0.970652	1690.67	762.787	0.990959	1390.08	838.794	0.931506
1787	1808.15	729.836	0.987579	1691.72	759.895	0.995456	1388.54	828.471	0.927415
1788	1811.7	729.99	0.977734	1690.73	758.066	0.996383	1394.49	819.38	0.973822
1789	1810.9	726.546	0.993564	1688.33	757.114	0.997561	1402.49	809.317	0.917326
1790	1808.63	727.4	0.993455	1689.94	755.614	0.997074	1405.77	798.779	0.937837
1791	1806.28	725.635	0.99097	1690.39	755.515	0.997344	1408.99	796.925	0.94178
1792	1803.32	726.247	0.982542	1689.1	756.879	0.997954	1414.98	799.742	0.95225
1793	1803.65	726.941	0.981236	1687.5	757.845	0.998318	1419.23	801.171	0.934071
1794	1804.3	729.391	0.97454	1687.92	758.275	0.997347	1417.18	805.012	0.956692
1795	1804.09	729.922	0.979086	1688.44	760.58	0.995614	1413.03	806.712	0.960409
1796	1803.88	731.66	0.966963	1689.05	762.157	0.989345	1410.09	805.038	0.941806
1797	1807.18	733.597	0.969903	1690.53	764.651	0.978265	1407.3	808.049	0.898955
1798	1806.54	731.881	0.982715	1690.9	766.54	0.988968	1403.29	812.598	0.811705
1799	1812.53	735.652	0.988713	1692.72	768.352	0.992077	1396.85	818.336	0.951958
1800	1814.57	741.583	0.99091	1699.02	773.629	0.99653	1392.24	836.069	0.953691
1801	1815.11	745.52	0.990459	1701.19	773.703	0.994898	1392.76	846.732	0.788878
1802	1816.57	748.583	0.962441	1701.82	774.027	0.995586	1403.19	851.639	0.947007
1803	1814.93	752.05	0.983596	1699.18	778.259	0.964593	1404.35	862.32	0.843805
1804	1814.82	752.875	0.986044	1697.09	779.842	0.985476	1407.44	859.796	0.81241
1805	1813.2	753.123	0.989415	1699.19	781.489	0.987241	1416.45	857.858	0.862067
1806	1809.95	754.544	0.992099	1696.2	780.863	0.957364	1421.86	854.655	0.91905
1807	1809.95	754.568	0.992105	1696.12	780.891	0.95279	1421.84	854.691	0.918922
1808	1808.87	755.972	0.992238	1694.21	781.566	0.9322	1422.55	854.806	0.892571
1809	1808.37	759.392	0.989894	1692.19	778.857	0.970266	1419.61	851.04	0.922379
1810	1808.86	758.978	0.991101	1692.73	777.477	0.960061	1420.61	848.851	0.935907
1811	1812.8	761.031	0.991093	1692.38	777.399	0.985294	1416.3	843.977	0.909628
1812	1815.31	761.786	0.989116	1692.77	770.642	0.995041	1405.03	841.054	0.934606
1813	1817.57	760.321	0.984877	1692.12	768.348	0.995205	1400.8	840.685	0.383235
1814	1817.87	754.676	0.974763	1696.93	770.639	0.997006	1382.9	815.902	0.306861
1815	1817.96	752.393	0.953851	1699.06	770.375	0.997363	1385.36	811.419	0.924782
1816	1818.28	752.331	0.942908	1698.9	767.756	0.989092	1387.72	796.093	0.942565
1817	1818.18	753.239	0.950377	1697.92	767.267	0.992841	1397.74	790.609	0.972913
1818	1817.1	753.453	0.947746	1699	765.704	0.991919	1404.21	781.783	0.945879
1819	1815.34	747.831	0.931779	1697.49	764.042	0.991488	1413.28	777.397	0.961807
1820	1813.32	746.22	0.967019	1697.46	763.381	0.992434	1418.78	776.11	0.843999
1821	1813.67	747.081	0.965496	1695.65	765.436	0.989097	1421.54	778.461	0.911226
1822	1814.86	754.701	0.987532	1694.66	766.326	0.991336	1418.89	786.741	0.918463
1823	1814.38	756.155	0.989745	1695.38	769.499	0.993645	1414.96	789.442	0.969151
1824	1814.48	756.18	0.989668	1695.44	769.477	0.993598	1414.69	789.424	0.969321
1825	1816.92	756.742	0.987692	1699.09	775.231	0.997204	1409.93	790.313	0.971813
1826	1818.46	758.953	0.988139	1699.19	778.518	0.995312	1408.18	794.97	0.961097
1827	1820.06	759.811	0.977228	1700.77	781.366	0.993434	1403.12	799.703	0.93614
1828	1820.36	761.931	0.950442	1702.65	782.67	0.99641	1390.81	811.396	0.946816
1829	1820.51	763.153	0.96649	1704.28	785.178	0.996987	1401.9	823.796	0.827957
1830	1819.16	768.399	0.951335	1705.25	787.322	0.995254	1388.73	831.424	0.916731
1831	1819.18	768.391	0.951251	1705.26	787.321	0.995257	1388.73	831.424	0.916731
1832	1821.44	771.015	0.98674	1705.13	788.639	0.995811	1398.27	839.083	0.96942
1833	1820.59	773.48	0.979659	1704.31	789.092	0.995124	1400.63	843.266	0.866197
1834	1818.2	776.717	0.959747	1703.48	791.983	0.992249	1408.2	845.31	0.865524
1835	1819.31	776.841	0.947595	1702.63	794.578	0.983425	1413.46	841.968	0.860929
1836	1817.49	778.244	0.931828	1702.64	795.688	0.986514	1420.85	841.138	0.913879
1837	1815.33	783.904	0.970656	1698.75	794.72	0.976325	1421.82	843.614	0.917713
1838	1814.52	787.645	0.991101	1698.67	793.856	0.991457	1421.18	843.678	0.915379
1839	1816.95	788.619	0.98859	1697.24	790.743	0.993955	1410.29	841.756	0.930345
1840	1817.2	784.798	0.937156	1698.54	787.932	0.997585	1417.97	844.171	0.918095
1841	1818.16	784.797	0.906952	1699.46	785.515	0.996625	1413.75	835.893	0.596342
1842	1818.34	783.592	0.922388	1702.32	786.965	0.997582	1411.56	832.093	0.113478
1843	1820.65	773.761	0.90535	1703.87	784.451	0.997084	1395.08	810.025	0.903902
1844	1820.06	778.118	0.928976	1706.44	782.975	0.995737	1392.22	798.801	0.967667
1845	1824.69	778.572	0.9676	1706.05	782.047	0.99442	1400.61	788.66	0.960532
1846	1824.27	776.161	0.988237	1707.43	780.702	0.987014	1405.94	781.433	0.923704
1847	1821.65	774.429	0.983404	1707.11	779.162	0.992518	1419.5	773.919	0.922212
1848	1820.02	772.106	0.961872	1706.45	780.104	0.994794	1423.39	774.139	0.951266
1849	1818.76	771.6	0.959525	1706.59	780.063	0.993636	1430.58	778.995	0.925838
1850	1820.2	774.923	0.972266	1707.96	780.332	0.990865	1431.69	780.902	0.941042
1851	1821.08	776.899	0.97561	1705.54	782.774	0.994666	1428.52	786.309	0.969136
1852	1820.98	778.135	0.982043	1706.98	785.425	0.997089	1424.42	787.263	0.961264
1853	1824.06	776.741	0.989981	1707.61	786.292	0.996803	1419.55	787.362	0.933751
1854	1829.56	777.416	0.983489	1706.95	791.841	0.989704	1412.13	788.661	0.964002
1855	1829.55	777.445	0.983477	1706.95	791.795	0.989695	1412.12	788.656	0.963991
1856	1831.56	784.914	0.982463	1708.24	796.022	0.964881	1411.72	799.278	0.961857
1857	1833.23	787.89	0.973051	1709.65	799.215	0.989493	1407.83	808.476	0.936973
1858	1830.8	789.319	0.985919	1711.96	800.54	0.990699	1397.37	819.277	0.619758
1859	1833.35	794.178	0.960154	1712.84	801.603	0.993305	1391.07	834.017	0.30214
1860	1833.29	794.04	0.946621	1714.04	804.083	0.995588	1393.35	835.474	0.972814
1861	1833.12	797.401	0.931701	1713.33	806.638	0.991401	1407.22	836.931	0.911372
1862	1831.79	797.013	0.961082	1713.46	807.658	0.995138	1409.48	837.597	0.922227
1863	1828.7	798.422	0.973698	1709.85	807.405	0.983897	1420.15	842.547	0.909645
1864	1823.14	800.693	0.978085	1710	806.957	0.983935	1423.4	842.402	0.900213
1865	1823.8	801.675	0.982457	1710.19	809.063	0.964421	1429.29	840.412	0.946488
1866	1823.33	803.037	0.985144	1708.44	810.092	0.981823	1431.31	839.802	0.909057
1867	1822.16	807.223	0.991454	1708.51	808.686	0.982457	1431.08	834.554	0.905954
1868	1824.99	811.753	0.989218	1707.42	804.704	0.994177	1420.33	842.079	0.854819
1869	1823.64	813.085	0.98156	1708.16	799.96	0.9916	1413.5	841.746	0.653906
1870	1829.85	805.349	0.986915	1713.89	798.384	0.991478	1396.73	803.811	0.643508
1871	1829.8	805.31	0.987091	1713.89	798.384	0.991487	1396.75	803.805	0.643494
1872	1832.85	800.107	0.968608	1714.63	795.857	0.990879	1407.27	797.187	0.932288
1873	1833.68	791.07	0.960738	1717.06	794.162	0.992418	1414.66	779.601	0.955413
1874	1833.23	791.055	0.964023	1715.51	791.768	0.993752	1428.53	774.205	0.975255
1875	1833.33	790.149	0.918784	1717.24	792.253	0.996374	1435.29	772.189	0.902569
1876	1831.95	788.159	0.928779	1716.47	794.292	0.995322	1438.48	776.152	0.940128
1877	1833.63	784.271	0.924924	1716.73	794.151	0.993762	1436.72	777.252	0.885002
1878	1836.96	785.362	0.907334	1720.13	795.366	0.994299	1433.67	781.488	0.934917
1879	1834.73	784.952	0.908953	1720.13	795.316	0.994243	1433.66	781.563	0.935893
1880	1839.45	791.291	0.961529	1722.23	797.225	0.991522	1428.93	789.099	0.974852
1881	1839.61	795.168	0.969678	1722.9	799.539	0.993716	1419.49	796.229	0.899328
1882	1843.96	795.894	0.973869	1724.12	802.219	0.991271	1417.93	803.453	0.958309
1883	1846.08	804.561	0.981438	1725.72	805.668	0.987163	1416.23	814.58	0.743601
1884	1846.87	807.713	0.985088	1728.68	807.431	0.989829	1414.59	819.734	0.868425
1885	1848.4	807.152	0.940842	1729.73	808.518	0.992295	1417.37	820.993	0.943104
1886	1849.62	807.797	0.951952	1731.17	809.891	0.991495	1421.29	826.237	0.9076
1887	1850.34	808.258	0.942721	1733.04	811.448	0.988013	1412.03	823.416	0.9542
1888	1850.46	810.256	0.924557	1732.77	813.806	0.99007	1411.92	823.182	0.956089
1889	1850.96	809.824	0.893404	1734.55	813.017	0.993727	1410.82	822.545	0.958366
1890	1849.76	807.614	0.939586	1736.2	814.119	0.994634	1411.1	823.477	0.958312
1891	1851.6	811.164	0.930626	1735.68	813.974	0.994834	1411.46	825.245	0.955917
1892	1851.89	809.151	0.838968	1734.85	814.454	0.99453	1411.79	825.453	0.940866
1893	1850.79	810.194	0.713038	1735.5	814.872	0.99212	1414.04	828.779	0.934506
1894	1850.62	810.538	0.642963	1739.14	816.425	0.989729	1418.16	832.546	0.860656
1895	1849.65	813.32	0.813866	1738.24	814.082	0.992902	1419.32	832.089	0.915434
1896	1850.02	812.294	0.806093	1738.71	814.82	0.991121	1420.8	831.252	0.938281
1897	1851.78	811.75	0.453695	1739.23	815.243	0.9912	1422.84	830.928	0.963789
1898	1846.08	808.989	0.305585	1739.13	814.721	0.990809	1424.55	830.765	0.954284
1899	1850.16	816.28	0.113152	1740.13	814.608	0.992913	1426.3	832.04	0.954984
1900	1738.65	812.81	0.0719997	1740.54	814.614	0.988751	1427.78	832.07	0.945907
1901	1738.55	813.01	0.0616376	1739.33	815.878	0.991656	1427.21	832.055	0.923355
1902	1739.18	813.809	0.0748566	1741.37	815.823	0.987902	1428.56	830.131	0.913644
1903	1739.18	813.785	0.0754134	1741.31	815.846	0.98758	1428.57	830.118	0.913286
1904	1856.36	817.584	0.150898	1742.72	816.424	0.989866	1431.27	828.517	0.911824
1905	1857.57	795.615	0.0742738	1743.56	817.66	0.9927	1430.63	828.192	0.900775
1906	1860.41	806.049	0.110162	1744.23	816.447	0.99463	1431.42	826.499	0.878162
[truncated: 20 more rows]

## Sheet: 140
Frame Number	Head X Position (pixels)	Head Y Position (pixels)	Head Prediction Likelihood	Servo Horn X Position (pixels)	Servo Horn Y Position (pixels)	Servo Horn Prediction Likelihood	Tail X Position (pixels)	Tail Y Position (pixels)	Tail Prediction Likelihood
[truncated: 1,958 more rows]

[truncated: 6 more sheets: 150, 160, 170, 180, 190, 200]
