# Supplementary material for: Design and control of soft biomimetic pangasius fish robot using fin ray effect and reinforcement learning
Source: Sci Rep. 2022 Dec 18;12:21861. doi: 10.1038/s41598-022-26179-x (PMC9760642; doi:10.1038/s41598-022-26179-x)
Supplement: Supplementary file 1 — Supplementary Information. [file 41598_2022_26179_MOESM1_ESM.zip › Data/Data S3.xlsx]

## Sheet: RL Initial Training
PPO Steps	PPO Mean Episode Reward	A2C Steps	A2C Mean Episode Reward	DQN Steps	DQN Mean Episode Reward
128	27.6403	500	177.485	400	243.247
256	134.565	1000	173.842	800	195.775
384	197.832	1500	180.713	1200	121.704
512	130.135	2000	195.385	1523	142.296
640	102.546	2500	222.709	1923	108.097
768	140.438	3000	226.78	2323	110.665
896	128.343	3500	224.873	2631	132.014
1024	146.15	4000	221.823	3031	129.453
1152	180.11	4500	229.304	3404	126.832
1280	205.834	5000	241.314	3804	110.789
1408	189.869	5500	231.388	4204	105.978
1536	175.82	6000	213.912	4604	110.207
1664	181.293	6500	208.921	5004	110.948
1792	186.292	7000	201.797	5369	125.219
1920	184.843	7500	198.712	5769	115.418
2048	184.891	8000	205.801	6145	123.26
2176	189.058	8500	204.126	6545	122.636
2304	173.022	9000	199.84	6945	119.858
2432	166.121	9500	204.901	7278	118.957
2560	160.402	10000	199.114	7678	123.961
2688	162.886	10500	202.234	8078	120.929
2816	167.504	11000	195.946	8467	129.071
2944	163.428	11500	188.078	8867	125.807
3072	157.559	12000	176.882	9194	125.445
3200	159.23	12500	170.051	9495	127.069
3328	163.707	13000	170.943	9895	118.708
3456	168.958	13500	157.144	10272	124.526
3584	163.744	14000	150.746	10649	130.747
3712	158.285	14500	145.617	11049	122.359
3840	161.66	15000	136.559	11449	128.994
3968	167.038	15500	141.462	11719	135.414
4096	165.141	16000	148.499	12119	138.913
4224	161.921	16500	159.644	12480	139.688
4352	166.347	17000	166.672	12880	134.074
4480	164.122	17500	156.012	13280	135.849
4608	159.82	18000	138.349	13680	136.397
4736	168.211	18500	137.008	14080	131.311
4864	177.358	19000	139.211	14480	131.109
4992	178.806	19500	129.549	14880	127.896
5120	174.712	20000	126.987	15280	144.126
5248	174.089	20500	126.613	15620	138.278
5376	176.454	21000	124.039	15959	143.496
5504	178.737	21500	127.921	16269	148.552
5632	177.517	22000	128.656	16669	149.478
5760	181.098	22500	134.036	17069	147.012
5888	188.6	23000	137.288	17100	145.831
6016	188.036	23500	150.641	17500	152.694
6144	189.545	24000	156.155	17846	150.375
6272	188.416	24500	163.806	18246	159.371
6400	185.035	25000	175.355	18646	162.391
6528	188.188	25500	168.761	19046	157.684
6656	189.765	26000	157.915	19440	165.924
6784	190.981			19840	158.591
6912	190.835			20240	155.994
7040	187.683			20640	161.46
7168	187.338			21040	163.275
7296	189.781			21440	155.694
7424	190.263			21840	142.849
7552	192.564			22240	138.57
7680	194.869			22640	147.536
7808	197.543			23040	148.182
7936	195.507			23440	148.639
8064	192.922			23840	151.439
8192	190.375			24240	152.675
8320	188.092			24640	151.911
8448	188.528
8576	189.232
8704	187.328
8832	187.201
8960	188.464
9088	188.107
9216	183.459
9344	181.287
9472	179.162
9600	178.446
9728	180.352
9856	181.195
9984	178.47
10112	174.48
10240	174.322
10368	177.097
10496	179.376
10624	175.354
10752	172.086
10880	166.687
11008	162.213
11136	163.767
11264	167.231
11392	168.917
11520	169.201
11648	170.768
11776	167.93
11904	165.347
12032	169.785
12160	170.015
12288	170.53
12416	171.475
12544	172.365
12672	174.632
12800	175.118
12928	173.463
13056	170.744
13184	169.793
13312	167.761
13440	170.829
13568	169.085
13696	169.357
13824	168.221
13952	170.164
14080	171.529
14208	167.616
14336	166.64
14464	168.167
14592	166.581
14720	163.36
14848	163.643
14976	169.349
15104	168.774
15232	168.315
15360	171.087
15488	171.546
15616	170.535
15744	167.511
15872	164.648
16000	161.501
16128	160.099
16256	162.289
16384	161.279
16512	159.435
16640	155.872
16768	154.183
16896	158.038
17024	161.066
17152	161.585
17280	157.629
17408	154.413
17536	151.484
17664	148.122
17792	149.943
17920	153.015
18048	156.464
18176	162.434
18304	160.59
18432	158.076
18560	152.607
18688	153.041
18816	154.419
18944	154.972
19072	160.094
19200	163.288
19328	166.74
19456	170.073
19584	170.941
19712	167.334
19840	165.975
19968	165.991
20096	168.807
20224	172.071
20352	173.827
20480	170.058
20608	172.448
20736	176.802
20864	180.906
20992	178.584
21120	178.719
21248	179.335
21376	182.902
21504	185.036
21632	185.019
21760	189.467
21888	189.861
22016	185.535
22144	188.745
22272	186.758
22400	188.786
22528	186.716
22656	186.255
22784	191.584
22912	199.458
23040	198.699
23168	200.119
23296	200.453
23424	205.494
23552	202.54
23680	199.684
23808	193.525
23936	193.85
24064	197.118
24192	200.267
24320	200.612
24448	198.562
24576	199.31
24704	198.489
24832	198.076
24960	194.106
25088	194.568
