# Supplementary material for: Design and control of soft biomimetic pangasius fish robot using fin ray effect and reinforcement learning
Source: Sci Rep. 2022 Dec 18;12:21861. doi: 10.1038/s41598-022-26179-x (PMC9760642; doi:10.1038/s41598-022-26179-x)
Supplement: Supplementary file 1 — Supplementary Information. [file 41598_2022_26179_MOESM1_ESM.zip › Data/Data S4.xlsx]

## Sheet: Mean Reward Episode
Steps	Agent 1	Agent 2	Agent 3
128	27.6403	26.1765	14.6501
256	134.565	19.3197	79.4317
384	197.832	6.57589	112.83
512	130.135	25.6601	155.139
640	102.546	66.3888	140.74
768	140.438	92.7587	135.107
896	128.343	111.614	124.261
1024	146.15	83.3644	125.906
1152	180.11	75.1273	130.721
1280	205.834	68.4158	136.354
1408	189.869	106.655	146.725
1536	175.82	110.283	146.293
1664	181.293	138.521	146.873
1792	186.292	130.69	144.035
1920	184.843	127.102	135.206
2048	184.891	144.241	129.719
2176	189.058	144.285	126.673
2304	173.022	160.254	128.319
2432	166.121	164.092	125.93
2560	160.402	163.544	125.836
2688	162.886	160	124.549
2816	167.504	165.57	125.944
2944	163.428	173.739	127.822
3072	157.559	168.59	129.108
3200	159.23	160.602	143.658
3328	163.707	164.117	145.154
3456	168.958	169.068	149.922
3584	163.744	167.024	163.554
3712	158.285	176.243	166.435
3840	161.66	174.372	166.82
3968	167.038	170.082	167.519
4096	165.141	166.791	170.108
4224	161.921	167.951	177.258
4352	166.347	171.494	186.454
4480	164.122	168.846	186.41
4608	159.82	165.112	190.518
4736	168.211	159.064	196.083
4864	177.358	157.213	199.811
4992	178.806	160.856	208.234
5120	174.712	159.834	213.15
5248	174.089	157.209	217.116
5376	176.454	155.979	223.949
5504	178.737	155.464	223.952
5632	177.517	155.588	223.127
5760	181.098	154.496	219.609
5888	188.6	156.95	215.912
6016	188.036	158.073	212.445
6144	189.545	158.77	212.782
6272	188.416	159.016	217.028
6400	185.035	162.787	218.389
6528	188.188	162.458	218.499
6656	189.765	164.527	214.941
6784	190.981	168.103	212.52
6912	190.835	166.848	212.491
7040	187.683	165.484	208.765
7168	187.338	170.389	208.384
7296	189.781	168.514	205.677
7424	190.263	170.187	199.937
7552	192.564	174.021	197.099
7680	194.869	175.677	194.265
7808	197.543	177.629	197.16
7936	195.507	175.812	194.427
8064	192.922	179.802	191.684
8192	190.375	178.94	188.995
8320	188.092	177.093	188.322
8448	188.528	179.192	188.182
8576	189.232	181.729	189.604
8704	187.328	180.29	189.52
8832	187.201	180.407	189.639
8960	188.464	185.998	187.614
9088	188.107	184.718	185.341
9216	183.459	183.583	180.935
9344	181.287	187.555	184.022
9472	179.162	186.137	182.509
9600	178.446	188.652	184.016
9728	180.352	195.593	186.081
9856	181.195	199.384	185.785
9984	178.47	201.194	187.393
10112	174.48	200.923	188.101
10240	174.322	204.095	190.386
10368	177.097	207.128	191.308
10496	179.376	208.848	193.166
10624	175.354	205.508	191.249
10752	172.086	205.089	192.129
10880	166.687	202.912	190.428
11008	162.213	207.222	192.823
11136	163.767	206.948	191.192
11264	167.231	206.703	192.807
11392	168.917	205.403	196.366
11520	169.201	206.119	196.338
11648	170.768	205.616	197.111
11776	167.93	204.365	198.91
11904	165.347	200.917	199.702
12032	169.785	203.48	198.551
12160	170.015	206.32	197.749
12288	170.53	203.47	192.927
12416	171.475	197.14	190.943
12544	172.365	199.389	188.358
12672	174.632	202.616	180.801
12800	175.118	203.33	177.418
12928	173.463	204.079	173.521
13056	170.744	200.816	168.97
13184	169.793	199.657	164.012
13312	167.761	192.857	161.881
13440	170.829	195.961	159.636
13568	169.085	199.727	157.406
13696	169.357	200.76	149.636
13824	168.221	198.59	148.824
13952	170.164	196.825	148.36
14080	171.529	198.811	145.628
14208	167.616	202.75	144.364
14336	166.64	204.511	142.402
14464	168.167	205.654	139.82
14592	166.581	206.404	133.999
14720	163.36	206.095	129.467
14848	163.643	206.445	124.893
14976	169.349	207.928	121.851
15104	168.774	209.395	117.729
15232	168.315	209.656	119.311
15360	171.087	209.747	121.24
15488	171.546	211.086	127.003
15616	170.535	210.258	128.31
15744	167.511	217.113	125.648
15872	164.648	211.816	122.629
16000	161.501	210.596	118.421
16128	160.099	206.299	117.986
16256	162.289	205.71	118.512
16384	161.279	204.114	120.479
16512	159.435	200.731	123.566
16640	155.872	202.219	125.329
16768	154.183	204.689	128.594
16896	158.038	198.143	130.632
17024	161.066	198.678	133.56
17152	161.585	196.665	138.528
17280	157.629	193.323	136.744
17408	154.413	192.328	136.763
17536	151.484	191.366	141.423
17664	148.122	191.46	143.715
17792	149.943	187.106	145.864
17920	153.015	186.043	144.381
18048	156.464	186.266	145.371
18176	162.434	188.532	145.261
18304	160.59	189.443	144.412
18432	158.076	187.35	139.837
18560	152.607	183.53	139.439
18688	153.041	185.109	140.788
18816	154.419	185.202	144.123
18944	154.972	182.692	146.075
19072	160.094	179.232	142.532
19200	163.288	179.715	142.879
19328	166.74	176.333	137.079
19456	170.073	174.009	135.865
19584	170.941	174.629	138.441
19712	167.334	173.486	136.918
19840	165.975	168.23	133.252
19968	165.991	167.146	135.051
20096	168.807	169.854	135.035
20224	172.071	166.94	132.512
20352	173.827	165.108	132.15
20480	170.058	167.48	134.446
20608	172.448	166.301	133.588
20736	176.802	165.739	136.383
20864	180.906	164.012	133.865
20992	178.584	165.262	134.224
21120	178.719	162.504	133.601
21248	179.335	160.241	132.915
21376	182.902	155.445	134.152
21504	185.036	154.63	135.383
21632	185.019	156.348	131.484
21760	189.467	158.572	131.519
21888	189.861	157.054	134.372
22016	185.535	154.039	134.749
22144	188.745	153.824	140.215
22272	186.758	156.597	142.547
22400	188.786	157.076	144.11
22528	186.716	155.896	145.632
22656	186.255	154.921	148.691
22784	191.584	152.222	150.854
22912	199.458	154.996	153.272
23040	198.699	157.074	155.075
23168	200.119	157.908	157.666
23296	200.453	157.449	161.767
23424	205.494	153.273	162.104
23552	202.54	148.538	162.081
23680	199.684	147.218	158.792
23808	193.525	146.027	159.819
23936	193.85	144.317	159.288
24064	197.118	140.463	159.426
24192	200.267	140.842	160.052
24320	200.612	142.003	161.722
24448	198.562	143.943	160.34
24576	199.31	144.281	159.863
24704	198.489	142.437	164.783
24832	198.076	140.542	162.686
24960	194.106	139.877	161.533
25088	194.568	138.744	164.083
25216	192.379	140.032	164.226
25344	189.848	140.403	163.142
25472	186.72	143.018	159.516
25600	182.011	141.424	156.824
25728	182.383	138.866	154.682
25856	184.844	142.116	162.162
25984	186.846	144.765	162.909
26112	186.138	150.359	166.885
26240	188.099	149.27	168.13
26368	190.897	149.273	160.095
26496	193.492	151.848	159.471
26624	192.096	153.997	159.513
26752	191.202	156.491	158.481
26880	190.095	156.825	156.036
27008	190.543	161.932	153.778
27136	190.413	159.874	151.217
27264	190.232	162.707	150.168
27392	188.216	164.713	150.533
27520	184.512	169.18	149.403
27648	176.754	168.945	147.209
27776	173.039	176.465	142.796
27904	169.556	178.414	139.756
28032	167.116	177.863	136.942
28160	170.245	172.474	138.784
28288	173.063	171.429	140.476
28416	175.862	172.423	144.431
28544	177.641	174.495	145.254
28672	176.588	167.818	144.581
28800	173.682	171.317	142.431
28928	166.665	171.85	142.978
29056	164.602	175.53	144.408
29184	164.304	176.269	147.511
29312	163.124	178.482	149.228
29440	168.098	178.887	145.339
29568	170.858	181.413	145.496
29696	173.696	184.041	146.234
29824	176.35	184.648	146.732
29952	175.479	189.775	145.091
30080	176.75	190.979	147.649
30208	176.133	191.698	145.18
30336	178.363	195.495	144.515
30464	176.014	194.219	141.182
30592	173.878	198.752	138.499
30720	177.201	204.408	140.945
30848	175.378	204.579	139.248
30976	170.511	200.575	139.893
31104	165.904	200.966	141.706
31232	160.033	205.82	140.046
31360	161.374	205.014	138.689
31488	159.647	207.662	138.7
31616	155.183	210.052	141.939
31744	154.442	215.207	138.986
31872	156.826	219.461	141.088
32000	156.406	223.884	141.547
32128	155.34	226.679	140.062
32256	153.844	227.114	136.243
32384	159.596	226.965	136.289
32512	155.943	229.764	135.29
32640	151.672	233.073	133.173
32768	146.187	230.413	130.801
32896	147.341	231.522	128.976
33024	149.853	233.933	127.791
33152	146.634	234.459	126.258
33280	144.955	238.158	128.111
33408	148.265	240.903	130.573
33536	148.944	243.406	129.593
33664	149.031	243.689	129.448
33792	150.817	247.172	127.244
33920	148.628	249.142	126.62
34048	148.235	246.232	127.141
34176	149.849	246.706	124.967
34304	150.29	245.747	124.963
34432	143.782	249.072	124.75
34560	141.93	253.987	124.079
34688	139.279	254.782	124.519
34816	137.395	257.596	126.248
34944	133.894	257.327	126.785
35072	132.561	254.297	124.627
35200	131.655	252.962	123.199
35328	132.417	255.069	125.274
35456	133.964	254.957	127.669
35584	137.526	253.965	128.057
35712	133.452	252	123.73
35840	131.239	253.432	120.119
35968	127.436	258.867	119.251
36096	126.933	258.997	112.9
36224	121.32	259.777	112.855
36352	121.552	256.575	112.874
36480	122.301	259.368	110.923
36608	121.26	260.236	106.121
36736	122.06	259.054	103.846
36864	121.831	261.341	103.227
36992	125.136	257.623	103.115
37120	127.637	257.535	101.483
37248	131.207	257.49	100.025
37376	137.022	259.475	96.6438
37504	139.812	256.175	98.6088
37632	145.397	256.496	99.0512
37760	146.311	261.455	103.165
37888	148.92	260.139	102.626
38016	150.227	263.511	99.5128
38144	145.727	264.476	97.8354
38272	147.53	269.44	93.9081
38400	146.614	271.231	91.6536
38528	146.116	270.052	88.9628
38656	146.727	270.864	85.5343
38784	146.148	273.182	84.8113
38912	146.192	270.066	82.3571
39040	145.398	270.852	80.626
39168	145.926	272.57	76.2731
39296	147.029	271.17	76.1055
39424	145.822	271.01	73.7324
39552	143.978	272.71	70.9491
39680	141.26	268.959	67.5392
39808	139.082	269.154	70.4324
39936	136.986	272.179	69.769
40064	139.004	270.17	67.8203
40192	137.061	271.275	68.3094
40320	141.219	269.732	71.1544
40448	143.468	267.162	68.9226
40576	147.234	269.57	68.9587
40704	149.192	270.966	67.6433
40832	147.795	275.788	70.2832
40960	145.663	282.495	70.7233
41088	149.46	281.737	66.5125
41216	153.188	280.646	67.2614
41344	157.091	277.725	68.504
41472	152.662	269.987	69.745
41600	154.597	268.29	72.0125
41728	158.272	264.029	70.1816
41856	155.384	259.305	68.3087
41984	155.769	257.797	68.3774
42112	156.385	256.858	71.8759
42240	157.895	256.151	74.8828
42368	161.555	252.392	77.0103
42496	161.298	249.434	75.7075
42624	155.658	251.355	77.633
42752	157.923	251.716	81.8961
42880	159.44	251.366	83.8095
43008	157.403	250.602	84.5743
43136	160.087	246.632	84.9747
43264	164.519	246.119	83.659
43392	163.404	249.933	89.8402
43520	159.48	251.996	88.1389
43648	166.299	249.541	88.4012
43776	164.413	249.939	90.6952
43904	163.805	248.12	87.5406
44032	164.279	245.403	89.8818
44160	167.87	247.046	90.0635
44288	169.419	245.439	92.6279
44416	169.498	244.49	92.1409
44544	170.352	242.097	91.603
44672	173.79	239.269	94.1259
44800	174.185	238.542	93.4418
44928	174.412	237.988	95.0958
45056	176.667	237.595	97.5155
45184	173.49	237.177	97.4245
45312	178.354	238.007	96.0891
45440	179.725	235.573	97.4993
45568	186.296	236.701	99.4735
45696	189.529	234.84	99.6831
45824	186.713	234.638	100.048
45952	184.956	231.78	100.301
46080	182.394	227.662	103.705
46208	183.546	227.026	103.94
46336	179.541	227.347	104.371
46464	182.086	226.02	105.831
46592	182.916	220.161	106.315
46720	183.626	222.785	108.722
46848	183.631	218.608	111.955
46976	184.09	222.533	115.251
47104	184.141	219.836	116.792
47232	184.997	220.167	119.334
47360	185.993	222.121	119.25
47488	184.865	222.352	120.517
47616	184.753	222.894	117.926
47744	189.702	224.149	119.105
47872	186.896	226.823	123.769
48000	189.623	226.856	126.018
48128	190.651	228.776	128.321
48256	196.122	229.264	130.521
48384	199.453	226.144	134.717
48512	200.016	223.442	138.986
48640	201.795	221.824	139.086
48768	198.889	220.566	142.654
48896	203.268	216.84	145.155
49024	200.118	212.874	145.293
49152	200.6	211.724	145.5
49280	202.025	210.562	151.581
49408	201.505	212.599	151.725
49536	202.709	208.753	151.859
49664	204.337	207.499	151.601
49792	205.202	205.592	151.378
49920	201.576	204.909	151.047
50048	199.837	203.728	150.468
50176	199.262	202.076	150.491
50304		201.384
50432		199.583
50560		201.569

## Sheet: Value Loss
Steps	Agent 1	Agent 2	Agent 3
256	7.90407	4.15152	4.50849
512	0.233087	0.270572	0.378971
768	0.155159	0.405328	0.246175
1024	0.173805	0.115096	0.190471
1280	0.490023	0.0716483	0.249797
1536	0.0844446	0.416475	0.249982
1792	0.0906304	1.19431	0.230593
2048	0.0906228	0.217764	0.336541
2304	0.0620466	0.192715	0.44594
2560	0.0634611	0.271568	0.0870804
2816	0.057158	0.182921	0.0608584
3072	0.0646866	0.632326	0.174858
3328	0.113398	0.0724405	0.418518
3584	0.365705	0.539077	0.534088
3840	0.139477	0.491865	0.300295
4096	0.164916	0.0723525	0.187233
4352	0.0882833	0.188615	0.289814
4608	0.066547	0.0831559	0.406632
4864	0.417228	0.0852855	0.187874
5120	0.111914	0.546745	0.149918
5376	0.109603	0.104151	0.109692
5632	0.140017	0.048071	0.147923
5888	0.146955	0.0592993	0.108349
6144	0.15106	0.0655109	0.178652
6400	0.0987726	0.109902	0.113671
6656	0.226081	0.0956577	0.283525
6912	0.125458	0.141749	0.127811
7168	0.0604963	0.196653	0.158066
7424	0.0896507	0.113684	0.108855
7680	0.0392922	0.0754563	0.0537366
7936	0.179116	0.136767	0.20767
8192	0.0624479	0.166812	0.0530208
8448	0.0666623	0.110367	0.168429
8704	0.0852051	0.139448	0.0570212
8960	0.0660368	0.0855103	0.11581
9216	0.0654066	0.11178	0.0663707
9472	0.0320986	0.106819	0.236223
9728	0.0425749	0.0770303	0.123108
9984	0.0308511	0.254309	0.233141
10240	0.0294536	0.150516	0.0982037
10496	0.0196739	0.200033	0.075593
10752	0.0625036	0.0831697	0.135134
11008	0.0665815	0.0619481	0.0527596
11264	0.0845628	0.0608185	0.138414
11520	0.13104	0.0301602	0.0915415
11776	0.139326	0.0669636	0.0779862
12032	0.0480117	0.0631569	0.061317
12288	0.0428694	0.0640831	0.0728116
12544	0.0368685	0.0463019	0.0416718
12800	0.0371222	0.0191902	0.0418548
13056	0.034742	0.039597	0.034066
13312	0.0334163	0.0396295	0.0447452
13568	0.0369233	0.0952675	0.0342228
13824	0.0630793	0.0458471	0.0778499
14080	0.0312413	0.0444936	0.168972
14336	0.0282938	0.033752	0.039439
14592	0.0657932	0.0356045	0.119961
14848	0.0180584	0.01951	0.071014
15104	0.0173474	0.0198466	0.0751328
15360	0.0107332	0.0131787	0.0584279
15616	0.0147584	0.0129886	0.0857049
15872	0.0422827	0.221678	0.178009
16128	0.036763	0.0474431	0.0665232
16384	0.0259236	0.0289044	0.0333451
16640	0.0207318	0.0207866	0.058835
16896	0.0358167	0.0441432	0.037825
17152	0.0121563	0.0319395	0.0242324
17408	0.0347277	0.0315149	0.0283198
17664	0.0739407	0.0363896	0.0173174
17920	0.0150896	0.0499507	0.0172827
18176	0.0100199	0.089524	0.0238733
18432	0.0200719	0.114461	0.0743339
18688	0.0103468	0.0328602	0.042942
18944	0.0230071	0.0431981	0.0295813
19200	0.00917378	0.0399443	0.0533938
19456	0.00494993	0.0319273	0.0416945
19712	0.0144594	0.0303676	0.0337935
19968	0.00891738	0.0267695	0.028616
20224	0.0300041	0.0249441	0.050661
20480	0.0469526	0.0214196	0.0537604
20736	0.0269328	0.0537639	0.0923243
20992	0.0358355	0.0654392	0.047352
21248	0.0498955	0.0471132	0.0509803
21504	0.0248686	0.0302447	0.0681731
21760	0.0843866	0.0227911	0.0589504
22016	0.112534	0.0247142	0.0713524
22272	0.0830242	0.0224864	0.0191383
22528	0.0275844	0.0326919	0.0524268
22784	0.0249374	0.0287332	0.0180755
23040	0.0766087	0.0391406	0.0489239
23296	0.0259296	0.0149966	0.155627
23552	0.0314029	0.0338808	0.0581387
23808	0.0303076	0.0250234	0.0651726
24064	0.00879359	0.0217981	0.0295581
24320	0.1336	0.0437062	0.0313885
24576	0.132061	0.0940049	0.0369661
24832	0.0421347	0.0381194	0.100194
25088	0.0124464	0.0171647	0.127462
25344	0.0369745	0.0872808	0.0186763
25600	0.0174338	0.199532	0.0436167
25856	0.0184211	0.0696534	0.0606312
26112	0.0012771	0.0208153	0.060927
26368	0.0291954	0.0590174	0.141212
26624	0.00918927	0.0247819	0.0331608
26880	0.00549237	0.0682045	0.0741638
27136	0.0614816	0.046898	0.0241669
27392	0.0538465	0.0319982	0.0215146
27648	0.0281935	0.0414604	0.075814
27904	0.0144758	0.0704801	0.0232536
28160	0.00714595	0.11343	0.1062
28416	0.0139484	0.0768524	0.0394993
28672	0.0114033	0.0450238	0.0212883
28928	0.0129745	0.0839124	0.0953072
29184	0.0223964	0.0591182	0.0442947
29440	0.00430089	0.0418386	0.0293365
29696	0.00255704	0.0263581	0.0268221
29952	0.00206055	0.0383823	0.0722724
30208	0.0845537	0.0652983	0.0542846
30464	0.00365823	0.0608036	0.0642324
30720	0.149116	0.0364737	0.0495275
30976	0.0501966	0.109615	0.0503741
31232	0.0258243	0.0795263	0.01858
31488	0.0402432	0.0546407	0.0672258
31744	0.0597384	0.0398383	0.0292934
32000	0.0232828	0.0340276	0.158303
32256	0.0533137	0.0462672	0.0970794
32512	0.249333	0.0423199	0.065046
32768	0.0611091	0.0495446	0.0629349
33024	0.0719959	0.0509989	0.066031
33280	0.0327563	0.0173358	0.0329382
33536	0.0424898	0.0149204	0.0604051
33792	0.0530873	0.0294061	0.0353803
34048	0.120574	0.0306449	0.0406309
34304	0.281552	0.0282244	0.0325423
34560	0.0329343	0.0846077	0.0299968
34816	0.0285544	0.0178818	0.0327952
35072	0.0142307	0.0622625	0.0189463
35328	0.00975018	0.0109305	0.0677011
35584	0.0483665	0.0541627	0.0213005
35840	0.0413014	0.0328422	0.0686831
36096	0.0299551	0.0215319	0.0231393
36352	0.0229725	0.0278728	0.0218584
36608	0.0307669	0.0155904	0.017582
36864	0.0287792	0.0151016	0.013298
37120	0.0319936	0.0119138	0.0121958
37376	0.0246636	0.00739296	0.0112092
37632	0.0254531	0.0165628	0.0270272
37888	0.0387957	0.016829	0.0786937
38144	0.144512	0.0235873	0.0400293
38400	0.0854312	0.0132773	0.0215912
38656	0.0144197	0.0231006	0.0187595
38912	0.0429818	0.0176036	0.0171402
39168	0.374264	0.0279135	0.0110605
39424	0.0512543	0.0161552	0.0090276
39680	0.0282939	0.0146984	0.00684994
39936	0.0148888	0.0112425	0.0170633
40192	0.0509405	0.0187218	0.0370654
40448	0.05163	0.019052	0.0424274
40704	0.038179	0.0226684	0.0549123
40960	0.0223168	0.0146467	0.112943
41216	0.0168685	0.0812123	0.0500898
41472	0.0155941	0.043563	0.0124251
41728	0.0548054	0.0222189	0.0731424
41984	0.0256857	0.025493	0.0309385
42240	0.0315519	0.020478	0.0621758
42496	0.0216339	0.0499286	0.150364
42752	0.0311218	0.0541805	0.0505104
43008	0.0421993	0.0681234	0.0385223
43264	0.0181904	0.0558476	0.0248052
43520	0.0144288	0.0277876	0.132919
43776	0.0616272	0.0171034	0.0254139
44032	0.0878536	0.0591845	0.0689832
44288	0.0431996	0.039588	0.0394946
44544	0.0298671	0.0275659	0.0734753
44800	0.0346225	0.029736	0.0366472
45056	0.0382176	0.0509405	0.0311747
45312	0.0277638	0.0144163	0.0179886
45568	0.0313449	0.0303389	0.0364665
45824	0.0151877	0.0176991	0.0212538
46080	0.0151496	0.0231119	0.0518759
46336	0.178007	0.0554975	0.0354247
46592	0.0541371	0.0680323	0.04766
46848	0.0189642	0.0686132	0.0608934
47104	0.0259342	0.01672	0.0764041
47360	0.0282746	0.0574686	0.0322215
47616	0.0181038	0.0211115	0.0274798
47872	0.0148439	0.0126409	0.0264633
48128	0.0146039	0.0673638	0.0157557
48384	0.00911586	0.196071	0.00908945
48640	0.0106296	0.0531276	0.103654
48896	0.0230828	0.089729	0.0267778
49152	0.0930904	0.383113	0.0335276
49408	0.0615284	0.192146	0.0239962
49664	0.0403181	0.0810133	0.0994601
49920	0.0208085	0.00615905	0.0800449
50176	0.0159755	0.0394749	0.0338781
50432		0.0303274

## Sheet: Policy Gradient Loss
Steps	Agent 1	Agent 2	Agent 3
256	-0.0224652	-0.0231762	-0.027574
512	-0.0384559	-0.0319952	-0.0379305
768	-0.0413959	-0.0344539	-0.0458366
1024	-0.0448919	-0.0528829	-0.0485546
1280	-0.0353912	-0.0559862	-0.039174
1536	-0.0648055	-0.0336069	-0.0528571
1792	-0.057968	-0.0308022	-0.0546726
2048	-0.0574978	-0.0456824	-0.055392
2304	-0.0594646	-0.0537332	-0.0540413
2560	-0.0624504	-0.0511081	-0.0644453
2816	-0.0675326	-0.0634551	-0.0711798
3072	-0.0650683	-0.0507989	-0.0618972
3328	-0.0634286	-0.0659001	-0.0457764
3584	-0.0564999	-0.0496123	-0.0379953
3840	-0.0670143	-0.0546958	-0.0562288
4096	-0.0665177	-0.0728395	-0.0674486
4352	-0.0672364	-0.0670559	-0.058931
4608	-0.0684526	-0.0710362	-0.0525016
4864	-0.0459248	-0.0769954	-0.0602135
5120	-0.0714084	-0.0570098	-0.066531
5376	-0.0658983	-0.0762685	-0.0763878
5632	-0.0630136	-0.0714945	-0.0643943
5888	-0.0691263	-0.0723637	-0.0765746
6144	-0.0626432	-0.0772342	-0.0718985
6400	-0.069247	-0.0729642	-0.0728291
6656	-0.0765172	-0.0693171	-0.0564055
6912	-0.0744626	-0.0658042	-0.075993
7168	-0.0841682	-0.0691067	-0.0676071
7424	-0.0775191	-0.0698946	-0.072354
7680	-0.0795779	-0.0793051	-0.0761032
7936	-0.0725571	-0.0737346	-0.0769595
8192	-0.0709762	-0.0747795	-0.0697773
8448	-0.0717534	-0.0742511	-0.0708524
8704	-0.0718726	-0.0777549	-0.0798316
8960	-0.0729323	-0.0753267	-0.0778711
9216	-0.0769838	-0.0775165	-0.0692809
9472	-0.0756804	-0.0810581	-0.0732042
9728	-0.0738862	-0.0732329	-0.0756238
9984	-0.081106	-0.0604619	-0.0703175
10240	-0.0763614	-0.0706286	-0.0756455
10496	-0.0825831	-0.0645667	-0.0756522
10752	-0.073851	-0.0718849	-0.07661
11008	-0.071046	-0.0807246	-0.0745045
11264	-0.056834	-0.0757004	-0.075473
11520	-0.0693825	-0.0625007	-0.0754881
11776	-0.0730069	-0.0712245	-0.0805677
12032	-0.0784208	-0.0601773	-0.0768546
12288	-0.0721991	-0.076086	-0.0716329
12544	-0.0787528	-0.073787	-0.0737639
12800	-0.07687	-0.0593386	-0.0775243
13056	-0.0784853	-0.0686177	-0.0762653
13312	-0.0716418	-0.0659657	-0.0816623
13568	-0.0736806	-0.0702039	-0.0787018
13824	-0.0723444	-0.070876	-0.0689521
14080	-0.0725876	-0.0790829	-0.0676578
14336	-0.0801809	-0.0747546	-0.0715804
14592	-0.0754355	-0.0727803	-0.0781889
14848	-0.0755289	-0.0740276	-0.0772175
15104	-0.0722713	-0.0743589	-0.0808228
15360	-0.0715582	-0.0733815	-0.0829489
15616	-0.0594174	-0.0690373	-0.0793464
15872	-0.068988	-0.0758073	-0.0747503
16128	-0.0789496	-0.0705427	-0.0743003
16384	-0.0715549	-0.0764119	-0.085025
16640	-0.0671825	-0.071212	-0.0756084
16896	-0.0717385	-0.0687551	-0.0783552
17152	-0.0727007	-0.0735425	-0.0688797
17408	-0.0664309	-0.0743859	-0.0830647
17664	-0.0757989	-0.0760502	-0.0762947
17920	-0.0717241	-0.0784518	-0.0635475
18176	-0.0695269	-0.0756369	-0.0571275
18432	-0.0477988	-0.0700661	-0.0601502
18688	-0.0435117	-0.064923	-0.0761777
18944	-0.0630099	-0.0607129	-0.081131
19200	-0.061212	-0.0711797	-0.0726764
19456	-0.0715291	-0.0824857	-0.0785797
19712	-0.0421947	-0.0801359	-0.0844776
19968	-0.0432932	-0.078542	-0.0808681
20224	-0.073062	-0.0738646	-0.0736269
20480	-0.0501232	-0.077094	-0.0760661
20736	-0.0696699	-0.0687382	-0.0785437
20992	-0.0592266	-0.0840446	-0.0765175
21248	-0.0477446	-0.0738095	-0.0872739
21504	-0.0586317	-0.0735699	-0.0818321
21760	-0.0459812	-0.0723712	-0.0731682
22016	-0.0376461	-0.072055	-0.0882075
22272	-0.0373562	-0.0707431	-0.0809672
22528	-0.0522043	-0.062129	-0.0717273
22784	-0.0493857	-0.0751333	-0.0806034
23040	-0.0417904	-0.0698756	-0.0733764
23296	-0.00700606	-0.0672061	-0.0835677
23552	-0.000842462	-0.0709661	-0.0747078
23808	-0.000671134	-0.0774164	-0.0770192
24064	-0.00197715	-0.0722714	-0.0805101
24320	-0.0575928	-0.072091	-0.0831496
24576	-0.0696079	-0.0608244	-0.0699375
24832	-0.0513642	-0.0605402	-0.0728844
25088	-0.0316495	-0.0714846	-0.0860973
25344	-0.0563331	-0.0681859	-0.0769167
25600	-0.0795916	-0.0698618	-0.0817777
25856	-0.0197794	-0.0610043	-0.0820201
26112	-0.0020342	-0.0596924	-0.0794942
26368	-0.0090883	-0.0814029	-0.0778227
26624	-0.000358728	-0.0721664	-0.076701
26880	-0.00170395	-0.060376	-0.0698488
27136	-0.00267785	-0.0713869	-0.0771863
27392	6.73e-09	-0.0619889	-0.0507687
27648	4.14e-08	-0.0615566	-0.0721949
27904	1.37e-08	-0.0497402	-0.0794718
28160	-2.19e-05	-0.038972	-0.0676212
28416	6.89e-07	-0.0386644	-0.0694112
28672	-1.75e-05	-0.0441885	-0.0733818
28928	-0.000461923	-0.0684239	-0.0703829
29184	-0.00385424	-0.0678554	-0.079479
29440	-9.88e-07	-0.0622106	-0.0784894
29696	-0.00237253	-0.0323282	-0.0690959
29952	-0.0014934	-0.056224	-0.0757446
30208	-0.00731442	-0.0643949	-0.076223
30464	-0.00175741	-0.0584121	-0.0797722
30720	-0.00879034	-0.0457509	-0.0831012
30976	-0.0585157	-0.0627858	-0.079816
31232	-0.0104958	-0.051519	-0.0803402
31488	-0.00832407	-0.0616154	-0.0770695
31744	-0.0804374	-0.0405032	-0.0747446
32000	-0.0627841	-0.0551314	-0.0727975
32256	-0.0627385	-0.0718882	-0.0666366
32512	-0.0766911	-0.0645699	-0.0728021
32768	-0.0703311	-0.0662594	-0.072433
33024	-0.0732554	-0.0609576	-0.0745199
33280	-0.0627627	-0.0590889	-0.073417
33536	-0.055583	-0.0617588	-0.074829
33792	-0.0720784	-0.0716289	-0.0596462
34048	-0.0689742	-0.0693196	-0.0702353
34304	-0.0535689	-0.0617035	-0.0848461
34560	-0.0471905	-0.0673579	-0.0656163
34816	-0.0508555	-0.060834	-0.0774713
35072	-0.0565108	-0.061808	-0.0673149
35328	-0.0714392	-0.0573261	-0.0526287
35584	-0.0648699	-0.0643798	-0.0694493
35840	-0.071717	-0.0682905	-0.0733142
36096	-0.0692821	-0.0451754	-0.0702015
36352	-0.0784522	-0.0683717	-0.0636619
36608	-0.0604813	-0.0514355	-0.0690842
36864	-0.0552402	-0.0660309	-0.0823245
37120	-0.0736464	-0.0727443	-0.0661212
37376	-0.0669348	-0.0471199	-0.0760974
37632	-0.0551699	-0.0756103	-0.0727147
37888	-0.0562256	-0.0615942	-0.0616242
38144	-0.0528279	-0.044129	-0.0738676
38400	-0.0481898	-0.0498731	-0.0751974
38656	-0.0591976	-0.042005	-0.0767364
38912	-0.0688929	-0.052015	-0.0782191
39168	-0.0436801	-0.0506128	-0.0687464
39424	-0.0600373	-0.0516892	-0.0686957
39680	-0.0574264	-0.0523821	-0.0669563
39936	-0.043037	-0.0437152	-0.0610326
40192	-0.0401872	-0.0399978	-0.0630732
40448	-0.0677755	-0.0561468	-0.0538008
40704	-0.0740547	-0.0484801	-0.076868
40960	-0.0645678	-0.0595903	-0.0651947
41216	-0.0667785	-0.0449524	-0.0674761
41472	-0.0673033	-0.0590183	-0.0785131
41728	-0.0674588	-0.0567332	-0.0802856
41984	-0.0655686	-0.0505746	-0.0600495
42240	-0.0684433	-0.0349726	-0.0606302
42496	-0.0729757	-0.0453183	-0.0702304
42752	-0.061627	-0.0416261	-0.0760324
43008	-0.0619228	-0.0494205	-0.0763015
43264	-0.0703877	-0.0332959	-0.0647672
43520	-0.075536	-0.0646548	-0.0629265
43776	-0.0717491	-0.0573515	-0.0549054
44032	-0.0583928	-0.0648907	-0.0627394
44288	-0.0555863	-0.0614393	-0.0730781
44544	-0.0622804	-0.0551741	-0.0572339
44800	-0.0509284	-0.0471235	-0.0699063
45056	-0.0402567	-0.0601086	-0.0740183
45312	-0.0749174	-0.0476153	-0.0628975
45568	-0.0554468	-0.0500632	-0.0701185
45824	-0.0539894	-0.0405706	-0.0665834
46080	-0.0538418	-0.0487367	-0.0760905
46336	-0.0582823	-0.049407	-0.0708502
46592	-0.0647884	-0.0557886	-0.0672162
46848	-0.0547266	-0.0442001	-0.0716477
47104	-0.053422	-0.0196555	-0.067983
47360	-0.0479008	-0.0180405	-0.0638178
47616	-0.0492903	-0.0312378	-0.0741197
47872	-0.0488604	1.27e-06	-0.0706506
48128	-0.0479616	-0.039789	-0.0726497
48384	-0.0453986	-0.0473514	-0.0681255
48640	-0.0431043	-0.0332722	-0.0605152
48896	-0.0519411	-0.0405361	-0.0610798
49152	-0.0445321	-0.0445339	-0.0701527
49408	-0.0422751	-0.0547651	-0.073117
49664	-0.0529086	-0.0512905	-0.0741222
49920	-0.0450681	-0.0341085	-0.0622653
50176	-0.0475913	-0.048161	-0.0638637
50432		-0.0548163
