# Supplementary material for: Design and control of soft biomimetic pangasius fish robot using fin ray effect and reinforcement learning
Source: Sci Rep. 2022 Dec 18;12:21861. doi: 10.1038/s41598-022-26179-x (PMC9760642; doi:10.1038/s41598-022-26179-x)
Supplement: Supplementary file 1 — Supplementary Information. [file 41598_2022_26179_MOESM1_ESM.zip › Data/Data S5.xlsx]

## Sheet: PPO Agent Test Run Position
Frame Number	Head X Position (pixels)	Head Y Position (pixels)	Head Prediction Likelihood	Servo Horn X Position (pixels)	Servo Horn Y Position (pixels)	Servo Horn Prediction Likelihood	Tail X Position (pixels)	Tail Y Position (pixels)	Tail Prediction Likelihood
0	282.929	185.765	0.996779	206.317	209.76	0.999902	20.708	278.581	0.998194
1	298.092	217.291	0.998679	385.75	222.575	0.999947	586.476	225.56	0.997818
2	301.825	226.066	0.999328	384.839	224.249	0.999977	572.108	224.886	0.997805
3	294.149	223.357	0.99937	380.485	219.55	0.999617	583.822	211.095	0.997226
4	297.489	222.722	0.998354	377.931	215.346	0.999831	580.019	200.173	0.997602
5	293.246	213.553	0.999458	379.726	214.219	0.999896	572.335	195.768	0.999448
6	290.749	213.568	0.999535	378.222	218.314	0.999689	576.254	204.515	0.995579
7	291.645	219.489	0.999255	376.214	224.391	0.999877	581.008	230.277	0.99815
8	292.134	229.773	0.999674	376.899	225.563	0.999932	570.462	225.001	0.998532
9	285.112	228.111	0.999218	373.353	221.67	0.999958	577.146	206.784	0.99359
10	290.031	226.337	0.999799	372.638	218.386	0.999871	576.224	201.919	0.993637
11	288.654	219.076	0.99885	372.671	214.912	0.999942	565.278	196.606	0.998779
12	284.838	214.54	0.998564	372.854	220.05	0.999939	571.211	208.39	0.996323
13	284.24	222.422	0.998926	370.662	225.424	0.999989	564.262	232.381	0.995928
14	284.866	227.881	0.999413	370.367	224.942	0.999991	563.397	231.048	0.998962
15	279.411	224.536	0.999346	367.404	222.237	0.99989	576.476	213.032	0.997792
16	283.261	221.021	0.998133	366.499	216.674	0.999813	558.322	202.295	0.995943
17	279.455	216.638	0.997535	366.141	216.829	0.999772	560.807	205.447	0.998426
18	276.347	215.647	0.999626	365.04	221.236	0.999726	568.881	220.243	0.99725
19	273.57	224.553	0.999503	362.026	226.235	0.999918	564.02	243.151	0.997331
20	274.963	222.026	0.999422	362.722	226.849	0.999947	549.12	238.008	0.997987
21	266.448	228.224	0.998188	359.66	223.654	0.999925	557.219	225.805	0.995394
22	275.446	221.553	0.999395	356.655	217.444	0.999818	558.109	210.709	0.997911
23	269.031	216.701	0.998593	356.165	215.524	0.999937	551.813	211.806	0.99829
24	269.93	210.402	0.997022	355.773	219.985	0.999945	557.432	222.832	0.993827
25	266.283	219.416	0.998135	354.063	225.01	0.999985	558.387	248.803	0.992401
26	267.888	228.059	0.999389	354.091	225.587	0.999989	543.584	240.398	0.996827
27	261.547	221.039	0.998797	352.078	221.947	0.999875	556.147	223.871	0.99793
28	267.097	218.491	0.998109	350.807	215.938	0.999847	546.75	213.367	0.999439
29	267.562	208.311	0.998921	351.623	216.405	0.999828	545.097	223.133	0.996329
30	264.603	207.597	0.999329	349.701	222.155	0.999829	556.979	246.724	0.997958
31	261.768	220.378	0.999076	349.78	226.435	0.999953	541.704	258.621	0.99788
32	258.512	218.435	0.999368	348.177	224.757	0.999949	542.432	250.972	0.991586
33	261.064	215.012	0.999264	344.752	220.197	0.999683	552.464	229.495	0.998047
34	260.199	213.774	0.999715	344.896	215.921	0.999585	535.585	230.726	0.992659
35	253.412	201.466	0.99497	344.613	220.894	0.999859	543.306	235.237	0.994295
36	255.401	207.538	0.998765	339.962	224.685	0.999986	547.251	261.89	0.992235
37	256.321	211.195	0.99953	341.046	227.878	0.999984	525.193	259.357	0.998113
38	246.752	213.556	0.998186	338.181	223.747	0.999972	539.426	250.152	0.976139
39	256.204	209.698	0.999709	337.803	218.217	0.999864	542.013	232.444	0.996016
40	254.679	203.503	0.997708	337.212	217.238	0.999835	535.105	239.205	0.996927
41	245.611	194.583	0.999186	336.81	220.744	0.999926	534.319	252.987	0.982709
42	248.101	200.24	0.998135	332.351	224.206	0.99991	539.598	276.327	0.997652
43	247.311	204.836	0.997966	332.335	227.306	0.999939	517.516	273.59	0.998075
44	240.902	206.471	0.998644	331.776	224.641	0.999938	528.161	269.463	0.990224
45	247.589	203.477	0.998791	328.576	218.34	0.999731	537.083	254.753	0.996026
46	249.467	192.601	0.998179	330.054	215.209	0.999787	521.419	247.367	0.995008
47	249.489	190.464	0.9985	329.354	216.422	0.999767	522.692	256.952	0.997206
48	242.002	192.803	0.999728	325.078	221.963	0.99993	534.722	282.98	0.993068
49	241.591	196.184	0.999757	324.481	227.727	0.999983	511.881	287.501	0.996114
50	243.425	199.533	0.999343	324.553	227.315	0.999992	509.967	282.046	0.992786
51	239.836	199.258	0.999097	322.822	221.015	0.99996	530.185	265.6	0.997963
52	243.205	191.084	0.999211	323.476	214.338	0.99996	516.721	253.976	0.998338
53	241.493	188.047	0.999357	323.458	216.7	0.999864	515.588	263.046	0.998393
54	235.451	189.37	0.998515	319.511	220.43	0.999912	521.754	285.781	0.991283
55	235.503	197.552	0.999621	318.451	225.712	0.999952	502.201	293.511	0.998398
56	233.736	202.657	0.99675	319.676	225.113	0.999975	509.656	289.525	0.997592
57	235.693	192.687	0.999255	318.04	218.533	0.999853	523.405	271.601	0.99521
58	238.459	188.322	0.998099	319.363	215.017	0.999879	509.005	265.496	0.995008
59	236.127	187.338	0.996883	319.667	216.533	0.999845	509.938	275.282	0.998364
60	233.095	187.602	0.998351	315.734	221.501	0.999741	511.846	298.368	0.996993
61	233.001	189.818	0.997512	312.01	227.347	0.999907	496.261	307.135	0.995078
62	232.519	193.343	0.999253	312.911	226.851	0.999946	495.589	295.562	0.994473
63	229.157	191.283	0.999303	312.049	219.476	0.99993	512.955	280.254	0.986151
64	232.999	184.407	0.998616	313.483	212.624	0.999897	505.498	267.954	0.997187
65	233.043	184.029	0.998116	314.851	214.177	0.999858	500.531	277.711	0.998828
66	229.712	184.157	0.999114	309.361	218.562	0.999885	506.49	301.457	0.992424
67	229.065	188.432	0.999397	306.806	224.885	0.999981	485.288	305.728	0.998989
68	225.111	194.298	0.999675	308.026	223.122	0.999974	489.384	300.895	0.993307
69	227.014	186.635	0.999111	308.149	216.494	0.999928	505.517	287.166	0.993306
70	231.88	178.663	0.999538	308.853	215.155	0.99991	493.287	281.955	0.996488
71	228.89	178.077	0.999725	309.626	218.34	0.999867	499.068	289.905	0.998524
72	226.36	180.182	0.999754	305.016	222.028	0.999899	492.131	306.769	0.996599
73	226.587	188.008	0.999478	305.055	226.618	0.999982	478.776	308.32	0.998344
74	219.009	189.163	0.997877	302.809	220.713	0.999937	499.511	298.143	0.976042
75	225.118	180.945	0.999643	304.531	215.359	0.999937	499.152	282.737	0.998335
76	226.922	178.057	0.999783	306.13	216.277	0.999856	492.386	288.108	0.99836
77	224.549	175.408	0.999406	304.238	218.338	0.999827	484.541	297.899	0.995873
78	223.793	177.21	0.999674	300.928	222.662	0.999846	490.848	316.291	0.986941
79	223.816	182.104	0.999562	299.53	226.458	0.999895	469.829	316.21	0.998733
80	219.654	186.522	0.996961	299.678	223.828	0.999914	479.377	310.474	0.995685
81	218.66	183.223	0.998903	298.223	217.853	0.999696	496.365	298.679	0.996607
82	224.157	177.792	0.999573	302.782	214.651	0.999822	485.803	285.617	0.998016
83	222.614	178.013	0.999248	301.616	215.194	0.999823	483.794	295.762	0.997898
84	218.714	174.967	0.998659	297.645	220.34	0.999768	484.98	315.97	0.996293
85	217.043	180.053	0.999313	293.849	225.79	0.999973	471.133	326.139	0.997872
86	217.116	185.783	0.996984	294.547	226.931	0.999963	466.163	318.334	0.997606
87	213.494	186.309	0.99916	294.721	220.748	0.999938	488.969	304.574	0.996654
88	217.377	180.685	0.99913	294.877	215.977	0.999841	487.257	293.906	0.997853
89	217.551	177.768	0.999001	297.076	214.335	0.999742	478.971	294.642	0.997425
90	216.277	175.549	0.998469	293.691	219.521	0.999854	472.557	303.547	0.995671
91	213.054	177.46	0.999703	289.108	223.825	0.999949	477.56	322.99	0.997998
92	214.984	183.862	0.998919	289.108	226.41	0.999977	459.159	318.884	0.996016
93	209.489	190.172	0.998998	289.633	222.736	0.999983	468.282	316.084	0.996339
94	212.164	180.141	0.999738	289.062	215.935	0.999886	482.5	299.057	0.995789
95	215.702	179.828	0.999331	291.884	214.688	0.999941	472.011	297.167	0.997563
96	210.038	176.699	0.999419	287.86	219.843	0.999814	472.595	314.531	0.994986
97	205.254	189.814	0.998669	286.091	225.977	0.999883	460.311	309.208	0.997344
98	207.099	181.333	0.999083	285.656	218.053	0.999768	478.521	299.191	0.991844
99	210.849	176.752	0.999653	287.493	215.921	0.999861	469.084	296.23	0.99705
100	211.032	173.428	0.999434	285.157	218.593	0.999657	474.824	310.566	0.996325
101	208.165	180.24	0.999758	282.371	226.443	0.99985	453.093	319.183	0.99427
102	201.454	185.723	0.998294	283.784	222.27	0.999904	460.45	314.348	0.990342
103	207.384	173.658	0.998661	282.293	214.535	0.999874	473.93	301.232	0.990949
104	209.963	171.632	0.999559	286.366	214.67	0.999879	464.547	301.915	0.993112
105	206.684	173.129	0.998892	281.388	218.48	0.99966	466.206	319.813	0.994462
106	203.422	183.461	0.999309	279.407	225.44	0.999923	447.388	322.448	0.997389
107	200.943	180.25	0.999008	280.583	219.155	0.999909	455.835	318.057	0.99587
108	206.029	171.876	0.997644	280.169	214.202	0.999884	466.601	303.864	0.995397
109	206.742	170.791	0.998341	281.784	213.973	0.999688	456.331	309.589	0.994241
110	207.03	166.324	0.998904	279.439	218.388	0.999844	461.356	325.23	0.992033
111	201.967	172.456	0.996484	275.388	220.074	0.999907	442.433	333.452	0.989994
112	202.959	175.98	0.998703	276.351	221.016	0.999936	441.629	327.842	0.997278
113	205.177	165.479	0.998899	276.016	216.203	0.999945	467.882	318.919	0.997723
114	205.947	166.745	0.998806	280.08	212.379	0.999814	458.93	306.289	0.998606
115	209.424	162.125	0.999612	279.344	214.317	0.999829	454.315	318.556	0.997792
116	204.936	161.824	0.999302	274.144	216.221	0.999846	451.925	339.791	0.998594
117	202.988	168.501	0.998947	273.7	219.201	0.999839	425.333	332.792	0.98721
118	199.031	169.932	0.998474	274.017	217.375	0.999933	437.098	329.514	0.916018
119	201.682	162.902	0.998803	274.358	212.429	0.999969	454.101	317.111	0.998634
120	208.192	161.809	0.999542	278.292	210.272	0.999942	449.775	313.404	0.997746
121	208.762	155.606	0.999237	276.892	213.972	0.999943	450.183	322.936	0.99718
122	202.264	157.287	0.996327	270.809	217.052	0.999543	437.09	347.879	0.993062
123	200.144	163.162	0.998984	271.517	219.296	0.999831	422.722	334.963	0.99375
124	197.589	162.304	0.999115	268.531	212.251	0.999943	452.287	325.774	0.948252
125	203.318	158.826	0.998412	274.714	208.207	0.999943	449.276	313.677	0.998342
126	205.204	154.969	0.995548	273.543	210.226	0.999925	442.885	320.828	0.998324
127	201.596	149.208	0.997323	269.507	210.81	0.999886	440.915	348.567	0.91912
128	199.611	158.607	0.997088	266.301	215.511	0.999807	418.426	341.579	0.997953
129	196.042	162.937	0.999691	267.428	214.173	0.999896	424.309	337.571	0.997186
130	198.034	157.315	0.998156	268.047	209.139	0.999926	450.255	326.451	0.998825
131	202.422	153.588	0.996376	272.998	207.581	0.999824	442.142	309.02	0.995255
132	205.023	150.294	0.999187	271.417	208.268	0.999797	438.682	323.205	0.998865
133	197.993	152.508	0.998766	263.277	211.93	0.999874	377.393	546.36	0.448899
134	195.16	161.406	0.999568	262.206	215.789	0.999937	410.607	334.403	0.994267
135	193.978	157.398	0.999302	262.292	209.766	0.999969	429.875	334.005	0.986287
136	195.062	154.605	0.999138	264.744	205.541	0.999788	437.961	316.574	0.995844
137	197.568	154.223	0.998924	266.539	203.792	0.999536	430.139	317.197	0.99049
138	194.473	148.311	0.999754	261.867	205.959	0.999853	427.157	333.286	0.97775
139	188.629	152.283	0.998432	254.599	209.612	0.999765	411.732	340.994	0.997324
140	188.098	160.542	0.99869	257.637	210.438	0.999979	409.389	334.054	0.99746
141	189.539	148.7	0.99872	257.659	203.124	0.999902	440.057	320.146	0.99692
142	195.774	145.503	0.999519	260.444	200.792	0.999739	430.815	312.581	0.995616
143	192.11	148.246	0.99893	259.022	200.785	0.999705	420.659	318.871	0.995981
144	192.436	140.77	0.998171	253.843	202.579	0.999531	421.755	342.301	0.996477
145	186.3	142.333	0.99659	251.097	206.215	0.999184	401.696	348.126	0.996155
146	186.831	149.365	0.998461	251.67	206.315	0.999517	394.923	335.848	0.997176
147	183.972	141.89	0.993375	251.026	201.218	0.999845	417.218	332.643	0.99602
148	188.02	138.133	0.993215	252.985	193.997	0.999916	424.674	319.025	0.991801
149	184.942	141.999	0.995112	254.336	194.059	0.999847	412.632	319.727	0.997351
150	191.731	131.823	0.998836	251.061	196.961	0.999923	410.541	328.537	0.985713
151	185.686	136.384	0.995092	244.86	199.891	0.999887	403.243	350.485	0.997482
152	181.737	142.013	0.99799	243.432	201.251	0.998723	382.683	341.342	0.99768
153	185.375	138.996	0.995276	246.099	199.099	0.999914	390.848	340.631	0.997888
154	183.599	133.873	0.998243	245.014	194.334	0.999985	415.782	333.248	0.994889
155	182.334	134.399	0.998608	248.139	192.744	0.999754	405.158	318.473	0.997614
156	189.406	132.067	0.997818	248.451	192.434	0.999368	399.652	330.267	0.992278
157	187.907	126.421	0.996697	242.655	195.452	0.999982	395.01	351.518	0.996146
158	180.699	132.252	0.998792	237.866	197.192	0.999799	375.941	348.561	0.996941
159	181.714	134.239	0.998386	238.14	195.454	0.999753	376.855	342.078	0.996033
160	177.834	131.116	0.999476	241.209	192.353	0.999949	406.491	335.976	0.987358
161	181.114	131.102	0.999432	243.893	188.694	0.999904	399.45	322.727	0.997811
162	185.215	119.686	0.99596	242.824	188.115	0.999917	390.766	328.357	0.995023
163	185.123	120.834	0.996496	240.205	191.156	0.999887	387.845	343.143	0.995013
164	180.565	121.933	0.997944	235.42	192.145	0.999813	374.246	353.454	0.998147
165	182.146	125.63	0.997905	234.323	192.773	0.999574	360.865	344.287	0.992392
166	176.443	121.693	0.996557	237.049	189.629	0.999737	377.315	349.165	0.993223
167	179.131	120.01	0.997066	238.386	184.295	0.999796	392.39	339.462	0.997717
168	179.985	118.383	0.998896	241.066	186.32	0.999438	377.81	332.833	0.989278
169	190.166	113.314	0.996314	239.792	186.484	0.999559	374.633	340.233	0.998235
170	182.834	114.814	0.998158	234.524	188.85	0.999003	363.839	358.291	0.996666
171	182.983	117.629	0.997897	231.168	189.68	0.999308	344.403	349.015	0.992201
172	182.936	120.626	0.995418	235.099	190.078	0.999271	347.191	353.574	0.998505
173	178.786	113.004	0.999026	232.777	182.904	0.999795	371.324	346.153	0.997829
174	185.798	113.372	0.998277	238.628	182.266	0.999714	370.726	333.424	0.995951
175	187.706	109.243	0.991468	238.97	183.207	0.999361	360.707	341.626	0.996658
176	187.481	103.781	0.993626	232.466	185.196	0.99954	352.032	359.927	0.996827
177	178.58	108.881	0.995113	226.436	187.169	0.999574	338.791	361.826	0.996505
178	181.131	112.157	0.998155	226.189	178.488	0.995945	336.007	354.092	0.997588
179	174.187	109.089	0.994591	229.273	183.262	0.999955	354.478	355.801	0.995566
180	180.253	108.696	0.996022	233.176	178.116	0.999858	362.215	343.309	0.994857
181	182.551	106.001	0.994839	235.349	179.964	0.999576	356.208	343.361	0.997616
182	185.616	98.8489	0.996588	229.109	180.369	0.999975	344.606	356.165	0.994455
183	178.3	102.851	0.998336	224.282	182.761	0.999891	329.73	368.881	0.94905
184	180.037	106.662	0.997678	226.653	180.128	0.999847	321.098	355.383	0.998038
185	179.258	99.6093	0.999171	228.561	178.082	0.999986	349.725	355.755	0.998936
186	188.922	99.4506	0.997665	232.483	177.323	0.999569	348.298	344.153	0.987306
187	189.334	98.3849	0.998246	231.289	179.044	0.999827	336.567	351.861	0.990055
188	193.521	94.5153	0.99734	226.581	177.175	0.999975	324.891	368.976	0.991498
189	188.25	99.2772	0.996817	224.756	180.251	0.999805	304.05	355.253	0.994509
190	185.068	96.991	0.997733	227.461	178.882	0.999982	309.894	360.761	0.996292
191	192.419	94.9408	0.997883	229.815	174.142	0.999892	337.283	362.806	0.9958
192	194.52	94.882	0.995838	231.038	175.894	0.999734	364.943	545.324	0.746034
193	194.761	94.4211	0.99446	231.426	177.911	0.999867	323.926	367.602	0.640212
194	198.568	90.1427	0.997761	226.643	177.283	0.999951	302.829	371.122	0.991052
195	198.849	96.9297	0.997953	225.966	175.856	0.998074	295.33	355.266	0.977291
196	194.202	91.6164	0.997945	229.586	174.981	0.999906	319.58	386.267	0.236459
197	200.487	92.3427	0.99464	236.674	172.869	0.999375	324.553	354.251	0.996145
198	206.819	88.7014	0.995206	234.228	175.863	0.999419	320.189	361.352	0.99194
199	203.657	88.5786	0.997794	229.956	173.963	0.999896	303.203	375.117	0.988655
200	198.693	93.7333	0.99476	228.77	175.037	0.999158	291.957	358.958	0.978703
201	201.191	88.2036	0.992912	233.003	171.647	0.999458	310.428	368.707	0.992255
202	213.142	89.3352	0.995199	236.829	171.297	0.998816	332.928	341.309	0.990891
203	213.251	85.9366	0.997607	235.505	172.905	0.99902	307.631	360.801	0.989595
204	210.982	84.141	0.999464	232.334	172.968	0.99974	292.627	374.417	0.969978
205	208.436	83.9865	0.998234	230.053	171.12	0.999468	274.85	368.957	0.545586
206	212.252	88.1548	0.996243	229.813	174.253	0.74836	270.148	356.875	0.986098
207	210.525	82.6293	0.999217	234.089	166.51	0.999381	289.733	373.654	0.837773
208	211.786	80.0527	0.999023	237.817	164.636	0.999901	299.555	367.032	0.868905
209	218.338	81.5224	0.998413	238.576	168.053	0.99783	296.839	357.84	0.984611
210	210.678	78.1734	0.998915	229.892	166.249	0.999829	277.754	374.023	0.970978
211	202.113	82.7218	0.998516	229.57	167.151	0.99984	275.28	355.71	0.995018
212	210.138	72.8712	0.997838	237.455	161.318	0.999805	302.502	363.687	0.996745
213	218.424	76.0315	0.992297	239.108	163.152	0.999626	296.255	352.036	0.955213
214	223.102	75.0974	0.996404	235.341	161.921	0.999742	283.3	355.997	0.997387
215	216.306	74.5703	0.995761	231.724	159.481	0.999634	268.906	366.253	0.99444
216	212.071	72.0439	0.997709	224.062	160.884	0.998944	255.04	350.769	0.99485
217	209.162	72.5655	0.995925	228.204	158.806	0.999756	259.346	353.133	0.993674
218	212.148	66.8798	0.999313	233.27	154.635	0.998814	280.586	355.529	0.995429
219	218.992	66.1965	0.999167	236.595	154.837	0.998577	284.856	345.79	0.989173
220	225.498	66.3535	0.999479	234.91	157.078	0.999175	273.542	351.751	0.997406
221	224.125	67.2126	0.998817	231.024	154.844	0.999723	259.313	362.522	0.996035
222	218.014	64.0132	0.99889	226.364	153.365	0.99959	244.999	358.22	0.998915
223	216.768	67.0982	0.998594	235.541	137.071	0.98916	245.09	343.8	0.997907
224	214.016	63.21	0.998395	230.386	152.418	0.999806	260.132	357.043	0.997726
225	219.471	60.8072	0.997368	234.724	153.113	0.999305	271.497	352.828	0.99722
226	225.693	65.6242	0.998912	231.418	152.722	0.995444	262.818	347.175	0.997886
227	225.28	62.2538	0.998459	230.86	152.53	0.999645	250.303	359.163	0.995512
228	216.584	61.7731	0.996816	226.226	149.119	0.999876	238.126	339.514	0.99822
229	215.039	59.5051	0.996885	230.36	147.043	0.999947	256.059	355.349	0.982643
230	223.321	55.5927	0.997461	233.085	148.919	0.999494	264.578	344.618	0.996573
231	228.321	60.2992	0.997466	231.316	146.901	0.999724	255.387	341.241	0.998473
232	229.894	56.4309	0.996595	229.771	146.805	0.999971	240.61	347.056	0.997594
233	229.33	53.7483	0.998916	225.905	142.417	0.999297	222.873	350.625	0.995485
234	227.524	54.0741	0.998778	225.097	138.66	0.989808	219.967	329.899	0.995314
235	218.774	50.5092	0.998826	231.066	139.836	0.999764	224.978	335.147	0.986216
236	227.196	47.1542	0.99784	231.712	137.741	0.999506	245.68	349.264	0.997864
237	230.434	49.3937	0.998683	233.397	140.737	0.997446	247.089	335.021	0.996579
238	232.937	49.1981	0.998225	231.164	138.57	0.999654	240.554	340.156	0.997578
239	231.38	46.1206	0.995584	226.821	134.661	0.999941	221.734	345.084	0.994851
240	228.319	46.867	0.997371	226.834	128.885	0.999284	209.573	329.606	0.996244
241	224.005	47.089	0.996862	226.509	133.136	0.999801	214.74	329.16	0.997337
242	226.164	42.8493	0.998152	229.395	133.385	0.999955	237.38	339.737	0.99311
243	233.257	45.5022	0.990941	230.55	136.481	0.999445	242.512	331.234	0.998453
244	237.495	46.7162	0.99665	229.774	134.893	0.999517	229.496	327.536	0.997485
245	236.502	44.0454	0.991366	228.724	133.241	0.999951	213.93	340.16	0.998381
246	231.05	42.8833	0.99586	223.654	130.922	0.999915	202.095	330.45	0.989977
247	230.496	45.9223	0.996529	223.566	130.478	0.998113	202.673	321.347	0.998559
248	224.071	42.8273	0.997565	227.038	131.701	0.999976	214.66	333.507	0.995434
249	234.055	41.1991	0.994839	230.268	131.122	0.999918	225.639	333.416	0.997382
250	237.408	41.5748	0.994538	230.374	130.247	0.999883	222.953	327.838	0.993876
251	242.466	42.1254	0.998707	229.345	132.108	0.999962	212.663	328.532	0.995931
252	238.288	40.303	0.996631	224.912	127.914	0.999925	196.561	335.397	0.995777
253	234.673	42.6999	0.992647	224.516	121.58	0.998196	187.688	314.572	0.993839
254	229.141	41.0197	0.997912	225.299	129.841	0.999931	191.731	320.627	0.996487
255	238.348	38.4779	0.997943	231.538	126.693	0.999521	210.374	329.641	0.997392
256	243.184	40.4104	0.998509	234.488	128.574	0.999724	213.197	317.65	0.99814
257	247.113	39.731	0.997075	231.111	129.345	0.999938	206.791	325.134	0.995951
258	240.079	38.3634	0.997282	226.963	125.63	0.999817	186.542	317.294	0.995315
259	232.208	38.2388	0.998063	228.553	125.531	0.999821	192.735	314.557	0.997252
260	240.168	35.1584	0.998048	232.942	123.139	0.999555	209.295	324.249	0.998631
261	250.446	36.6325	0.998673	234.195	124.257	0.998811	210.439	312.722	0.997928
262	251.605	38.8968	0.998056	233.688	123.528	0.999384	198.256	313.037	0.997451
263	251.275	35.7104	0.999017	233.265	122.038	0.999561	183.318	317.282	0.997378
264	249.352	36.4631	0.998344	226.713	119.286	0.99918	171.217	299.924	0.99404
265	245.07	35.5218	0.999258	227.526	117.033	0.999836	175.622	301.922	0.997037
266	249.117	29.7788	0.995212	234.353	115.64	0.999757	192.175	320.089	0.997159
267	256.65	31.1441	0.997174	238.312	119.463	0.999607	203.062	310.555	0.997626
268	259.499	33.5194	0.99935	239.002	119.285	0.999638	193.393	306.783	0.997433
269	260.371	30.8995	0.998401	236.149	115.817	0.999898	173.655	312.228	0.997992
270	256.705	31.1825	0.9991	231.712	115.703	0.999822	164.72	293.766	0.998996
271	254.947	30.8526	0.997213	235.473	115.61	0.999789	166.805	299.457	0.998225
272	261.73	30.5061	0.998538	238.982	114.613	0.999906	183.925	310.585	0.996342
273	269.659	33.4284	0.99917	243.01	117.6	0.99995	185.137	302.261	0.993511
274	267.409	30.9938	0.998796	238.417	113.368	0.999856	166.619	306.196	0.992038
275	254.991	29.6776	0.995502	235.935	112.147	0.999683	171.015	287.395	0.990927
276	263.879	27.2873	0.998498	241.547	114.809	0.999939	187.581	299.836	0.98785
277	272.232	34.5359	0.998656	243.964	116.231	0.999974	180.127	300.314	0.964389
278	272.063	32.0456	0.998496	241.48	112.022	0.999924	166.271	295.392	0.988815
279	260.362	28.773	0.998914	235.55	112.653	0.99966	166.109	282.289	0.997825
280	268.397	27.4446	0.994679	243.658	111.861	0.999947	184.612	302.744	0.993381
281	275.705	32.4938	0.999157	245.745	115.139	0.999929	180.417	291.772	0.992615
282	277.902	30.265	0.998143	243.775	109.222	0.999895	161.777	290.431	0.991521
283	265.002	28.5816	0.997685	239.75	110.375	0.999685	165.597	278.283	0.997723
284	272.776	26.2956	0.998673	247.303	109.382	0.999723	179.053	300.841	0.992229
285	278.934	30.1632	0.998386	251.899	111.856	0.999683	183.496	289.75	0.987632
286	283.48	31.0984	0.99869	249.151	111.368	0.999524	172.748	288.26	0.997491
287	284.29	29.7382	0.998528	247.64	107.322	0.999811	149.968	289.986	0.998373
288	283.332	28.9915	0.995512	242.451	102.871	0.999837	142.977	266.468	0.996381
289	279.213	25.5631	0.997362	244.737	105.265	0.9996	150.519	267.844	0.99881
290	284.408	26.105	0.998766	250.22	105.853	0.999243	161.606	285.048	0.998719
291	290.434	30.3566	0.998881	253.568	109.015	0.999305	171.781	278.074	0.995635
292	293.94	31.0421	0.998303	252.954	106.45	0.999313	161.433	281.602	0.997744
293	286.464	26.7119	0.99702	248.204	101.5	0.999765	146.169	257.951	0.999228
294	284.53	20.3536	0.999248	252.827	104.108	0.999719	166.571	261.806	0.996276
295	296.803	26.0757	0.997345	257.444	105.142	0.999686	169.009	279.366	0.990915
296	298.664	28.9622	0.995405	258.267	104.713	0.999643	164.634	273.414	0.993805
297	299.148	29.2207	0.996015	257.8	102.321	0.999961	150.522	271.835	0.99716
298	301.237	26.7361	0.994414	257.128	98.428	0.99994	142.073	256.539	0.996373
299	298.277	25.967	0.995623	251.985	95.789	0.995857	144.861	243.013	0.998327
300	298.002	21.8129	0.999007	259.889	98.3207	0.999956	152.565	250.236	0.994156
301	306.492	22.095	0.999427	264.574	98.7721	0.999874	156.261	268.234	0.995879
302	313.02	26.6826	0.997605	266.262	99.9044	0.999832	157.028	256.871	0.99902
303	316.477	30.0949	0.997859	265.515	97.5848	0.999774	144.879	254.585	0.998495
304	317.47	26.6258	0.996471	265.782	91.8232	0.999543	127.293	248.507	0.997369
305	315.183	24.1826	0.997223	260.516	86.1831	0.999884	135.5	224.056	0.998336
306	312.036	19.5923	0.999193	266.172	90.5515	0.99883	136.553	228.333	0.998477
307	321.451	23.7561	0.999418	272.886	90.9124	0.99983	142.788	250.889	0.99776
308	328.58	27.6857	0.9983	275.522	95.1781	0.999943	158.96	247.162	0.997561
309	330.293	29.2151	0.996533	276.345	95.8133	0.999937	152.327	241.623	0.998449
310	333.136	30.2881	0.99733	276.085	90.1302	0.999858	139.846	238.046	0.995674
311	334.628	24.6204	0.998265	274.55	85.2438	0.999971	128.678	225.789	0.997378
312	331.491	25.5084	0.99572	271.852	83.1766	0.999677	129.821	204.826	0.998689
313	331.828	23.5107	0.99832	273.519	85.7741	0.99992	133.575	208.745	0.998939
314	339.075	23.4092	0.999477	280.806	86.7855	0.999691	143.515	234.91	0.987083
315	342.809	27.3384	0.998949	284.129	89.2216	0.998962	153.656	227.232	0.998843
316	346.49	30.211	0.997933	284.19	88.1354	0.999354	147.859	219.06	0.999075
317	348.662	31.9904	0.997071	282.015	85.7921	0.999764	129.614	214.973	0.998706
318	346.43	28.755	0.995144	281.136	80.724	0.999582	119.989	196.6	0.998335
319	343.569	28.9045	0.997568	278.138	79.9848	0.999788	130.157	186.014	0.997834
320	344.479	25.9181	0.996423	284.894	84.7122	0.999758	129.135	201.521	0.997107
321	354.513	30.1032	0.999195	288.079	85.9922	0.999926	131.799	215.722	0.998086
322	353.67	35.7414	0.999663	288.671	89.1353	0.999713	143.136	204.747	0.997532
323	355.909	38.8168	0.999387	287.17	88.4112	0.999455	134.873	201.975	0.998401
324	359.097	42.0983	0.998965	286.861	86.0978	0.999895	120.996	196.835	0.998303
325	358.862	35.7371	0.999357	288.099	79.1421	0.999595	111.772	185.378	0.99694
326	357.312	36.7031	0.999435	288.199	78.397	0.997704	119.634	169.875	0.998103
327	354.723	34.7647	0.9996	285.567	77.8895	0.996972	127.927	169.901	0.997524
328	358.02	33.4205	0.99951	290.225	83.1233	0.999953	122.398	186.091	0.996509
329	363.713	38.0811	0.999019	293.822	85.5096	0.999967	126.517	195.85	0.999259
330	364.534	41.5837	0.996603	293.913	86.9831	0.999894	136.558	191.152	0.996549
331	367.295	44.1851	0.997853	293.197	86.4649	0.999924	128.732	184.179	0.99831
332	370.152	51.2809	0.999686	291.23	83.6316	0.999975	117.129	176.763	0.998657
333	368.077	45.1038	0.998614	291.032	78.0749	0.999872	103.902	164.111	0.998565
334	367.564	46.3429	0.997091	292.757	77.5727	0.999616	107.224	145.519	0.998927
335	368.404	43.0927	0.998782	292.74	77.8729	0.999653	118.262	147.443	0.999316
336	366.924	41.4996	0.998178	292.746	82.27	0.999964	119.441	164.159	0.998481
337	370.861	46.5161	0.999257	296.822	88.019	0.999667	127.996	167.519	0.99231
338	371.073	55.8936	0.999243	295.945	90.1458	0.999797	128.926	172.038	0.995037
339	373.656	55.0048	0.999532	294.438	85.8137	0.999914	116.017	157.787	0.998217
340	365.282	43.4169	0.994517	291.62	81.6006	0.999884	130.178	145.509	0.99824
341	371.738	49.3743	0.999807	295.919	84.4367	0.999892	116.234	173.381	0.997803
342	374.557	54.9829	0.99952	295.979	87.1016	0.999606	127.804	169.302	0.979341
343	375.785	55.3484	0.999219	296.532	86.3992	0.999797	127.251	156.753	0.995374
344	374.424	58.3814	0.999051	296.665	83.918	0.999866	116.356	149.935	0.998206
345	376.891	57.6743	0.996982	299.963	77.5142	0.998425	105.351	135.415	0.996591
346	377.031	54.5673	0.998282	299.574	77.1669	0.996822	108.148	117.919	0.998758
347	377.079	49.6923	0.998442	297.288	73.4496	0.998913	123.383	124.062	0.997294
348	378.194	46.3747	0.996437	301.724	77.2877	0.999622	120.611	138.735	0.997589
349	384.34	51.4873	0.999479	305.799	83.1823	0.999947	117.878	160.378	0.993328
350	383.329	59.2375	0.998757	305.227	88.766	0.999727	129.125	156.036	0.998477
351	384.057	61.8383	0.997887	304.204	83.942	0.99991	112.603	145.197	0.995675
352	379.128	45.0688	0.996828	299.402	75.4634	0.998106	131.758	131.104	0.999184
353	383.75	45.293	0.998072	308.067	80.3801	0.999969	123.664	157.792	0.992107
354	388.6	56.2676	0.999259	307.984	83.0306	0.999969	134.978	152.398	0.982711
355	387.081	55.6858	0.999296	306.702	82.476	0.99997	123.15	149.556	0.998958
356	388.57	52.0265	0.999771	308.519	76.3161	0.999856	112.417	132.408	0.998581
357	383.814	44.2133	0.998688	304.819	71.3913	0.998761	134.684	121.817	0.996792
358	387.223	43.2996	0.999068	310.532	74.7051	0.999725	133.638	134.577	0.998405
359	393.532	50.8729	0.998645	313.256	79.3409	0.999665	139.472	150.315	0.996866
360	391.592	54.3833	0.999373	310.275	79.0493	0.999704	134.423	147.75	0.998988
361	386.557	41.6333	0.998974	311.56	72.3997	0.998837	131.857	128.661	0.998447
362	383.867	34.085	0.999438	311.726	73.7232	0.999496	135.032	135.646	0.998198
363	394.033	42.8737	0.996645	317.697	77.5707	0.999496	141.954	160.953	0.984437
364	399.38	52.3874	0.998814	320.439	76.6242	0.999257	143.873	152.877	0.997419
365	398.741	46.3196	0.997699	320.235	72.6693	0.999552	131.883	141.267	0.99713
366	397.235	39.0691	0.998322	320.454	66.0402	0.999883	132.592	121.982	0.998655
367	393.282	35.7482	0.998648	317.407	65.7219	0.999606	143.884	121.711	0.997054
368	400.579	37.3592	0.999564	322.575	70.7712	0.999926	140.674	143.867	0.997584
369	403.52	46.0304	0.999326	325.452	73.2025	0.999793	153.75	145.41	0.997005
370	407.431	48.0889	0.998893	325.467	72.7333	0.999757	143.47	140.361	0.997934
371	405.685	43.6212	0.999218	326.273	68.0327	0.999905	128.087	124.725	0.998232
372	403.734	35.2318	0.999671	324.861	60.4386	0.999715	148.506	108.515	0.998101
373	405.422	30.1115	0.998938	328.058	65.3303	0.999686	143.089	120.285	0.993529
374	410.72	38.7137	0.998875	332.917	66.7808	0.999798	141.352	142.175	0.995868
375	413.604	43.1198	0.996243	332.429	68.9795	0.999703	153.13	140.231	0.997755
376	415.481	46.5825	0.996457	333.177	68.1628	0.999789	145.876	131.476	0.998811
377	417.431	43.058	0.999082	335.23	63.7876	0.999711	132.286	115.69	0.99816
378	416.798	38.3172	0.999485	337.178	58.1688	0.999617	135.397	102.223	0.995895
379	414.435	35.09	0.998981	335.503	56.2357	0.998777	150.077	97.668	0.999035
380	415.838	31.3997	0.998729	336.919	57.892	0.999554	144.741	108.522	0.99837
381	422.148	36.5536	0.999795	342.074	63.394	0.999653	151.544	124.138	0.998885
382	424.526	44.7553	0.998943	344.089	69.0863	0.999828	164.712	121.208	0.997947
383	427.435	45.6035	0.997225	344.54	62.4604	0.999157	150.942	111.271	0.994977
384	419.254	30.5702	0.999253	340.043	56.2742	0.999425	178.183	102.273	0.992831
385	426.248	29.3351	0.998453	345.462	59.5416	0.999332	153.54	128.424	0.995904
386	428.834	39.7832	0.998853	349.149	63.8011	0.999701	168.239	126.897	0.996366
387	432.745	45.7179	0.998186	351.677	63.2319	0.99944	159.884	114.672	0.998742
388	436.017	44.5969	0.999296	352.608	58.9355	0.999525	153.391	100.193	0.995124
389	434.229	40.6938	0.999073	352.835	52.5704	0.999873	144.325	84.1857	0.997144
390	433.485	34.5727	0.999645	351.791	50.8322	0.999716	167.698	78.2276	0.994349
391	435.07	30.4275	0.99896	354.377	53.8013	0.999896	160.141	85.2206	0.996726
392	440.563	39.1352	0.998923	359.144	57.6379	0.999193	153.637	113.085	0.99897
393	440.295	42.4852	0.999255	360.809	64.6427	0.999656	167.484	117.279	0.998969
394	444.222	48.3185	0.999052	359.647	63.7848	0.999787	168.134	106.683	0.998448
395	442.764	46.4293	0.997929	358.968	58.3187	0.99955	160.033	96.597	0.997914
396	441.279	40.0201	0.997851	358.901	52.7698	0.999794	148.204	80.222	0.997751
397	440.828	36.4	0.998509	361.968	48.7221	0.999506	157.77	68.3449	0.996902
398	443.867	39.5821	0.9982	362.771	50.6445	0.999368	168.53	67.9778	0.997892
399	445.834	38.7894	0.998621	363.398	56.0423	0.998697	163.528	77.6996	0.994059
400	446.598	43.6515	0.998065	364.332	59.0893	0.998084	160.253	95.1148	0.74037
401	448.087	46.8218	0.998407	365.44	61.9316	0.999306	176.288	101.321	0.99794
402	449.038	50.2587	0.999643	365	60.815	0.998862	168.509	95.6973	0.997496
403	449.746	52.6713	0.999834	364.543	57.8686	0.998758	162.939	82.4318	0.997845
404	451.138	47.6129	0.999567	366.312	51.2058	0.999559	154.923	60.7036	0.990593
405	450.388	44.2911	0.999348	368.574	47.7443	0.998509	166.394	48.3887	0.996113
406	449.341	42.9765	0.999192	366.078	45.9285	0.998935	174.649	48.4724	0.995338
407	452.483	41.4309	0.999374	367.953	51.0464	0.999787	163.885	54.4971	0.998332
408	453.193	49.2125	0.999824	369.99	55.6012	0.999829	155.453	76.681	0.987597
409	453.647	52.307	0.999802	370.129	58.0166	0.999525	176.164	80.421	0.994272
410	453.469	56.2749	0.999373	368.795	57.3801	0.999514	174.352	67.6953	0.996143
411	454.905	52.4221	0.999748	371.588	51.1352	0.999918	161.977	49.538	0.993785
412	452.344	45.8444	0.999564	370.066	44.8837	0.999782	178.26	30.4061	0.985857
413	453.293	43.5304	0.999427	370.717	50.1091	0.999919	170.501	35.5613	0.994823
414	455.457	53.0068	0.999759	371.556	54.3476	0.999877	162.588	59.4089	0.996015
415	455.083	59.8122	0.999268	371.318	57.5546	0.9993	180.51	60.122	0.980113
416	456.688	60.0495	0.998871	370.974	54.8055	0.999906	177.99	50.3743	0.991394
417	454.188	61.2007	0.999293	371.263	50.7481	0.999957	172.481	30.2214	0.956725
418	457.39	62.2895	0.99774	375.367	46.7436	0.998637	169.378	13.2057	0.984324
419	457.12	59.492	0.997867	376.071	45.1238	0.999017	182.25	4.53528	0.90948
420	458.352	57.4095	0.997003	375.162	46.1189	0.999538	184.213	13.8841	0.995797
421	460.607	58.6765	0.995908	374.76	51.7586	0.999842	168.515	29.7931	0.987327
422	459.301	59.7183	0.997529	374.034	56.4743	0.999678	163.011	43.0853	0.973318
423	457.472	64.05	0.999193	373.042	56.2779	0.999568	177.825	43.8091	0.995341
424	457.622	68.7173	0.999508	373.12	56.2313	0.99956	172.622	32.6768	0.98633
425	457.083	67.1846	0.99948	374.913	51.7924	0.99972	172.347	6.5256	0.957258
426	458.524	64.6267	0.999406	376.591	45.1367	0.998863	188.834	2.83255	0.84053
427	456.803	58.3383	0.997971	375.079	41.2324	0.998919	194.87	2.80625	0.821176
428	457.731	55.9148	0.998359	375.321	46.226	0.999151	188.649	2.62903	0.782078
429	457.827	63.0571	0.998634	375.225	49.8316	0.999679	164.061	16.599	0.991888
430	456.81	66.9883	0.999408	372.656	52.704	0.999769	179.425	24.0085	0.987897
431	455.97	70.2416	0.999424	372.456	52.7809	0.999911	175.01	13.9316	0.979606
432	453.315	72.2411	0.999242	373.538	49.2772	0.999849	363.672	542.124	0.219592
433	455.418	68.9217	0.999536	376.787	43.4726	0.997959	376.868	539.818	0.146832
434	454.174	56.7587	0.99934	372.062	38.8156	0.999882	204.161	-0.930951	0.507086
435	456.155	50.1638	0.999447	371.767	40.3541	0.999763	188.166	2.79412	0.871597
436	457.73	56.1881	0.998212	373.678	46.9814	0.999309	168.441	22.5599	0.993113
437	456.924	60.0587	0.998435	375.065	50.9248	0.999886	178.26	31.9688	0.975588
438	457.174	63.8339	0.998877	374.431	48.6652	0.999788	180.073	22.2455	0.991666
439	457.501	64.0408	0.998969	375.059	43.8535	0.999239	181.528	1.39238	0.615856
440	457.235	53.413	0.999181	374.982	34.6363	0.999804	195.625	-2.17523	0.247793
441	456.468	47.8106	0.99835	373.674	32.0861	0.99988	202.85	0.929393	0.610763
442	457.443	48.8015	0.999149	374.319	39.1734	0.999821	187.266	2.8273	0.837281
443	457.761	55.3961	0.998946	375.156	41.9652	0.999152	169.807	10.9908	0.992708
444	457.205	56.9899	0.998033	373.984	42.7253	0.999337	183.471	15.9288	0.956787
445	455.591	57.2861	0.998969	372.563	39.4989	0.999833	176.807	4.81998	0.310457
446	455.923	57.997	0.999132	373.648	38.4757	0.999791	368.082	541.507	0.149664
447	457.149	55.6735	0.998645	375.897	33.5221	0.999534	362.158	542.111	0.0435966
448	458.124	48.156	0.999309	375.467	31.8051	0.999644	202.341	0.0139995	0.586184
449	458.054	40.9431	0.996354	373.834	34.3435	0.999944	183.626	4.53707	0.927048
450	460.173	46.0848	0.998681	375.435	39.1937	0.999613	167.875	25.9527	0.934078
451	458.083	48.3064	0.999359	374.701	40.687	0.999259	179	33.7838	0.990635
452	457.012	50.546	0.999458	372.847	38.5245	0.999905	176.466	22.6347	0.980326
453	457.317	47.8868	0.998748	374.053	33.4397	0.999908	165.686	2.33011	0.893007
454	457.052	38.9649	0.998697	375.236	23.6708	0.999711	189.46	-0.0884585	0.362696
455	456.451	34.5451	0.999452	373.039	22.2544	0.999944	190.074	3.50741	0.897523
456	459.04	31.6821	0.99928	374.873	28.725	0.999727	175.277	17.268	0.965244
457	456.051	40.6923	0.999009	374.731	33.2196	0.999877	178.29	33.5708	0.989644
458	456.32	44.4145	0.998777	372.161	31.4699	0.999539	174.977	26.2698	0.873626
459	457.354	31.5045	0.99904	374.879	24.4546	0.999662	192.993	2.28822	0.76034
460	454.637	13.5589	0.998928	372.413	22.1537	0.999868	193.783	15.4885	0.977455
461	462.12	27.3949	0.99798	377.361	28.4351	0.998518	171.959	29.9425	0.983397
462	460.795	31.0297	0.999018	376.921	23.9485	0.998686	192.179	20.9747	0.952131
463	461.425	29.3432	0.998024	377.141	20.6288	0.99966	182.198	4.67963	0.315612
464	461.326	24.2031	0.998327	380.172	16.1981	0.999555	382.066	3.19876	0.0939403
465	463.813	27.7295	0.997803	383.751	12.2371	0.998872	382.107	3.26162	0.0713814
466	464.145	19.7245	0.999436	382.388	9.85006	0.998525	210.278	-1.12553	0.245107
467	466.541	12.848	0.998204	380.316	11.7672	0.998736	194.419	2.49161	0.869045
468	465.402	17.966	0.997441	384.116	18.8048	0.999519	177.11	25.4483	0.992774
469	467.029	15.8173	0.998856	383.182	20.7111	0.999622	189.38	37.2508	0.99213
470	466.269	14.7112	0.996316	383.428	17.2331	0.999526	189.786	34.8754	0.980186
471	465.571	15.144	0.997511	383.564	16.2364	0.999199	181.027	23.5549	0.936288
472	466.856	8.41166	0.9899	383.524	6.89371	0.994974	198.981	3.56215	0.931285
473	462.91	5.28063	0.902454	381.931	8.21981	0.997766	188.545	5.59998	0.96872
474	466.712	8.0514	0.990852	386.565	14.7472	0.999715	177.042	28.6337	0.989151
475	469.633	14.2982	0.994426	386.187	16.8362	0.999708	185.937	36.8491	0.996029
476	469.909	17.4359	0.998829	385.489	16.4634	0.999612	187.159	27.0697	0.955525
477	469.743	18.6405	0.999486	386.54	15.2356	0.999793	184.226	16.4361	0.989767
478	472.193	15.2237	0.997173	389.171	10.9516	0.999691	178.709	1.54699	0.80355
479	472.401	15.0065	0.995473	390.615	5.52782	0.994241	202.718	0.724867	0.573155
480	472.817	12.7079	0.997023	389.245	6.40586	0.99938	205.564	2.99799	0.875138
481	474.781	6.37356	0.98678	390.784	15.4361	0.999435	198.381	5.13232	0.961795
482	478.016	15.8866	0.998057	391.7	19.0206	0.999285	181.338	28.1863	0.994396
483	476.553	16.4195	0.998195	392.19	21.2073	0.999398	191.071	37.8773	0.983478
484	478.266	20.6772	0.998992	392.154	18.2222	0.999542	192.407	31.0509	0.940862
485	476.327	21.9076	0.998833	391.602	17.1076	0.999723	187.898	21.8019	0.990898
486	479.173	18.4677	0.998384	396.016	12.2194	0.999047	179.807	2.74625	0.875079
487	479.792	14.8911	0.991499	396.507	8.19783	0.998074	210.211	-0.238402	0.63819
488	479.573	13.9126	0.995297	394.519	8.54664	0.997913	210.73	0.999312	0.775942
489	481.08	8.96239	0.990366	395.748	13.1594	0.998846	205.39	7.38748	0.984033
490	481.976	13.4398	0.996457	397.298	17.7789	0.999282	185.756	26.3839	0.978694
491	479.38	16.7587	0.99754	396.407	18.8632	0.99953	199.061	33.2181	0.972375
492	479.442	19.3954	0.998231	395.465	16.7517	0.999149	197.091	26.8888	0.988928
493	481.287	16.2769	0.998899	395.591	14.8578	0.998419	193.267	19.0906	0.996173
494	483.086	15.2204	0.998418	400.348	10.2274	0.9994	182.629	-1.07158	0.428379
495	480.493	10.9399	0.958807	402.574	5.27412	0.989904	363.099	547.663	0.354459
496	482.54	8.74215	0.975832	398.979	4.37789	0.978689	219.972	1.75466	0.77802
497	484.848	5.07834	0.968802	401.77	11.1319	0.999592	207.623	4.3054	0.944077
498	487.593	12.9102	0.995217	403.748	13.6511	0.999696	188.626	23.7949	0.991445
499	487.902	12.629	0.99472	403.625	14.1631	0.999641	206.191	27.8572	0.946201
500	487.598	13.644	0.994132	403.512	15.8587	0.999534	205.743	30.4807	0.960531
501	486.591	12.6494	0.997484	402.955	13.1313	0.999577	200.787	26.803	0.978297
502	486.241	8.95551	0.98915	403.96	7.31802	0.999077	191.165	11.5869	0.996062
503	483.929	7.03941	0.931045	405.135	4.01263	0.986137	196.263	1.40637	0.727814
504	478.846	2.89678	0.727059	401.499	4.18415	0.979661	207.596	11.2063	0.994563
505	486.766	5.15083	0.985603	404.118	12.4268	0.999798	202.771	22.1403	0.996409
506	488.657	10.9658	0.995382	404.984	20.2506	0.99983	191.89	40.8527	0.990734
507	486.83	16.6276	0.998594	404.549	24.7823	0.999667	205.71	50.9877	0.994615
508	488.344	23.4824	0.997653	403.143	23.9032	0.999732	205.81	41.326	0.984768
509	488.96	25.1629	0.997521	403.776	20.7691	0.99995	202.027	30.6227	0.953074
510	489.506	24.714	0.998007	406.701	17.8088	0.999901	193.922	10.9183	0.997398
511	491.622	23.6385	0.998727	408.744	17.6658	0.999541	210.455	3.26616	0.899327
512	492.243	27.1519	0.995291	409.152	19.1057	0.999615	217.138	4.71746	0.959158
513	492.234	23.9473	0.998874	408.372	26.2804	0.998419	212.732	18.0929	0.997423
514	494.599	32.743	0.999204	410.59	33.0695	0.999471	201.651	36.4306	0.991474
515	493.813	39.7	0.998984	410.458	36.4265	0.999694	215.828	44.3061	0.983099
516	494.646	45.2252	0.998396	410.563	35.6489	0.999735	208.494	32.7103	0.977677
517	495.743	45.7664	0.998634	413.94	32.5684	0.999486	199.962	8.30103	0.988806
518	495.489	39.2701	0.999227	412.307	25.0362	0.999151	230.286	3.1142	0.875186
519	496.511	34.2715	0.99971	413.711	32.244	0.9995	219.663	5.89173	0.940804
520	497.783	43.402	0.999343	415.216	38.0501	0.999465	204.947	26.4754	0.982444
521	498.542	52.8113	0.999838	414.895	42.0532	0.997954	216.903	28.6654	0.963849
522	497.949	57.5787	0.999365	413.937	42.5775	0.998668	213.24	16.2648	0.992178
523	499.34	58.3706	0.99954	417.624	40.8037	0.999642	214.534	0.406622	0.557509
524	501.947	58.6173	0.999214	421.391	36.8893	0.999916	233.701	0.620757	0.054272
525	502.098	56.0833	0.999219	421.341	34.5008	0.999927	243.392	0.564993	0.56465
526	504.007	54.5884	0.999201	420.008	36.3704	0.999945	243.389	1.73362	0.857083
527	503.625	57.7115	0.999006	422.535	44.9873	0.999356	216.874	6.09207	0.953422
528	505.525	67.8058	0.999525	422.203	52.8184	0.999864	214.777	15.5352	0.985565
529	505.982	72.1532	0.998544	422.807	53.1064	0.999789	224.656	18.4777	0.992033
530	505.219	75.153	0.998814	423.084	51.6849	0.999729	223.811	8.31482	0.8034
531	504.526	71.5763	0.998809	428.543	47.1251	0.998077	380.215	540.347	0.207791
532	505.988	68.5545	0.999435	427.693	44.8585	0.998788	364.804	547.345	0.410837
533	507.402	62.7139	0.999085	426.6	48.4089	0.99945	245.496	1.65875	0.830102
534	510.322	69.615	0.999402	428.356	54.7716	0.999415	221.34	15.3749	0.992193
535	510.32	75.134	0.998808	428.573	59.787	0.998709	230.116	26.0212	0.953906
536	510.28	77.9335	0.998689	427.773	58.1515	0.998138	234.53	14.2069	0.951872
537	509.721	77.0268	0.998323	430.185	54.817	0.999384	245.55	-0.9564	0.283444
538	512.508	74.1947	0.999253	433.663	49.3865	0.999812	367.659	541.973	0.197727
539	512.755	69.569	0.999658	432.111	47.5268	0.999474	261.081	1.50038	0.786008
540	513.25	70.8685	0.999748	433.992	54.6277	0.999855	244.634	0.462186	0.776406
541	514.741	79.637	0.999578	435.044	58.6261	0.999483	250.952	4.56375	0.499085
542	514.286	82.4328	0.999839	433.945	59.6023	0.999687	244.684	6.31881	0.834753
543	512.201	87.9399	0.999404	435.594	57.0668	0.99944	364.678	545.039	0.0507105
544	515.926	85.5418	0.999653	439.021	56.2066	0.998348	366.438	541.484	0.267723
545	518.522	75.1144	0.999277	438.199	53.083	0.999856	267.867	2.08559	0.861221
546	520.231	67.6586	0.999577	438.416	56.8503	0.999351	248.235	3.47127	0.889325
547	525.368	72.6659	0.998928	442.901	62.6719	0.999043	230.511	31.0276	0.994489
548	525.245	76.7458	0.997822	444.129	62.38	0.999284	255.153	38.591	0.942893
549	525.203	76.9168	0.998107	443.251	61.72	0.998695	248.807	30.7215	0.968087
550	526.72	73.2296	0.998752	445.588	57.3638	0.997337	237.189	13.5327	0.995334
551	528.807	67.6278	0.99978	446.696	49.2733	0.999242	253.98	2.5574	0.796483
552	529.055	60.1974	0.999408	445.603	48.6397	0.999461	256.047	12.1479	0.99697
553	530.174	63.2245	0.999719	447.63	54.5771	0.999471	239.38	29.6653	0.982613
554	530.415	69.363	0.999843	449.081	57.9591	0.99916	245.18	45.3189	0.993964
555	531.61	71.4292	0.999722	448.264	58.059	0.998751	249.996	38.0359	0.992561
556	531.733	68.6006	0.999901	449.066	55.1565	0.999813	244.298	27.0772	0.965451
557	535.324	63.1317	0.999371	452.562	49.0193	0.999866	240.095	8.01479	0.987385
558	535.707	58.8283	0.999075	453.658	46.3054	0.99934	266.668	11.7141	0.988053
559	536.984	55.9147	0.998567	453.611	50.6969	0.999861	255.278	17.4505	0.988123
560	539.02	64.6418	0.999438	455.375	56.6112	0.998853	246.161	42.0542	0.983731
561	537.262	66.456	0.9995	454.676	58.5142	0.999354	257.262	44.353	0.995006
562	536.612	67.6636	0.999422	454.348	55.0532	0.999631	252.922	37.3174	0.988097
563	542.082	60.1446	0.998001	458.782	48.6027	0.999518	249.644	15.6849	0.98971
564	540.297	51.7196	0.999586	456.791	43.3698	0.998256	269.983	22.7336	0.996508
565	543.353	53.2874	0.999629	460.14	50.2024	0.999508	251.404	37.6769	0.991106
566	543.222	65.4064	0.999426	458.852	56.3288	0.998915	263.313	53.7899	0.98325
567	543.588	65.4356	0.999351	458.539	55.7992	0.998767	259.696	46.4343	0.988241
568	542.82	58.84	0.999009	461.585	50.2463	0.999631	252.238	23.7501	0.994653
569	544.123	49.1291	0.999551	458.629	42.1807	0.998092	273.663	26.8688	0.995507
570	546.804	48.915	0.999815	462.844	48.7319	0.999249	255.014	40.8503	0.964068
571	544.276	61.836	0.999419	461.832	53.9238	0.999439	268.115	53.4929	0.996182
572	547.693	61.8493	0.999537	462.878	54.4884	0.999456	260.506	43.7898	0.996191
573	548.143	57.8489	0.999528	466.679	49.5429	0.999872	252.894	26.0458	0.981311
574	547.966	50.6624	0.999898	466.519	42.327	0.999711	270.085	13.1237	0.99528
575	550.196	44.5888	0.999451	467.505	45.1134	0.999537	265.769	20.9664	0.997417
576	552.99	52.7258	0.999511	468.647	49.249	0.999857	250.418	47.1753	0.987076
577	553.713	56.3894	0.998102	469.462	51.5806	0.999929	273.144	51.4053	0.98932
578	554.337	59.09	0.998086	470.558	50.1154	0.999916	266.553	41.2002	0.984827
579	556.321	56.4761	0.999013	473.875	45.573	0.99799	265.253	27.6235	0.953413
580	559.269	52.3566	0.999271	476.241	39.7191	0.99869	259.705	13.0269	0.998485
581	558.647	50.3365	0.999218	475.233	34.9019	0.99976	275.575	4.1273	0.860543
582	559.601	49.676	0.999237	475.152	38.0077	0.999533	278.08	13.1145	0.997744
583	561.992	48.1849	0.99965	477.913	43.5946	0.998652	267.331	30.2071	0.97857
584	561.536	50.0211	0.999837	480.064	46.5972	0.998815	267.598	38.2259	0.985601
585	563.393	52.7269	0.999808	479.012	48.1045	0.999224	279.484	44.7488	0.994432
586	561.475	54.2634	0.999763	479.13	44.2431	0.999434	273.908	32.2033	0.977784
587	561.967	53.3946	0.999802	478.753	40.0711	0.999197	272.455	15.8624	0.990465
588	564.531	50.8115	0.999771	481.794	34.2596	0.999887	275.007	3.35313	0.915379
589	562.666	46.4939	0.999128	483.113	30.7755	0.999795	291.395	1.53641	0.847823
590	564.695	45.6411	0.999292	483.017	31.311	0.999917	289.621	3.28459	0.878346
591	567.851	43.9112	0.998718	483.557	36.1771	0.999954	279.679	15.4773	0.983859
592	567.024	44.78	0.999345	483.943	39.5407	0.999717	278.498	23.4548	0.984838
593	567.214	45.3815	0.999243	482.949	40.595	0.999694	282.422	33.5765	0.990963
594	566.93	48.2058	0.999457	483.964	35.9816	0.999955	282.855	20.8458	0.992417
595	566.979	48.363	0.999596	485.156	31.2994	0.999916	282.144	3.90502	0.79501
596	569.731	47.4914	0.9987	489.034	26.0619	0.998233	293.777	2.41822	0.0747813
597	569.409	40.5643	0.997404	487.904	22.1143	0.999755	362.384	549.764	0.462606
598	568.94	37.853	0.999161	486.582	20.8649	0.999888	307.297	-0.463679	0.518883
599	570.005	35.2463	0.999385	488.521	25.4515	0.998567	289.473	0.828126	0.63333
600	574.02	38.5148	0.999209	491.427	30.1179	0.998915	284.79	10.4271	0.96696
601	571.769	40.2237	0.99826	490.967	31.7307	0.999734	294.725	17.1265	0.950421
602	571.425	40.8328	0.994203	489.643	31.3835	0.999629	290.513	21.4379	0.991739
603	574.594	40.3557	0.998429	492.286	26.0552	0.998793	275.684	5.66941	0.975984
604	577.089	32.7338	0.999686	492.879	21.5783	0.999637	306.354	2.58376	0.887758
605	577.074	29.3094	0.998976	492.69	21.4023	0.99963	306.68	4.35744	0.942638
606	581.021	30.276	0.999479	497.066	29.0655	0.999644	298.309	22.2694	0.993114
607	580.064	38.3114	0.999763	497.89	34.0965	0.999885	296.58	28.7221	0.97908
608	580.449	40.2834	0.999466	497.46	32.769	0.999782	297.37	26.2769	0.9829
609	581.89	43.6698	0.999153	500.452	29.025	0.999605	296.959	13.6848	0.974272
610	584.061	41.2699	0.998414	502.661	25.824	0.999549	292.434	-1.07011	0.198415
611	585.765	39.5944	0.998744	505.955	21.7977	0.999469	364.537	545.458	0.245908
612	586.38	37.5087	0.999218	504.584	19.0921	0.999839	367.671	544.992	0.356489
613	590.466	34.9217	0.999473	506.005	23.6756	0.999035	321.624	0.584814	0.503795
614	592.615	37.5951	0.99977	509.492	30.22	0.998383	294.23	12.517	0.998379
615	592.025	38.7911	0.99971	510.065	31.2702	0.999166	304.642	22.6131	0.990927
616	594.393	40.345	0.99955	509.97	32.186	0.999532	307.49	20.4806	0.992985
617	594.461	43.5868	0.999506	510.836	32.7773	0.999006	305.998	15.7159	0.986888
618	596.092	45.7951	0.99904	515.01	28.986	0.999726	364.251	545.271	0.143128
619	597.511	41.4586	0.99931	516.727	24.1954	0.999833	366.664	546.652	0.417105
620	596.255	38.3449	0.999773	515.683	19.7507	0.999964	364.116	546.239	0.588822
621	599.425	31.9401	0.999522	516.159	23.5915	0.999789	332.613	0.197682	0.530844
622	601.042	36.8343	0.999161	518.727	28.2254	0.999104	307.862	10.9509	0.996401
623	601.589	41.4933	0.997721	519.287	33.6558	0.999831	318.638	19.6877	0.995011
624	603.704	47.1191	0.998993	518.895	35.7361	0.999852	322.142	19.3726	0.986348
625	603.205	45.9295	0.997795	521.219	32.8682	0.999659	319	13.8319	0.964134
626	606.113	42.7858	0.998401	524.654	25.6082	0.998745	332.435	0.447944	0.516073
627	606.784	36.1404	0.999502	522.947	22.0697	0.999627	348.243	1.82107	0.731272
628	612.521	32.1401	0.999816	528.288	29.9351	0.99957	334.49	2.01192	0.780793
629	611.178	44.0334	0.999366	530.946	36.2965	0.999938	316.816	19.1578	0.993317
630	613.166	50.3613	0.999816	530.249	37.7788	0.999774	328.537	26.0429	0.967774
631	612.183	52.8145	0.999808	530.589	38.5206	0.999897	329.497	13.827	0.974717
632	616.247	53.338	0.999436	534.086	34.7418	0.999915	332.853	-0.629707	0.161566
633	619.595	49.0831	0.999254	539.403	28.4583	0.998867	361.193	541.922	0.0688432
634	617.879	45.8703	0.997125	538.23	27.735	0.997992	362.561	0.518574	0.441044
635	622.129	41.5302	0.997394	538.699	33.816	0.999622	349.633	2.45514	0.825822
636	625.247	46.865	0.999443	542.188	40.8788	0.999173	332.49	21.294	0.992611
637	624.88	52.837	0.99979	542.106	45.2167	0.998084	343.683	27.9579	0.951323
638	624.314	57.0972	0.999032	542.689	43.3016	0.999162	343.285	16.0834	0.946887
639	626.936	55.3903	0.999709	545.447	39.4706	0.99966	347.144	0.327136	0.423721
640	629.199	50.9014	0.999829	548.091	31.4839	0.999806	382.913	541.896	0.139663
641	629.188	48.4081	0.999687	548.368	32.0539	0.999933	370.333	1.68826	0.765772
642	632.469	49.584	0.999419	550.324	39.9425	0.999614	354.104	5.41936	0.98986
643	629.607	60.1854	0.999546	550.396	46.29	0.999435	358.657	19.4378	0.974379
644	630.66	64.7028	0.999665	549.751	43.9051	0.999424	347.777	14.8918	0.852545
645	633.462	57.0396	0.998047	552.082	37.554	0.999578	371.845	-0.901497	0.32393
646	639.614	40.341	0.998673	555.043	37.0025	0.999417	371.137	1.98361	0.833616
647	642.303	49.2142	0.999696	557.311	43.0867	0.998168	354.823	23.2478	0.991981
648	639.265	57.2394	0.999273	557.152	41.4922	0.998563	371.802	15.5676	0.892364
649	639.375	53.1234	0.999479	558.201	38.2074	0.999518	364.011	2.17796	0.302001
650	643.843	50.8889	0.999815	563.649	34.0806	0.999911	375.753	542.346	0.165187
651	643.752	47.6748	0.9996	562.679	31.0288	0.999665	394.224	0.875181	0.660724
652	647.751	43.405	0.999164	563.665	35.3511	0.99994	383.071	0.521838	0.595375
653	648.955	52.2936	0.99918	567.117	41.9712	0.999017	356.29	11.7817	0.995937
654	647.087	55.9234	0.999209	565.883	44.7803	0.999649	372.85	14.5149	0.993481
655	649.964	55.9745	0.998893	569.56	38.5617	0.998445	372.361	-0.311712	0.161478
656	654.636	40.9586	0.997692	570.765	32.43	0.999405	390.283	2.51962	0.827369
657	659.193	44.7821	0.999399	573.931	37.0588	0.999675	367.592	23.1877	0.985409
658	658.73	51.4374	0.999862	574.215	37.4732	0.99944	390.316	19.744	0.80923
659	657.461	50.0843	0.999707	574.406	35.3313	0.999679	371.686	12.8426	0.991323
660	659.418	42.0919	0.999481	580.039	30.504	0.999639	379.618	-0.772354	0.267052
661	657.759	36.9747	0.999835	578.085	24.6563	0.999595	401.529	3.42031	0.845368
662	664.63	36.629	0.999269	580.074	32.4493	0.999823	381.095	1.86344	0.599328
663	664.167	43.1688	0.999114	580.559	38.6403	0.999886	383.221	19.7298	0.933019
664	663.417	46.0605	0.998616	581.202	37.2631	0.999922	385.679	26.5164	0.992526
665	666.219	47.4074	0.998564	583.424	34.3291	0.999849	383.821	16.1051	0.931128
666	671.765	45.2452	0.998526	588.983	29.9352	0.998568	380.08	540.278	0.211292
667	667.938	42.154	0.995219	586.251	23.9181	0.999106	412.793	2.7642	0.878174
668	672.692	38.2508	0.999688	589.825	30.3494	0.998523	398.115	0.603326	0.65288
669	676.11	44.7033	0.999406	592.828	36.9999	0.999775	380.83	14.0702	0.993414
670	675.922	48.1281	0.999684	593.449	36.7579	0.999658	396.096	21.1132	0.993943
671	676.339	48.8949	0.999795	595.7	36.994	0.999861	391.914	16.846	0.934168
672	679.845	51.5978	0.999591	596.799	35.7204	0.999925	392.148	5.02134	0.961326
673	683.536	48.2097	0.999286	602.537	29.7186	0.998698	412.172	-0.0834641	0.310206
674	684.036	43.1045	0.996025	601.405	26.3259	0.99879	422.448	1.5604	0.717931
675	686.858	37.6007	0.999196	601.727	30.6777	0.999413	413.373	2.88659	0.890224
676	688.026	45.0692	0.99804	605.446	36.1429	0.999476	388.284	14.2045	0.998017
677	688.759	48.2283	0.999385	605.176	40.5985	0.99875	399.512	23.4796	0.987365
678	689.632	52.2234	0.999799	607.571	39.1499	0.999569	402.118	15.7472	0.988621
679	691.932	54.6344	0.999668	608.918	36.9484	0.99994	403.431	4.49726	0.957548
680	694.047	52.6304	0.999758	612.891	32.3348	0.999838	413.419	0.752293	0.164017
681	695.517	48.5148	0.999457	615.371	28.3321	0.999517	364.272	545.593	0.306402
682	695.979	45.192	0.998564	615.871	29.5286	0.999451	434.423	0.0409412	0.529188
683	698.63	45.7193	0.996078	616.283	36.3896	0.99972	426.998	3.54353	0.888925
684	703.578	49.7058	0.99939	619.815	40.4938	0.999017	405.207	13.9558	0.996631
685	703.21	50.8488	0.999447	619.407	44.2891	0.998146	419.563	24.7519	0.991881
686	703.794	55.5244	0.999116	619.718	41.7233	0.998455	418.614	13.8049	0.992948
687	704.763	56.5817	0.999064	624.359	37.1869	0.999595	435.824	-1.88309	0.0814453
688	707.31	46.7673	0.99952	625.371	31.1273	0.999781	451.296	-0.519563	0.53898
689	709.027	43.4882	0.99942	626.788	35.5829	0.999937	437.418	-0.261204	0.356072
690	711.558	50.7599	0.999607	627.727	41.3391	0.999597	413.949	13.361	0.994725
691	709.938	53.3442	0.999726	627.283	40.0044	0.999619	429.631	18.2939	0.997645
692	709.965	55.9084	0.998878	626.774	39.0254	0.999875	426.006	5.18303	0.868559
693	711.794	56.8021	0.998902	630.068	37.0803	0.999931	378.723	538.012	0.0235183
694	714.451	55.9827	0.9982	636.841	33.6926	0.999101	443.151	1.20885	0.0355031
695	714.097	51.0153	0.999412	635.051	32.4919	0.999665	459.02	-0.497566	0.46088
696	716.668	44.3991	0.996215	634.469	33.4249	0.999712	444.71	1.61131	0.694725
697	719.85	47.1273	0.998866	636.698	40.4191	0.999386	429.801	24.1034	0.991755
698	721.844	47.2898	0.999105	637.682	43.9406	0.997942	427.287	35.2284	0.965449
699	720.693	47.2744	0.999021	637.246	45.2458	0.998006	438.215	38.4168	0.98833
700	721.201	50.8242	0.999694	636.871	42.7106	0.998131	434.513	32.0972	0.983299
701	724.945	45.3586	0.999468	641.384	34.891	0.999803	427.268	6.79417	0.973438
702	722.768	39.1867	0.99968	643.677	28.2587	0.999829	453.06	1.84606	0.858651
703	725.052	35.3444	0.999854	642.542	31.7205	0.999842	451.759	3.74031	0.954444
704	727.77	40.8956	0.999035	645.116	37.0001	0.999859	432.37	23.3413	0.993771
705	727.851	43.9989	0.999365	645.073	39.224	0.999753	442.636	31.2481	0.993744
706	728.647	45.1602	0.998453	644.148	37.085	0.999926	444.699	21.5299	0.994076
707	729.677	48.92	0.999369	647.539	34.1158	0.999883	441.039	10.7856	0.990617
708	732.435	44.8983	0.996467	652.866	28.439	0.998092	376.351	542.688	0.0972127
709	733.541	42.8042	0.994925	653.731	25.7441	0.99785	366.589	543.808	0.127335
710	735.763	36.9859	0.999235	651.767	22.8299	0.999479	474.777	1.77343	0.623339
711	737.361	30.3926	0.998761	655.132	27.1783	0.998514	463.249	1.84522	0.748598
712	739.855	36.5684	0.999834	657.165	33.0259	0.999479	443.236	16.5912	0.995574
713	739.255	40.3503	0.999383	657.095	34.571	0.999762	455.522	26.4596	0.991202
714	738.98	42.0073	0.999595	657.479	34.0287	0.999847	453.672	19.0667	0.997017
715	741.105	42.375	0.999567	659.807	30.5506	0.999671	452.381	4.43513	0.923133
716	744.276	35.3522	0.999582	661.935	22.6537	0.999909	476.233	-0.709647	0.388834
717	743.839	29.8052	0.998598	661.038	20.2119	0.999953	476.377	0.560211	0.671754
718	745.237	30.8539	0.998515	664.342	25.7222	0.998759	461.205	5.79683	0.940109
719	747.304	39.5933	0.999165	665.551	33.3232	0.999631	460.744	19.5821	0.996175
720	746.121	42.4469	0.995977	664.587	34.9388	0.999555	466.083	22.2867	0.988184
721	748.869	45.4448	0.997735	665.469	32.4526	0.999664	463.139	15.111	0.975268
722	751.028	40.6707	0.998236	671.923	25.9411	0.998949	468.492	0.460886	0.66315
723	751.331	32.0687	0.998934	670.361	21.2927	0.99955	494.35	2.81375	0.847433
724	757.004	27.9245	0.999245	672.345	27.8372	0.999556	484.225	1.90372	0.852814
725	758.245	37.6663	0.999739	675.193	33.9554	0.999879	459.987	19.3173	0.99681
726	756.167	43.8656	0.999673	673.62	37.9428	0.999837	478.638	30.3662	0.945771
727	756.054	48.9692	0.999789	673.527	40.3262	0.999674	476.502	21.9898	0.988939
728	760.017	49.4243	0.999466	676.691	37.6733	0.999904	470.896	4.02343	0.895959
729	760.802	40.6983	0.998025	679.487	28.9398	0.999573	493.038	0.696687	0.569747
730	760.78	37.1389	0.999271	680.917	29.8851	0.999292	493.077	3.79191	0.888228
731	762.999	42.3483	0.996195	680.733	36.5887	0.999573	470.719	18.495	0.997611
732	765.886	48.0107	0.999316	682.018	42.8218	0.997353	479.368	30.2157	0.975906
733	765.221	51.802	0.999533	681.956	44.0612	0.99733	486.151	28.6242	0.992021
734	763.456	54.537	0.998966	681.989	40.8957	0.997563	479.846	22.4137	0.975022
735	769.186	49.3452	0.999454	685.917	34.8139	0.999254	469.42	0.422436	0.495935
736	768.204	43.4698	0.999151	688.031	32.9231	0.999857	507.707	1.77338	0.655424
737	771.122	40.9278	0.999374	686.846	37.8147	0.999699	493.079	0.861587	0.662077
738	772.841	50.652	0.999825	691.19	42.5108	0.999739	476.51	19.8524	0.997939
739	771.901	52.8794	0.999799	691.867	45.1201	0.999571	490.541	31.8176	0.991558
740	773.023	55.27	0.999584	692.271	44.823	0.99975	492.456	19.6048	0.997331
741	775.964	58.5075	0.998811	694.913	42.5309	0.999066	490.629	1.23456	0.539155
742	779.649	55.0174	0.998431	699.155	36.7658	0.99955	506.253	3.40508	0.10536
743	778	53.0712	0.999205	698.267	36.39	0.999698	529.369	0.174919	0.231191
744	782.707	48.7993	0.999146	700.071	41.6724	0.997308	514.784	-0.697329	0.312053
745	785.824	56.4365	0.999276	702.233	45.6704	0.997368	489.46	8.48125	0.988028
746	785.453	61.7599	0.999419	702.924	48.9646	0.999115	503.451	18.372	0.992527
747	784.154	67.0726	0.999644	704.218	50.3995	0.999667	505.215	11.0622	0.94798
748	786.172	69.8121	0.999776	706.716	49.2582	0.9998	507.807	0.372197	0.522659
749	790.639	62.8384	0.999486	711.338	43.7871	0.999417	386.248	541.124	0.0363499
750	792.03	56.0306	0.998027	709.777	40.585	0.999639	531.515	1.54329	0.80368
751	792.486	57.0838	0.99811	710.92	47.4499	0.999431	521.049	6.41178	0.981164
752	794.405	64.4909	0.999276	710.858	54.1879	0.999741	509.745	17.6412	0.986869
753	791.574	67.1777	0.999648	710.987	54.1016	0.999406	514.296	19.8738	0.997957
754	790.318	69.7981	0.999665	711.396	52.672	0.999787	514.67	10.7319	0.988418
755	796.471	70.5222	0.999202	717.42	47.4796	0.999279	376.141	538.659	0.0507818
756	800.231	63.9635	0.999319	721.125	45.8091	0.999377	537.634	-2.93911	0.0179094
757	801.87	61.133	0.9994	720.317	45.8952	0.999522	542.262	3.4883	0.871758
758	802.669	62.9948	0.999552	721.089	53.3982	0.999757	533.496	11.2527	0.994914
759	804.738	66.91	0.999862	723.566	58.1628	0.999692	519.893	25.1478	0.987773
760	804.84	70.2446	0.999663	723.849	59.2488	0.999685	523.617	30.6657	0.979507
761	804.729	74.6407	0.999628	724.938	57.5855	0.999534	525.452	18.5431	0.98547
762	807.102	72.8395	0.998808	728.928	53.7291	0.998968	533.795	-0.592687	0.0721295
763	810.98	67.7132	0.99932	732.023	47.3119	0.999292	558.557	0.165041	0.327984
764	809.693	61.1179	0.997643	731.488	49.6944	0.999595	555.268	3.41785	0.905603
765	814.697	72.0253	0.998939	733.209	57.0553	0.998584	537.116	9.59068	0.984483
766	812.939	75.9069	0.997502	733.103	60.4662	0.998507	542.49	18.1569	0.991091
767	811.609	82.4076	0.999213	733.484	61.573	0.998601	546.585	7.75139	0.986994
768	813.046	87.7523	0.998936	734.927	58.3013	0.998253	547.503	-1.75447	0.137344
769	818.404	82.7931	0.999833	742.099	55.0462	0.999732	817.308	87.4773	0.00763376
770	819.237	75.0566	0.999539	742.117	54.8373	0.999778	571.643	1.64681	0.823915
771	822.68	68.799	0.999724	743.78	57.2222	0.998882	556.22	5.89854	0.931789
772	829.125	73.7969	0.997211	747.625	64.5567	0.99965	543.415	26.2345	0.985869
773	829.666	76.2999	0.998058	747.652	67.5863	0.999732	546.74	39.3331	0.99377
774	829.571	75.928	0.997659	748.001	66.472	0.999717	549.357	37.3363	0.997264
775	829.789	77.1316	0.998567	751.164	61.7145	0.999176	551.836	26.5459	0.990103
776	834.397	76.6479	0.999529	753.988	57.2855	0.999463	547.947	2.88	0.945266
777	835.162	71.8078	0.999405	756.686	54.0461	0.999889	565.34	1.9636	0.812309
778	836.917	70.9935	0.999665	756.377	52.6453	0.999937	574.012	4.57808	0.93954
779	838.447	64.5369	0.999671	756.699	56.7704	0.999507	565.318	6.10238	0.962771
780	841.818	69.6278	0.99943	759.814	60.8243	0.999562	550.801	29.7628	0.995489
781	842.016	73.3815	0.998085	757.994	66.5082	0.999944	551.691	39.1474	0.992694
782	840.335	75.7716	0.999227	758.634	66.3863	0.999903	559.277	35.3458	0.994138
783	841.338	77.7697	0.998797	759.051	62.2764	0.999715	559.277	23.0287	0.993067
784	842.232	73.0686	0.996561	762.809	57.2095	0.996679	558.326	1.72698	0.801844
785	845.155	72.4027	0.998959	765.641	52.791	0.999546	572.089	1.12084	0.505518
786	843.456	67.2664	0.999355	764.365	49.6813	0.999628	583.087	3.88445	0.950936
787	846.401	62.2085	0.998113	764.454	54.2298	0.999408	574.946	4.84539	0.934829
788	848.703	68.9004	0.999746	766.758	59.1	0.998495	558.566	22.7991	0.992316
789	847.482	72.0852	0.999224	765.075	63.8577	0.999664	562.888	32.917	0.995239
790	844.694	74.8258	0.997821	764.053	63.6302	0.999652	568.029	28.3467	0.966614
791	845.574	77.0068	0.997953	766.696	57.9233	0.998708	568.703	15.6063	0.986725
792	848.117	73.4942	0.999143	769.407	54.2928	0.999882	565.613	-0.647611	0.173424
793	848.882	73.6644	0.998964	771.524	50.4096	0.99993	586.066	-0.649106	0.0458814
794	847.767	69.4428	0.999282	770.536	50.4679	0.999927	595.56	1.18044	0.869364
795	850.355	67.1134	0.999797	770.532	53.9322	0.999853	592.74	2.26144	0.894166
796	852.25	72.7113	0.99918	771.881	57.0776	0.999381	565.439	8.61541	0.995225
797	853.677	75.1672	0.999672	773.159	61.5765	0.999709	569.769	19.0895	0.997717
798	851.858	78.045	0.99964	773.079	61.5554	0.999619	576.213	13.9407	0.98811
799	851.541	83.5329	0.999855	774.659	59.9928	0.999542	595.045	-0.961991	0.0458487
800	852.017	82.8141	0.999794	775.74	54.4123	0.999541	854.325	88.84	0.0114619
801	856.35	77.4376	0.998974	778.588	53.5837	0.999572	566.321	38.9855	0.0369438
802	858.64	68.7998	0.999483	778.538	50.7411	0.999729	597.566	1.65833	0.743658
803	861.578	58.7106	0.997729	779.125	54.661	0.999375	589.581	13.2502	0.994917
804	866.665	68.0858	0.999785	783.344	59.7514	0.999477	570.411	37.0207	0.994922
805	867.639	65.9541	0.999847	782.851	62.3848	0.999186	582.003	46.8897	0.993549
806	868.652	64.7645	0.999801	784.497	59.5388	0.999498	584.947	45.0492	0.992407
807	867.621	65.55	0.999822	784.775	55.0359	0.999792	584.675	34.5621	0.99365
808	871.594	57.9903	0.999022	788.031	49.4896	0.999791	576.201	11.5374	0.994503
809	871.3	56.3689	0.998239	792.331	44.0949	0.99925	583.664	2.1651	0.848919
810	868.522	52.7727	0.999849	792.057	42.933	0.999103	599.994	8.28536	0.988812
811	872.523	46.6387	0.998756	790.757	44.4046	0.999431	599.596	21.7211	0.997622
812	876.983	45.644	0.99838	793.857	47.9088	0.999095	583.851	46.739	0.994629
813	879.183	46.6448	0.998569	792.526	53.4449	0.999704	586.22	58.9733	0.996384
814	877.436	48.0971	0.999398	792.682	51.1545	0.999671	593.615	54.3934	0.997133
815	875.086	50.5252	0.999339	793.372	47.3797	0.999356	587.566	40.8329	0.990377
816	879.023	49.1815	0.999111	795.024	41.0098	0.996506	580.787	19.7123	0.997603
817	877.213	41.9843	0.996316	795.818	35.8699	0.999639	585.138	11.6891	0.983682
818	874.614	40.1381	0.998391	793.49	34.2687	0.999668	602.998	14.1422	0.989695
819	876.719	33.9293	0.999373	793.742	38.8533	0.998697	595.488	21.975	0.998786
820	880.994	36.3584	0.999721	797.225	41.9733	0.998377	584.941	46.9673	0.990966
821	881.28	39.9986	0.999394	796.07	44.7638	0.999048	589.663	61.5354	0.992065
822	878.353	40.8292	0.997565	795.919	44.1594	0.998736	597.6	51.7548	0.992666
823	880.139	40.5579	0.999009	794.485	38.6235	0.999526	588.582	40.8356	0.984654
824	881.476	35.7862	0.999776	798.918	32.2828	0.999398	583.68	15.951	0.996332
825	878.968	27.1327	0.997509	796.88	26.5333	0.998683	603.626	15.4769	0.996229
826	882.435	21.1394	0.99968	798.125	32.1797	0.99942	598.142	27.6686	0.994471
827	884.048	30.5086	0.999557	799.315	39.2422	0.999603	583.491	50.4005	0.998284
828	880.709	36.3595	0.999723	800.038	39.0651	0.999127	600.291	53.5968	0.996277
829	880.75	36.0953	0.999708	798.729	35.0211	0.999543	597.968	40.1299	0.992152
830	883.242	32.391	0.999813	802.112	29.8649	0.999644	594.868	19.1965	0.992934
831	884.759	28.2672	0.999573	804.742	22.2427	0.999852	591.44	9.59224	0.985758
832	882.127	22.1385	0.999615	803.413	21.2227	0.999945	609.467	9.51357	0.995611
833	885.202	17.3572	0.999661	804.341	25.9245	0.999568	606.951	21.3265	0.992428
834	889.462	24.586	0.9981	806.358	29.8987	0.999331	590.043	39.0487	0.991202
835	888.151	26.8812	0.998848	804.546	33.9977	0.999895	605.773	48.9351	0.993877
836	888.566	29.0793	0.998979	803.158	32.1777	0.999807	602.533	38.6474	0.994936
837	888.825	24.1934	0.997681	804.66	25.6729	0.999594	590.952	16.1117	0.992558
838	888.531	20.7522	0.999036	805.952	18.3121	0.999895	608.529	4.10601	0.915454
839	888.063	14.6786	0.996515	805.746	16.2257	0.999674	611.612	4.67452	0.950431
840	890.748	12.6472	0.995255	807.521	20.7133	0.99954	603.612	25.3188	0.975477
841	894.016	16.8281	0.998617	808.791	23.0603	0.998022	600.898	37.8067	0.99413
842	891.325	19.4917	0.999312	807.414	25.2079	0.998711	605.05	31.6738	0.989448
843	890.815	19.2312	0.999025	807.486	21.2201	0.99977	605.473	25.6204	0.979532
844	895.921	18.1872	0.998843	812.181	15.0599	0.998773	591.978	5.7752	0.969437
845	893.974	12.8487	0.996587	812.562	10.1313	0.998602	619.069	2.51482	0.852647
846	892.066	10.7336	0.994308	809.557	12.4633	0.99824	615.998	3.5919	0.889315
847	896.749	10.4392	0.988611	812.981	18.6029	0.99952	604.252	21.2977	0.994307
848	897.754	17.9967	0.999517	813.308	25.1075	0.998574	605.287	34.2705	0.994357
849	898.046	21.5076	0.99971	812.307	26.0685	0.998826	610.017	36.8024	0.989939
850	897.064	24.3552	0.998973	812.258	25.8586	0.999345	612.365	30.0264	0.992554
851	898.226	25.5251	0.999425	814.606	22.9097	0.999323	599.074	9.96121	0.994486
852	898.912	20.5678	0.999736	816.415	17.7383	0.999864	612.445	0.243526	0.70987
853	899.631	17.882	0.999718	815.473	16.6248	0.999594	625.213	3.12283	0.865145
854	902.182	14.8814	0.998505	818.182	22.1108	0.999882	618.437	16.7342	0.984325
855	904.732	23.1268	0.998459	820.68	27.2761	0.999708	603.445	30.134	0.992225
856	901.692	28.9656	0.999595	819.478	30.7227	0.99921	617.402	36.9979	0.99427
857	901.368	30.5799	0.999401	819.984	28.2993	0.999602	615.712	24.504	0.990596
858	902.132	31.2352	0.999648	820.308	25.0253	0.999677	612.046	5.95869	0.974315
859	905.485	27.6302	0.997908	822.622	19.444	0.99987	628.192	0.116278	0.277917
860	902.784	24.7341	0.999354	822.487	18.062	0.999851	638.268	2.54288	0.785942
861	906.111	19.5112	0.998935	823.047	24.2627	0.99925	628.417	3.43699	0.932168
862	908.388	29.1236	0.997942	826.238	30.5848	0.998696	612.171	21.3424	0.996739
863	906.85	35.5018	0.999318	824.954	33.5703	0.99946	622.101	31.4433	0.922624
864	906.898	40.1877	0.998151	824.461	34.4899	0.999754	622.623	26.6217	0.97021
865	909.028	39.5213	0.998736	825.765	31.5261	0.999411	615.831	16.1539	0.984689
866	911.773	36.888	0.999525	830.121	24.5362	0.998593	627.101	1.20677	0.752661
867	910.835	31.861	0.999023	828.664	22.2811	0.999493	644.67	2.03422	0.822298
868	911.412	30.8884	0.99803	827.879	27.6085	0.9987	640.366	2.84831	0.814452
869	913.618	37.2746	0.999747	830.344	34.7512	0.99952	618.411	18.5575	0.998415
870	913.579	43.5079	0.999413	829.358	38.3838	0.999439	624.411	29.1961	0.983901
871	912.667	46.8579	0.999	829.399	38.0769	0.999318	630.889	21.8031	0.996711
872	914.693	47.8105	0.99954	829.578	36.6875	0.999669	624.039	15.532	0.989292
873	917.237	46.5555	0.999218	836.172	32.5305	0.999805	635.407	0.377138	0.308171
874	916.451	43.5566	0.999458	836.528	28.4908	0.999869	652.679	0.621116	0.580917
875	916.329	41.0651	0.999486	835.704	31.6964	0.999864	652.678	3.41252	0.87264
876	918.634	44.8836	0.99924	837.459	39.4338	0.999711	637.503	13.3064	0.992673
877	920.513	51.5095	0.999398	837.953	43.8718	0.999463	637.584	16.8474	0.987462
878	917.543	57.962	0.999534	834.671	49.4859	0.999793	644.491	25.3971	0.99357
879	919.937	60.6481	0.999021	837.161	47.6693	0.99966	639.231	20.7142	0.986692
880	923.414	53.641	0.99931	841.18	42.0972	0.998835	647.679	2.31262	0.76851
881	923.285	50.0234	0.999318	840.678	41.2374	0.99862	656.607	3.60433	0.852863
882	924.979	57.5291	0.997789	841.519	50.2433	0.999507	640.948	16.3277	0.966924
883	922.126	65.8358	0.999393	841.764	55.1125	0.999293	640.637	33.0298	0.990085
884	920.975	67.3912	0.999159	840.375	56.6442	0.998377	646.863	27.8232	0.988096
885	918.334	73.3055	0.999484	842.065	54.1554	0.999515	651.269	13.6669	0.992065
886	924.055	74.208	0.996645	846.121	51.7901	0.999563	639.003	36.0658	0.932655
887	926.678	75.8038	0.998208	850.387	50.4197	0.999718	666.926	0.872013	0.0471085
888	926.97	70.5992	0.998939	850.782	53.0754	0.999925	670.053	4.13583	0.918086
889	929.984	68.2167	0.999788	852.297	59.9506	0.99978	660.416	11.2072	0.997658
890	934.035	75.3042	0.999541	852.77	66.1829	0.999914	644.223	33.9331	0.996129
891	933.964	78.3264	0.999294	851.994	69.1388	0.999958	649.711	44.6597	0.994246
892	934.516	80.0174	0.999401	853.264	69.5686	0.999911	657.79	39.3895	0.991288
893	934.323	84.0334	0.999617	854.863	67.6889	0.999887	659.126	25.8562	0.993009
894	937.046	85.151	0.999428	861.146	63.8645	0.999517	658.127	2.35682	0.826393
895	938.841	85.6548	0.999353	864.425	61.5408	0.998948	675.562	2.24374	0.833563
896	936.704	81.1093	0.999319	861.335	60.8408	0.99864	683.444	3.98961	0.924382
897	939.27	78.7621	0.998532	860.248	66.9252	0.999675	670.95	4.37294	0.969791
898	941.128	87.4042	0.999117	860.928	74.2112	0.997909	656.524	23.7441	0.995711
899	938.948	92.9161	0.996711	860.631	77.6822	0.99962	660.939	32.7758	0.996352
900	937.096	94.4807	0.998133	860.566	77.6236	0.999512	664.766	28.6252	0.987974
901	939.158	95.4971	0.9988	862.463	73.5957	0.999368	666.907	15.1894	0.995572
902	942.55	98.2474	0.999218	865.75	69.9544	0.999918	661.409	35.191	0.832907
903	941.215	95.6949	0.999134	868.057	68.2236	0.999948	689.245	-0.11253	0.413253
904	940.999	93.3384	0.99743	866.627	68.3571	0.999957	693.609	1.67527	0.884546
905	942.23	91.685	0.998538	865.162	75.0483	0.999439	690.204	6.51076	0.996438
906	947.025	100.246	0.999735	867.097	79.7679	0.999849	666.121	16.1525	0.995428
907	945.726	105.297	0.999233	865.963	83.4806	0.999932	670.164	28.4109	0.98338
908	944.058	107.198	0.999137	867.729	84.4524	0.999941	677.214	22.1757	0.998631
909	943.254	111.427	0.999062	869.611	82.7438	0.999959	678.03	9.66463	0.994337
910	944.862	114.65	0.99976	873.417	79.7733	0.999414	675.425	3.24056	0.0170763
911	947.981	112.376	0.99965	876.55	77.9192	0.99925	706.198	-2.7854	0.0377989
912	947.848	106.85	0.999462	873.097	79.8639	0.999354	704.906	1.48146	0.794925
913	950.901	102.421	0.999502	871.675	85.8452	0.999774	697.033	8.69058	0.994784
914	953.71	109.637	0.997644	874.943	91.767	0.998622	677.144	24.5513	0.99537
915	952.098	114.767	0.999437	874.324	95.3079	0.999721	680.548	32.0498	0.990504
916	950.926	118.733	0.999226	875.161	95.7438	0.999794	685.073	29.9149	0.986467
917	949.581	123.131	0.999335	875.386	93.6595	0.999338	693.829	17.2329	0.996008
918	954.767	127.088	0.998806	880.819	89.5908	0.999588	700.537	-0.605848	0.345039
919	956.069	121.084	0.998297	883.999	85.8586	0.999957	716.102	-0.714255	0.223848
920	954.501	119.864	0.998172	882.619	86.2868	0.999935	721.632	2.38787	0.883476
921	959.462	116.158	0.999108	884.329	92.8207	0.999806	716.227	4.86942	0.93351
922	959.527	127.546	0.998567	884.052	97.7701	0.999954	690.532	14.1666	0.99836
923	958.786	128.544	0.998648	882.95	101.039	0.999966	694.621	27.1869	0.992842
924	957.814	132.34	0.999067	882.846	101.757	0.999938	699.471	19.9819	0.998358
925	951.965	140.163	0.998466	883.612	99.5242	0.999974	700.154	6.67298	0.976845
926	957.67	134.163	0.998821	890.414	95.8772	0.999791	712.936	-0.873274	0.0413866
927	958.52	137.04	0.997683	891.294	94.4506	0.999648	732.753	2.72238	0.80861
928	959.609	125.564	0.998161	889.309	96.4343	0.999725	727.27	3.75022	0.921661
929	962.531	135.263	0.999547	888.749	105.103	0.999266	704.753	17.1615	0.990353
930	960.667	140.392	0.999237	887.566	109.427	0.999683	704.868	27.6174	0.992014
931	957.7	143.459	0.998489	887.632	109.532	0.999812	711.357	25.1081	0.996994
932	958.502	148.383	0.999036	889.939	108.304	0.999601	722.51	7.37693	0.991424
933	958.602	139.18	0.995409	895.818	102.556	0.999871	737.576	-0.39679	0.66736
934	965.073	137.764	0.999239	895.441	102.96	0.999786	736.296	4.78034	0.977321
935	965.211	142.028	0.999209	896.677	108.728	0.999832	709.111	16.1536	0.997376
936	960.272	151.863	0.99827	894.745	113.188	0.999849	718.084	28.3111	0.988677
937	962.846	147.655	0.999473	895.813	114.225	0.999915	719.338	20.5697	0.996772
938	961.889	154.443	0.997958	898.134	111.701	0.999931	727.72	4.71418	0.959013
939	969.153	150.111	0.997303	903.511	110.278	0.99983	746.409	-1.22487	0.0674036
940	964.209	151.23	0.99903	904.574	109.35	0.999371	751.591	6.07243	0.949771
941	974.976	145.502	0.997497	902.039	112.657	0.999909	746.433	13.0558	0.993044
942	970.789	156.105	0.996361	902.971	121.155	0.999751	720.197	25.2235	0.989169
943	971.438	158.703	0.997374	903.197	124.665	0.999807	725.605	36.1887	0.997556
944	974.552	164.984	0.998574	902.466	123.635	0.99979	728.22	32.4779	0.992425
945	964.959	168.745	0.998726	904.735	121.653	0.999503	733.99	19.1501	0.997236
946	975.083	164.44	0.998926	911.03	119.065	0.99988	748.806	-1.00199	0.276192
947	971.578	162.482	0.998551	913.53	114.766	0.99997	764.045	2.52404	0.857373
948	980.747	155.214	0.997739	910.335	115.387	0.999865	762.047	4.65113	0.931439
949	975.816	164.508	0.999334	910.945	122.373	0.999455	739.365	13.6819	0.995215
950	975.037	168.968	0.997451	908.91	127.557	0.999822	734.893	20.7137	0.987973
951	975.738	171.699	0.998566	906.299	128.388	0.999704	741.965	19.6331	0.997735
952	966.677	177.703	0.999426	907.862	126.801	0.999464	747.282	8.18847	0.980332
953	974.847	173.429	0.998049	913.57	124.882	0.999858	762.998	-0.929093	0.0575282
954	976.519	168.248	0.996925	916.62	125.079	0.999878	772.038	2.2363	0.88145
955	978.943	162.587	0.999319	916.317	125.914	0.999887	767.767	6.48084	0.993405
956	978.369	176.045	0.999455	915.435	131.672	0.999981	751.944	19.0615	0.984657
957	982.881	174.064	0.998849	914.137	136.807	0.999842	742.447	26.7502	0.99028
958	977.542	179.276	0.999596	915.625	138.026	0.999738	756.001	33.1735	0.994924
959	978.246	182.488	0.999536	915.359	138.581	0.999801	754.181	21.7176	0.998279
960	978.823	185.509	0.999348	919.023	137.003	0.99988	765.172	5.6692	0.972978
961	987.132	177.55	0.99829	924.303	133.701	0.999948	778.36	0.62975	0.670842
962	984.751	177.872	0.999031	924.569	130.424	0.999909	782.649	4.76703	0.982697
963	987.556	182.424	0.998875	923.546	137.377	0.999663	777.293	11.7956	0.988727
964	985.072	186.217	0.998792	922.74	143.179	0.999551	753.157	12.3624	0.997528
965	977.158	189.971	0.99884	916.758	144.199	0.999902	760.352	26.5369	0.985066
966	975.672	196.541	0.999437	917.474	143.753	0.999844	760.855	15.7741	0.990146
967	979.415	193.682	0.999712	924.393	140.235	0.999538	779.577	0.897595	0.451707
968	982.068	190.066	0.999098	926.79	136.291	0.999804	795.577	7.65667	0.991213
969	984.789	189.824	0.997602	924.842	141.327	0.999564	781.807	7.53249	0.985446
970	980.946	196.152	0.99968	920.616	148.33	0.999906	763.066	13.1591	0.974338
971	976.27	198.883	0.999039	920.511	148.326	0.999866	773.744	18.0139	0.998159
972	973.609	200.973	0.996927	918.514	148.365	0.999971	782.451	8.19028	0.964295
973	977.248	205.725	0.998269	924.998	145.655	0.999937	795.542	-2.71793	0.252189
974	980.565	198.358	0.998982	927.803	147.135	0.999949	802.48	1.40618	0.900715
975	983.766	197.78	0.998476	928.005	149.257	0.999906	801.398	8.05994	0.998798
976	985.753	206.275	0.998236	925.732	155.81	0.99927	778.862	14.6611	0.989634
977	985.053	206.491	0.998751	924.312	160.51	0.999794	771.998	24.7237	0.99418
978	980.957	206.41	0.999196	924.697	161.007	0.999722	778.194	32.3932	0.994085
979	979.494	218.316	0.999168	926.432	159.379	0.999747	782.687	20.6098	0.994896
980	980.991	213.314	0.999574	933.585	157.732	0.999801	805.401	4.08868	0.955941
981	987.857	207.281	0.99818	935.581	153.726	0.999678	811.607	12.8096	0.994556
982	991.176	208.98	0.998929	933.341	161.541	0.999945	797.992	16.5337	0.978603
983	979.706	217.306	0.999277	929.646	163.811	0.999971	785.513	21.9558	0.996436
984	981.237	215.811	0.999386	931.134	163.809	0.999984	793.145	21.8082	0.996517
985	977.208	217.879	0.999075	931.578	162.908	0.999981	797.27	12.0436	0.991602
986	979.955	218.968	0.999243	933.622	163.112	0.999987	811.476	-1.225	0.45271
987	983.459	218.866	0.998598	937.818	163.386	0.999889	818.798	3.92396	0.942048
988	984.753	217.422	0.997399	939.346	164.501	0.999874	825.627	5.52241	0.98447
989	987.661	214.555	0.998635	934.797	164.862	0.999939	819.683	7.99849	0.998493
990	985.328	223.683	0.998692	932.341	168.151	0.999903	794.847	9.74303	0.978327
991	981.603	224.238	0.999567	929.821	170.214	0.999698	790.756	23.4062	0.997538
992	980.023	226.382	0.999743	929.91	169.234	0.999681	801.941	18.7231	0.997727
993	978.311	228.824	0.999694	932.283	168.776	0.999924	811.482	6.99676	0.950285
994	982.943	228.227	0.999504	938.329	165.525	0.999868	829.067	2.51024	0.880485
995	985.5	222.22	0.996791	941.154	166.453	0.999848	836.622	8.43195	0.998328
996	986.455	226.274	0.998385	935.269	168.409	0.99979	830.544	5.36073	0.962396
997	978.026	232.624	0.999407	932.386	172.561	0.999771	809.739	4.5713	0.931594
998	975.325	233.603	0.998494	931.897	174.302	0.999751	811.953	13.6669	0.996625
999	971.523	238.083	0.997657	931.7	173.258	0.999814	823.42	4.17398	0.927615
1000	972.493	241.55	0.99945	935.548	173.145	0.999766	843.712	2.06906	0.707585
1001	973.212	242.884	0.999068	938.741	175.796	0.999651	844.908	-0.297338	0.435247
1002	982.675	240.402	0.999176	942.102	178.798	0.999851	849.323	3.66616	0.905025
1003	985.789	240.485	0.997865	940.471	182.81	0.999888	841.636	14.1842	0.997979
1004	987.258	247.593	0.998726	939.295	188.934	0.99959	818.675	21.5828	0.998316
1005	984.362	249.969	0.999108	938.987	195.243	0.99988	812.998	22.8165	0.998906
1006	981.047	252.767	0.999254	938.24	196.41	0.999728	821.391	39.5704	0.996051
1007	979.567	255.04	0.999198	940.62	195.89	0.999902	830.945	32.943	0.994823
1008	981.372	260.471	0.999519	947.375	197.775	0.999962	846.827	10.007	0.997755
1009	987.206	260.255	0.998949	954.165	194.431	0.999815	866.649	13.017	0.999158
1010	994.652	257.999	0.999343	953.444	194.433	0.999886	862.158	18.2101	0.999078
1011	989.756	262.591	0.998038	949.477	201.869	0.999612	839.892	25.1343	0.996603
1012	980.315	264.045	0.999049	948.147	204.212	0.999741	832.772	43.8761	0.998608
1013	978.791	266.8	0.998735	946.165	201.732	0.999588	840.014	38.327	0.989458
1014	988.853	267.389	0.99658	952.564	202.813	0.999332	853.281	20.543	0.999369
1015	994.12	260.729	0.999302	954.764	201.656	0.999237	864.685	31.4049	0.994928
1016	989.525	268.726	0.998523	949.709	208.078	0.999828	843.193	33.2377	0.995608
1017	984.665	270.473	0.998047	947.797	211.797	0.999968	831.645	47.3337	0.99529
1018	984.895	270.89	0.997409	948.483	210.513	0.999963	841.665	46.3143	0.991542
1019	982.472	273.122	0.999374	950.339	209.843	0.999886	851.277	37.5672	0.984334
1020	983.501	276.125	0.999079	954.751	208.949	0.999838	864.133	19.4168	0.996545
1021	988.407	275.309	0.998438	958.479	209.504	0.999442	874.903	14.045	0.993088
1022	992.92	270.967	0.993145	959.122	207.889	0.999523	879.961	30.7468	0.996644
1023	997.555	268.679	0.99827	955.67	212.969	0.999734	871.187	24.6591	0.998647
1024	992.349	278.313	0.999141	951.445	216.725	0.99975	847.008	30.1593	0.988655
1025	986.413	280.125	0.998389	949.237	217.936	0.99958	844.965	53.4599	0.997213
1026	983	277.621	0.999116	950.587	217.5	0.999579	851.293	47.788	0.996421
1027	985.955	283.237	0.997724	954.494	214.916	0.999789	864.59	33.9267	0.986035
1028	989.821	281.917	0.996097	959.865	214.2	0.999874	881.285	25.5767	0.99721
1029	991.013	278.688	0.997139	961.063	212.527	0.999937	885.385	33.4428	0.997869
1030	992.249	281.929	0.998201	956.688	218.192	0.999562	870.829	29.5247	0.992751
1031	986.637	287.355	0.998641	955.246	221.782	0.998436	855.803	35.4995	0.996281
1032	982.48	286.349	0.998667	954.642	221.144	0.998824	861.878	44.0621	0.9895
1033	979.761	288.67	0.999605	955.018	218.722	0.999097	872.986	37.4205	0.99598
1034	982.379	289.271	0.999672	960.468	221.404	0.999381	881.785	16.5467	0.996809
1035	987.659	288.186	0.998762	962.564	219.074	0.999465	897.973	18.6655	0.999046
1036	987.423	287.375	0.997785	961.253	216.999	0.99944	899.993	30.6716	0.993742
1037	991.931	286.969	0.997979	958.217	222.03	0.999373	886.987	28.9787	0.995341
1038	982.585	293.329	0.999558	952.723	225.621	0.999726	870.805	30.2663	0.995684
1039	981.024	292.221	0.999603	951.301	225.406	0.999823	872.173	49.5351	0.989745
1040	978.78	293.466	0.999614	954.116	223.484	0.999275	877.633	36.9913	0.998046
1041	982.143	292.396	0.999647	960.027	222.983	0.999239	892.206	16.9073	0.999232
1042	984.816	290.876	0.998933	963.887	219.617	0.999748	909.121	25.3947	0.995133
1043	988.506	291.643	0.999095	961.936	221.931	0.999298	905.464	30.1424	0.994776
1044	985.072	295.696	0.998063	956.54	226.339	0.999886	881.668	31.4806	0.994558
1045	976.742	295.775	0.999025	952.917	227.143	0.999818	876.243	41.1654	0.990199
1046	976.232	295.338	0.998826	955.403	224.731	0.99949	887.106	40.5585	0.986994
1047	979.616	296.069	0.999445	957.939	223.621	0.999365	896.189	24.2489	0.995777
1048	980.456	296.124	0.999285	961.336	224.653	0.999668	909.57	19.8785	0.998526
1049	982.975	294.321	0.999144	961.395	224.125	0.999721	915.546	31.3578	0.996596
1050	983.625	295.605	0.996729	958.143	225.114	0.99963	898.921	28.9702	0.996362
1051	976.577	297.642	0.998989	951.862	227.469	0.999929	887.145	30.2665	0.992442
1052	975.461	295.818	0.998056	953.802	227.842	0.999746	888.937	38.7685	0.988157
1053	975.508	299.793	0.999136	956.851	226.482	0.999888	899.273	32.5785	0.995986
1054	977.418	300.737	0.999356	962.334	226.524	0.99995	914.458	15.3883	0.999178
1055	981.471	295.989	0.999166	966.268	223.443	0.999236	931.264	31.612	0.996455
1056	984.324	297.721	0.998692	960.519	226.439	0.999727	925.472	26.5724	0.994359
1057	973.816	305.166	0.998969	957.372	228.921	0.999803	900.821	24.9421	0.995386
1058	974.011	300.899	0.997708	955.744	229.829	0.999863	894.43	41.1033	0.988356
1059	970.123	303.888	0.998502	955.902	228.823	0.999904	906.143	37.4762	0.993994
1060	972.413	305.97	0.99957	960.138	229.041	0.999957	916.513	25.063	0.996057
1061	973.945	306.335	0.999182	963.321	228.937	0.999935	930.927	15.179	0.99868
1062	973.565	303.316	0.997186	964.208	227.023	0.999929	941.67	29.0195	0.995442
1063	976.183	302.963	0.998909	960.167	229.091	0.999785	938.689	24.5405	0.998404
1064	969.638	305.731	0.999148	956.908	232.82	0.999788	914.746	25.9059	0.997521
1065	969.318	306.431	0.999315	953.414	233.121	0.99902	906.643	33.9137	0.997537
1066	965.814	308.686	0.999717	955.065	231.113	0.999822	914.32	36.2514	0.998471
1067	966.95	308.425	0.999533	958.6	230.014	0.999896	927.99	30.598	0.994132
1068	966.65	308.203	0.999601	963.673	230.955	0.999911	943.156	11.842	0.998228
1069	965.934	308.319	0.999642	963.402	230.664	0.999921	953.786	20.6937	0.998543
1070	968.11	306.81	0.998799	961.927	229.667	0.999906	954.969	29.0198	0.998775
1071	970.435	304.28	0.998016	958.432	230.203	0.9997	948.469	25.517	0.998342
1072	958.154	309.199	0.998691	955.501	232.964	0.999355	928.263	20.6428	0.998681
1073	964.009	307.534	0.9995	951.051	232.734	0.999834	921.061	32.3103	0.995975
1074	958.472	307.598	0.99916	952.987	230.66	0.999843	927.255	30.142	0.994338
1075	953.501	309.829	0.99848	957.336	228.954	0.999941	939.076	20.8723	0.999059
1076	959.362	307.626	0.999361	960.733	229.044	0.999908	957.681	9.65852	0.996649
1077	958.903	308.012	0.999175	959.676	227.239	0.999827	970.301	20.4145	0.999445
1078	964.417	307.727	0.999661	959.514	228.788	0.999846	963.073	26.2713	0.999057
1079	953.448	310.587	0.998335	956.241	230.298	0.999783	943.333	26.2867	0.990095
1080	959.537	307.869	0.999479	951.539	230.076	0.999917	936.138	21.6424	0.996871
1081	952.136	306.337	0.99902	952.053	229.088	0.999928	941.408	21.1671	0.999631
1082	947.213	304.752	0.999691	955.76	227.83	0.999875	955.287	23.6062	0.998643
1083	947.745	307.308	0.999513	958.895	228.475	0.999924	972.7	9.09634	0.996301
1084	952.926	307.77	0.999163	960.048	226.573	0.999706	979.582	14.4991	0.998469
1085	952.325	306.6	0.998984	961.064	227.48	0.999911	985.04	23.137	0.998817
1086	957.16	306.555	0.998828	957.245	228.135	0.999855	976.477	28.2792	0.998432
1087	953.007	305.899	0.999177	956.134	228.192	0.999843	956.708	14.481	0.997994
1088	951.298	306.068	0.99958	950.668	228.245	0.99997	946.202	29.373	0.995851
1089	943.259	305.318	0.999115	951.833	227.049	0.999894	956.817	23.7641	0.999376
1090	948.427	305.185	0.999503	957.313	227.373	0.999826	980.097	14.0818	0.99743
1091	954.01	304.501	0.998872	958.901	225.522	0.999751	984.837	33.0614	0.993715
1092	952.561	307.591	0.999186	956.989	227.219	0.9999	968.658	23.4197	0.990754
1093	938.079	302.552	0.998085	954.187	226.497	0.999829	958.56	27.0521	0.994921
1094	940.356	302.86	0.997522	956.146	224.94	0.99987	969.548	23.6739	0.997975
1095	948.352	301.481	0.99884	958.409	227.563	0.999863	989.879	18.7615	0.999029
1096	950.911	302.82	0.998796	959.381	226.956	0.999874	992.499	33.1464	0.997907
1097	945.145	310.797	0.999424	951.975	229.251	0.999918	972.545	16.9511	0.993479
1098	936.431	300.686	0.997033	950.881	229.494	0.999843	964.367	28.7289	0.998501
1099	935.355	305.213	0.998878	952.721	226.994	0.999843	974.435	28.7231	0.99094
1100	933.112	304.214	0.99898	955.06	226.968	0.999936	991.99	18.1692	0.991222
1101	936.104	302.96	0.998099	958.354	228.801	0.999606	1007.43	29.2205	0.991986
1102	937.572	305.179	0.998683	956.125	227.201	0.999507	1011.6	31.8938	0.99617
1103	930.868	305.743	0.999689	952.051	229.493	0.999903	992.228	28.7615	0.993418
1104	930.084	304.43	0.999536	947.944	229.334	0.999972	983.645	20.5658	0.996869
1105	924.904	305.796	0.999126	948.582	228.264	0.999969	984.786	25.025	0.997387
1106	920.519	303.126	0.997505	951.349	229.848	0.999869	997.856	30.5988	0.995972
1107	922.072	305.418	0.996579	952.761	228.862	0.999874	1017.91	23.6161	0.997706
1108	926.868	307.245	0.999311	953.705	230.352	0.999771	1029.35	28.2094	0.998342
1109	923.534	304.975	0.998757	958.741	228.215	0.999604	1033.18	42.171	0.997323
1110	928.177	306.03	0.999172	954.191	228.354	0.999695	1029.05	38.296	0.997819
1111	917.297	303.301	0.999524	947.765	230.421	0.999948	1008.58	28.3584	0.997244
1112	920.836	303.476	0.998664	946.06	227.77	0.99998	1001.51	26.3063	0.995812
1113	917.122	304.307	0.999419	947.584	227.36	0.999965	1002.73	29.1376	0.994637
1114	914.434	299.983	0.999517	948.258	227.244	0.999963	1017.66	30.1771	0.989368
1115	910.647	300.071	0.997799	951.407	228.221	0.999953	1043.63	29.643	0.997789
1116	913.614	297.657	0.998867	954.95	229.328	0.999762	1049.19	38.1601	0.996455
1117	915.18	299.686	0.99892	956.137	226.957	0.999812	1050.18	49.5977	0.998825
1118	919.356	298.714	0.999353	953.125	224.988	0.999601	1051.66	39.8451	0.997475
1119	909.115	296.046	0.9977	948.909	226.142	0.999979	1034.74	30.3172	0.996199
1120	910.982	297.882	0.997462	947.613	223.103	0.999903	1027.5	30.3711	0.996444
1121	905.072	292.76	0.998393	948.41	223.336	0.999679	1031.54	31.2548	0.997643
1122	906.395	293.799	0.999129	950.832	223.041	0.999741	1046.34	31.5441	0.993321
1123	905.619	292.437	0.998587	953.471	224.116	0.999764	1066.9	38.721	0.998426
1124	913.345	291.836	0.999316	957.066	222.129	0.999152	1062.16	61.3441	0.99672
1125	914.434	291.939	0.99813	951.523	224.759	0.999794	1064.29	49.0355	0.997294
1126	903.326	291.885	0.999179	948.559	222.778	0.99989	1053.27	30.1713	0.993643
1127	904.174	285.708	0.998558	947.583	216.803	0.999816	1038.94	41.3105	0.996643
1128	902.028	284.473	0.99925	950.123	217.305	0.999662	1050.38	36.8633	0.997951
1129	902.118	289.084	0.99939	951.023	221.633	0.9997	1072.6	39.3198	0.99762
1130	906.658	288.764	0.998821	954.615	219.746	0.996256	1063.41	65.7217	0.997827
1131	908.83	292.072	0.998748	950.868	220.257	0.999717	1069.06	51.6734	0.997835
1132	903.473	286.669	0.999245	948.854	218.291	0.999602	1057.9	30.7105	0.997646
1133	902.444	283.667	0.999144	947.71	216.199	0.999914	1050.51	42.098	0.995215
1134	899.452	281.198	0.999372	949.446	217.336	0.999771	1061.6	45.4723	0.998368
1135	899.117	283.477	0.999	952.678	221.861	0.999256	1078.91	50.187	0.997971
1136	902.072	287.079	0.998465	951.803	218.649	0.998097	1076.68	71.9652	0.998033
1137	904.777	286.311	0.997946	950.56	217.988	0.999597	1076.87	63.9819	0.997314
1138	896.138	284.689	0.998635	947.776	217.523	0.999726	1063.3	39.6954	0.996814
1139	899.436	277.984	0.999518	946.427	214.144	0.999963	1052.64	45.2545	0.99417
1140	893.297	277.914	0.998903	947.636	214.178	0.999969	1062.78	51.0311	0.997204
1141	894.366	280.107	0.998005	949.642	218.649	0.999759	1084.85	52.3823	0.998884
1142	900.505	283.114	0.999122	951.52	221.384	0.999358	1091.6	68.1988	0.998684
1143	900.56	281.082	0.999186	951.718	218.739	0.998892	1074.97	74.8252	0.997723
1144	897.359	281.436	0.999093	948.104	217.297	0.999795	1084.82	52.1421	0.996108
1145	894.361	274.749	0.998856	944.768	214.173	0.999962	1068.86	45.3172	0.997286
1146	894.083	275.711	0.999	946.304	212.707	0.999972	1069.11	54.871	0.998817
1147	889.122	273.317	0.999017	947.887	215.973	0.99991	1081.86	59.6195	0.993004
1148	888.344	275.951	0.998895	950.77	221.231	0.999627	1096.81	69.1964	0.997369
1149	895.883	277.612	0.998803	949.738	219.555	0.999578	1091.66	87.4711	0.998497
1150	895.833	281.438	0.99818	947.156	219.407	0.999838	1094.26	77.8276	0.993242
1151	888.029	275.948	0.998995	944.016	214.974	0.9999	1086.27	51.3879	0.997533
1152	889.736	273.015	0.998668	944.662	211.553	0.999962	1071.94	58.6805	0.99693
1153	886.26	268.305	0.998766	946.17	212.7	0.999985	1084.15	67.6	0.997569
1154	887.908	266.925	0.997632	947.38	217.538	0.999858	1104.88	73.0403	0.996874
1155	889.219	270.597	0.996377	949.122	220.042	0.999867	1109.96	87.7874	0.997584
1156	891.006	272.48	0.998684	949.138	218.01	0.999425	1101.56	99.1628	0.998677
1157	888.896	274.465	0.99808	947.588	217.582	0.999779	1104.23	87.2435	0.998025
1158	887.178	269.464	0.997407	944.417	215.103	0.999921	1099.13	64.3981	0.99376
1159	884.203	263.899	0.999141	943.974	211.943	0.999954	1083.83	70.1782	0.995952
1160	883.687	264.604	0.99904	945.188	211.927	0.999975	1093.79	78.1854	0.997204
1161	882.522	260.674	0.99968	947.478	214.676	0.999962	1107.98	85.7864	0.998149
1162	883.459	262.589	0.999534	947.375	218.136	0.999809	1120.7	95.1351	0.99694
1163	887.489	262.577	0.998713	948.791	218.548	0.999727	1110.89	111.889	0.99704
1164	887.325	266.495	0.997762	947.778	217.072	0.999773	1110.98	103.214	0.997952
1165	883.099	260.518	0.999652	946.453	213.807	0.999977	1109.96	81.4933	0.996906
1166	884.159	257.485	0.999348	945.804	206.966	0.999927	1093.07	81.4874	0.997537
1167	880.351	252.646	0.998999	948.539	209.659	0.999973	1103.93	86.3584	0.993731
1168	886.458	260.578	0.999454	951.197	216.591	0.999749	1107.26	112.516	0.998948
1169	888.607	265.941	0.997578	948.236	214.424	0.999952	1099.95	96.5201	0.996805
1170	886.532	254.348	0.997884	944.756	209.942	0.999964	1099.95	81.9664	0.998098
1171	881.649	253.956	0.999046	947.316	211.094	0.999968	1106.12	92.9223	0.997932
1172	881.875	255.412	0.999062	947.145	213.658	0.999964	1122.5	101.614	0.998522
1173	885.999	254.535	0.998683	953.703	219.204	0.999308	1114.5	125.664	0.991234
1174	885.192	261.966	0.999402	947.64	215.314	0.999947	1114.84	116.224	0.998006
1175	881.17	255.909	0.999146	944.662	212.199	0.999978	1113.85	90.9316	0.989309
1176	879.505	253.577	0.998341	944.131	208.89	0.999935	1100.5	88.565	0.993953
1177	876.271	250.543	0.995956	944.965	209.421	0.999927	1106.77	96.6806	0.995459
1178	877.52	247.593	0.998545	947.775	211.896	0.999987	1120.04	104.16	0.995924
1179	878.271	251.747	0.998219	947.732	216.265	0.999921	1132.36	114.391	0.998303
1180	883.878	256.145	0.998591	950.39	218.363	0.999752	1122.96	129.578	0.998561
1181	884.332	256.556	0.999195	950.641	218.124	0.999805	1119.67	126.682	0.997503
1182	880.268	257.023	0.99946	945.235	214.327	0.999941	1118.95	111.995	0.995211
1183	881.281	256.947	0.999219	945.954	211.866	0.999988	1120.82	99.8546	0.998123
1184	879.84	253.585	0.998518	945.457	209.341	0.999945	1106.91	102.503	0.996665
1185	879.991	247.116	0.998494	948.837	212.784	0.999978	1118.37	108.677	0.994672
1186	875.822	247.235	0.998802	951.325	214.612	0.999931	1125.6	118.701	0.998294
1187	876.151	251.446	0.99547	952.093	217.72	0.999567	1144.38	127.84	0.995601
1188	883.895	253.175	0.998921	956.286	219.667	0.999361	1133.18	140.621	0.99593
1189	884.469	257.07	0.99883	953.668	219.948	0.99941	1126.22	132.738	0.998969
1190	881.966	256.134	0.999129	949.896	217.758	0.999801	1125.04	116.198	0.999252
1191	883.854	252.844	0.999142	947.715	212.516	0.999982	1125.55	109.97	0.998018
1192	882.636	250.51	0.999136	949.262	210.177	0.999975	1112.71	110.332	0.9969
1193	881.349	249.682	0.998933	950.953	213.552	0.999958	1123.14	114.009	0.99923
1194	880.992	246.955	0.999137	956.116	216.095	0.999709	1130.59	121.222	0.99551
1195	881.172	251.371	0.998937	955.402	219.597	0.998719	1142.99	134.968	0.998686
1196	883.137	253.125	0.998919	955.661	222.561	0.999705	1132.73	145.992	0.99874
1197	885.982	256.117	0.998639	955.881	220.25	0.999256	1125.62	142.103	0.997687
1198	884.768	258.473	0.99963	953.877	219.31	0.998887	1130.25	127.301	0.997511
1199	883.291	252.904	0.999333	953.046	215.504	0.999695	1133.58	115.472	0.998888
1200	884.382	250.733	0.999151	952.288	213.504	0.999883	1117.89	117.81	0.9984
1201	885.702	247.806	0.999141	956.201	215.782	0.999809	1127.93	119.672	0.99651
1202	883.292	252.613	0.999283	956.766	219.187	0.998913	1140.44	137.551	0.997856
1203	885.19	256.136	0.998693	958.573	224.379	0.999816	1138.86	153.716	0.998846
1204	888.487	259.238	0.998204	959.847	224.29	0.999658	1133.11	147.513	0.99939
1205	884.693	257.899	0.999638	955.258	221.808	0.999332	1132.43	126.776	0.998325
1206	887.498	255.581	0.998543	953.669	217.79	0.99943	1127.78	118.639	0.998314
1207	882.658	252.983	0.998882	955.929	215.529	0.999846	1123.98	124.294	0.998802
1208	883.621	249.703	0.999462	957.323	218.204	0.999241	1133.78	129.723	0.99873
1209	880.298	254.178	0.99862	956.946	225.187	0.999861	1146.69	146.297	0.997626
1210	881.664	256.778	0.998988	955.042	225.849	0.999868	1139.46	156.747	0.998173
1211	884.324	260.542	0.999558	957.213	226.856	0.99987	1133.37	162.678	0.998663
1212	885.948	261.008	0.999573	955.206	225.946	0.999799	1134.21	154.785	0.996154
1213	884.799	258.554	0.999553	955.151	223.448	0.99972	1140.31	129.976	0.997334
1214	883.215	259.572	0.999787	951.928	221.383	0.999545	1121.6	132.199	0.997488
1215	881.32	257.399	0.999411	952.305	221.88	0.999703	1125.97	135.044	0.998787
1216	881.198	249.777	0.998464	954.973	225.564	0.999792	1137.56	141.134	0.998499
1217	880.93	255.679	0.998521	957.446	229.692	0.999853	1148.62	158.738	0.996509
1218	885.407	258.636	0.999471	958.381	232.54	0.999628	1140.03	174.983	0.996886
1219	885.675	259.949	0.999507	959.239	230.847	0.999826	1136.65	168.627	0.998383
1220	881.949	258.529	0.99983	956.671	227.738	0.999871	1144.5	144.586	0.998233
1221	883.128	252.222	0.999158	954.962	223.185	0.999576	1136.27	146.106	0.997375
1222	881.029	255.144	0.998859	956.24	222.619	0.999573	1130.41	146.23	0.998816
1223	883.448	252.699	0.999291	959.052	227.888	0.999913	1142.86	152.619	0.997665
1224	881.147	254.017	0.998548	960.078	232.109	0.999872	1151.79	173.196	0.997069
1225	885.666	258.431	0.999494	961.114	234.774	0.999787	1146.12	186.317	0.994428
1226	888.669	258.422	0.997892	960.891	232.949	0.999736	1141.19	181.98	0.999482
1227	889.491	260.902	0.998973	960.154	230.972	0.999913	1146.33	163.682	0.998493
1228	884.337	253.053	0.998904	958.311	226.749	0.999884	1147.07	157.465	0.995677
1229	880.399	255.276	0.998	958.071	224.706	0.999836	1136.9	153.171	0.997355
1230	884.431	251.87	0.998797	962.332	227.693	0.999977	1146.88	159.916	0.998384
1231	885.188	249.906	0.998931	964.013	231.189	0.999969	1154.62	177.693	0.997225
1232	883.957	254.704	0.999026	963.759	235.285	0.999844	1156.26	188.16	0.998116
1233	887.952	255.234	0.997856	965.159	236.369	0.999871	1150.13	196.172	0.998648
1234	888.963	260.422	0.999055	966.203	236.365	0.999827	1148.46	190.581	0.997152
1235	886.502	256.535	0.999421	962.965	232.453	0.999877	1152.83	173.297	0.997399
1236	887.231	252.096	0.998408	962.212	228.04	0.999983	1149.48	167.335	0.998659
1237	885.988	251.682	0.999035	963.305	227.106	0.999976	1139.47	170.86	0.998435
1238	886.882	249.119	0.998803	965.135	230.992	0.999916	1148.73	176.279	0.998522
1239	886.302	249.1	0.998545	966.271	234.264	0.999843	1156.6	195.161	0.99943
1240	888.186	255.083	0.998092	966.055	239.643	0.999891	1152.49	204.012	0.998713
1241	890.849	256.924	0.99812	967.445	239.148	0.999808	1148.72	207.413	0.998125
1242	889.358	257.217	0.999146	965.753	234.971	0.999849	1151.87	199.933	0.996504
1243	887.08	255.302	0.998444	964.593	232.785	0.999855	1159.44	182.51	0.998019
1244	884.764	249.874	0.999283	965.363	230.313	0.999929	1141.71	184.879	0.997117
1245	886.232	247.521	0.999149	966.862	233.486	0.999744	1153.2	187.239	0.998245
1246	887.276	249.478	0.998039	966.381	237.941	0.999836	1161.22	209.055	0.997582
1247	891.832	256.082	0.998801	969.05	239.471	0.999681	1142.21	214.421	0.998915
1248	890.09	255.934	0.998428	967.12	237.641	0.999772	1154.69	206.175	0.997896
1249	888.679	247.828	0.998128	964.785	233.016	0.99992	1155.44	189.751	0.998885
1250	886.088	248.48	0.999222	965.539	232.072	0.999897	1149.32	192.739	0.998565
1251	885.866	244.379	0.999669	967.35	235.318	0.999766	1152.07	201.818	0.998987
1252	884.793	247.805	0.999107	966.062	240.214	0.999931	1159.8	219.835	0.996925
1253	884.822	251.323	0.999274	963.815	244.235	0.999982	1155.94	232.752	0.996135
1254	883.781	254.85	0.999035	964.157	243.833	0.999969	1147.32	227.581	0.99929
1255	883.215	254.472	0.998986	961.577	239.182	0.999955	1159.73	213.111	0.99563
1256	882.168	252.166	0.999035	963.717	234.116	0.999833	1157.43	198.373	0.999387
1257	883.408	244.304	0.99975	964.705	231.809	0.99991	1147.92	201.441	0.995371
1258	884.94	242.565	0.999747	965.673	237.712	0.999904	1153.15	208.425	0.998151
1259	886.513	247.962	0.999106	963.226	243.586	0.999973	1157.76	229.502	0.999147
1260	887.298	256.08	0.998308	965.418	244.183	0.999929	1142.14	228.975	0.998799
1261	887.309	254.098	0.99806	963.194	240.874	0.999968	1153.99	217.865	0.996764
1262	884.855	246.068	0.999537	963.831	237.277	0.999924	1149.61	208.523	0.997916
1263	885.534	247.558	0.999338	966.231	237.155	0.999808	1149.8	212.146	0.996727
1264	887.066	242.911	0.999504	967.893	241.112	0.999797	1154.82	218.553	0.99872
1265	883.808	245.656	0.999578	965.249	244.275	0.999974	1160.69	238.836	0.995821
1266	880.493	250.025	0.998579	962.019	247.621	0.999937	1158.5	245.465	0.998684
1267	882.9	255.326	0.998735	963.9	248.149	0.999791	1146.07	245.157	0.99883
1268	886.335	257.94	0.999216	964.246	246.742	0.999917	1148.69	238.036	0.995097
1269	882.808	256.053	0.999227	962.622	242.689	0.999982	1159.03	218.641	0.996491
1270	879.893	250.783	0.998332	962.455	240.628	0.999965	1154.97	212.922	0.99916
1271	882.229	248.059	0.998452	963.138	240.797	0.999977	1151.91	217.287	0.997272
1272	881.655	245.848	0.999661	964.136	243.468	0.99997	1155.02	228.994	0.999524
1273	881.856	245.819	0.999612	963.559	247.741	0.999936	1165.75	250.622	0.992668
1274	880.955	253.276	0.999065	962.729	252.623	0.999871	1152.87	254.833	0.997617
1275	883.953	255.349	0.999083	963.976	253.378	0.999911	1141.88	257.451	0.99866
1276	883.596	258.861	0.999704	963.273	251.992	0.999854	1146.06	251.79	0.994916
1277	884.946	256.947	0.999311	963.137	248.462	0.999916	1161.59	234.821	0.998429
1278	882.354	253.428	0.99921	962.897	244.366	0.999976	1155.23	228.932	0.999404
1279	880.342	252.456	0.999082	962.295	244.705	0.999973	1154.78	227.532	0.99877
1280	883.656	253.006	0.998869	965.352	247.235	0.99984	1155.91	238.136	0.998954
1281	886.959	249.576	0.999007	966.793	253.031	0.999766	1159.7	256.943	0.996704
1282	884.538	254.149	0.998923	964.017	257.236	0.999981	1157.12	265.654	0.9981
1283	887.217	256.944	0.998857	963.08	256.107	0.999954	1146.55	270.088	0.996193
1284	885.434	260.488	0.999476	965.065	255.626	0.999942	1148.63	259.546	0.999214
1285	885.022	255.96	0.999479	966.455	253.215	0.999823	1158.11	244.817	0.999215
1286	882.687	253.89	0.997384	965.061	249.082	0.999749	1149.27	242.438	0.999074
1287	884.801	253.725	0.999028	964.772	248.161	0.999873	1150.16	241.084	0.997912
1288	885.715	249.839	0.99925	965.69	255.66	0.999828	1161.41	247.229	0.996265
1289	886.643	257.466	0.999363	964.676	261.271	0.999936	1160.73	268.063	0.99825
1290	887.884	262.911	0.99747	965.03	263.046	0.999798	1142.18	273.713	0.998616
1291	888.881	267.809	0.994741	964.827	260.754	0.999955	1148.84	268.354	0.997266
1292	887.536	257.637	0.999076	962.593	257.434	0.999975	1162.93	250.682	0.995274
1293	885.504	260.779	0.999542	964.065	257.477	0.999965	1149.47	243.29	0.999115
1294	884.484	254.998	0.998967	964.467	257.865	0.999813	1147.52	252.973	0.989685
1295	883.587	259.63	0.999701	963.409	263.19	0.999928	1154.42	268.551	0.997517
1296	881.871	265.53	0.999134	962.604	267.94	0.999809	1147.17	279.846	0.998172
1297	882.248	270.992	0.999067	961.783	267.489	0.999797	1143.54	272.562	0.998157
1298	879.865	269.315	0.998738	959.153	265.067	0.99963	1155.34	255.339	0.997735
1299	878.911	267.53	0.997653	958.679	260.266	0.99988	1151.73	242.446	0.998411
1300	878.483	266.226	0.997824	958.72	260.549	0.999661	1151.05	245.472	0.997981
1301	881.657	261.901	0.999515	960.465	263.77	0.999844	1148.51	256.83	0.998305
1302	877.643	265.559	0.997716	957.707	269.03	0.998982	1153.16	278.005	0.99911
1303	876.584	269.111	0.994979	955.025	271.757	0.999751	1148.6	283.771	0.99524
1304	880.178	274.651	0.998705	953.991	273.81	0.999773	1135.64	282.959	0.998097
1305	876.368	279.872	0.998539	953.599	271.079	0.998849	1141.59	273.62	0.998246
1306	874.686	277.461	0.998673	952.287	268.419	0.999474	1149.14	254.897	0.996507
1307	876.104	272.679	0.998756	951.244	263.285	0.999697	1136.55	246.564	0.99923
1308	875.531	273.501	0.999036	953.08	265.743	0.999175	1139.34	254.249	0.998034
1309	873.198	271.808	0.997752	951.538	272.795	0.999832	1144.53	271.642	0.996437
1310	871.977	276.714	0.999479	951.163	278.531	0.99972	1135.01	284.254	0.997052
1311	874.07	282.018	0.994203	951.404	277.358	0.999863	1135.44	279.33	0.998073
1312	873.292	275.62	0.998775	948.431	274.693	0.999982	1149.17	261.1	0.999185
1313	869.956	277.377	0.999459	948.325	274.255	0.999922	1138.09	256.805	0.99887
1314	866.76	274.316	0.999683	947.407	275.697	0.999558	1135.72	265.742	0.998187
1315	871.278	273.465	0.999492	948.921	278.257	0.999919	1138.89	275.915	0.999385
1316	867.316	277.204	0.999547	945.383	279.55	0.999897	1143.77	294.022	0.998174
1317	864.584	280.876	0.998723	944.341	284.095	0.999697	1131.53	298.194	0.996079
1318	867.414	285.339	0.998765	944.076	283.539	0.999647	1127.2	292.683	0.998093
1319	868.639	287.023	0.998667	943.291	281.294	0.999214	1136.9	278.433	0.997064
1320	861.867	285.1	0.996355	940.74	277.041	0.999932	1139.95	265.147	0.998172
1321	863.197	285.887	0.996466	942.39	274.465	0.99977	1127.57	262.142	0.997434
1322	867.034	279.957	0.998868	942.847	279.354	0.999768	1132.52	268.679	0.99521
1323	864.154	281.956	0.998844	941.835	284.805	0.99939	1138.94	290.613	0.999343
1324	865.923	292.095	0.999795	942.825	288.161	0.999652	1119.88	298.098	0.99837
1325	866.311	290.333	0.999678	942.551	285.906	0.999629	1131.84	289.457	0.997595
1326	865.655	283.514	0.999217	941.274	281.081	0.999249	1135.75	271.885	0.997683
1327	863.374	285.649	0.997202	942.501	281.921	0.99879	1132.75	274.805	0.998651
1328	863.361	280.609	0.99778	942.213	286.47	0.999713	1136.23	286.351	0.997501
1329	861.565	289.422	0.998967	940.137	292.5	0.999843	1127.94	303.891	0.994956
1330	863.689	292.85	0.999103	939.911	292.942	0.999814	1120.12	299.747	0.997301
1331	861.615	291.59	0.999183	938.398	291.063	0.999842	1130.62	285.479	0.994426
1332	860.916	291.784	0.999323	939.461	285.883	0.999287	1124.16	276.265	0.998941
1333	859.968	289.471	0.998797	939.135	287.34	0.999655	1122.11	284.361	0.998479
1334	858.708	287.435	0.998581	938.194	292.43	0.999891	1124.83	298.535	0.997508
1335	855.466	294.853	0.999248	934.839	297.623	0.999367	1125.75	312.261	0.996746
1336	860.686	300.23	0.993413	935.396	298.802	0.999568	1113.69	309.133	0.998032
1337	858.42	298.188	0.995344	933.309	296.893	0.999863	1125.26	299.921	0.997004
1338	857.186	296.184	0.997927	932.981	293.209	0.999941	1120.45	289.572	0.998277
1339	856.776	291.992	0.999146	931.865	291.543	0.999953	1120.22	287.004	0.99681
1340	856.523	290.575	0.999163	933.089	296.75	0.999665	1125.2	295.311	0.998687
1341	853.136	296.125	0.99935	931.146	302.26	0.999801	1126.44	314.944	0.997926
1342	855.291	301.076	0.999012	930.216	306.206	0.999967	1110.54	321.255	0.99805
1343	851.949	307.297	0.999712	928.427	304.6	0.999956	1113.36	315.045	0.996169
1344	851.911	305.26	0.999744	925.878	301.805	0.999478	1125.47	298.247	0.998826
1345	849.926	303.865	0.999322	927.83	295.899	0.999702	1114.63	291.091	0.998859
1346	849.072	301.479	0.99874	927.94	301.521	0.999737	1115.21	300.038	0.994714
1347	848.317	300.376	0.998982	925.087	306.489	0.999889	1117.76	313.972	0.99579
1348	845.609	303.078	0.998894	922.523	310.561	0.999619	1121.56	327.273	0.998784
1349	846.288	308.97	0.999019	921.825	312.379	0.99948	1101.66	332.492	0.997932
1350	847.757	313.532	0.997063	921.791	311.254	0.99969	1104.04	326.988	0.998915
1351	844.77	311.202	0.999307	918.624	308.985	0.999958	1119.84	310.836	0.997884
1352	844.219	306.557	0.998863	920.451	303.886	0.999131	1104.33	302.347	0.997067
1353	841.998	302.512	0.998219	920.188	306.272	0.999748	1102.85	311.884	0.996004
1354	844.912	300.513	0.996649	919.038	312.079	0.999785	1105.48	328.04	0.997286
1355	840.794	306.666	0.999345	917.677	317.899	0.999461	1109.63	341.174	0.999325
1356	842.066	314.114	0.996705	918.266	318.356	0.999773	1095.22	339.929	0.998966
1357	840.551	316.283	0.997638	915.913	317.237	0.999926	1108.41	329.656	0.997699
1358	840.631	311.779	0.998032	914.637	311.145	0.999842	1109.87	318.978	0.99827
1359	839.276	308.949	0.999364	914.963	311.135	0.999826	1100.55	316.599	0.996537
1360	835.04	307.352	0.999767	915.808	315.439	0.999825	1103.64	327.428	0.998193
1361	834.505	308.265	0.99979	911.551	320.273	0.999863	1107.91	344.813	0.996984
1362	832.925	311.286	0.998375	908.141	325.268	0.999877	1105.73	354.961	0.999156
1363	833.143	316.375	0.999112	908.877	327.98	0.999714	1087.75	359.102	0.998525
1364	829.854	318.605	0.99868	908.43	328.46	0.999587	1089.59	350.251	0.998667
1365	831.31	320.918	0.999076	905.215	324.364	0.999883	1106.43	336.024	0.997022
1366	828.441	323.175	0.999462	904.301	321.136	0.999817	1090.58	328.524	0.997444
1367	826.32	316.432	0.996026	904.567	320.263	0.999661	1090.31	328.768	0.997851
1368	826.154	315.989	0.99677	906.328	325.962	0.999784	1098.1	338.182	0.998503
1369	826.987	317.558	0.99824	903.485	330.624	0.999556	1106.11	361.192	0.99771
1370	824.951	324.841	0.999049	903.945	337.784	0.999801	1079.91	367.665	0.997186
1371	824.796	327.674	0.995192	902.925	335.236	0.999812	1085.63	362.286	0.99747
1372	827.059	328.512	0.999149	900.305	330.145	0.999882	1100.17	346.334	0.995473
1373	825.178	323.205	0.998887	900.535	329.139	0.99964	1088.63	336.704	0.996824
1374	819.707	320.476	0.999657	900.683	330.562	0.999863	1087.3	343.783	0.997955
1375	825.152	318.683	0.998835	897.745	335.644	0.999919	1098.25	356.84	0.997325
1376	818.811	325.701	0.999656	895.047	339.682	0.999739	1093.18	375.329	0.997827
1377	821.744	330.68	0.998575	897.748	346.069	0.999559	1073	376.608	0.996937
1378	826.821	330.452	0.991343	895.729	344.726	0.999774	1080.77	370.2	0.998378
1379	815.663	337.779	0.999371	892.745	338.73	0.999873	1092.58	352.749	0.998338
1380	815.428	337.656	0.999469	893.253	336.088	0.999785	1083.09	341.39	0.999178
1381	816.003	330.351	0.996896	893.768	338.308	0.999845	1077.64	349.132	0.998315
1382	816.334	327.919	0.999056	893.969	342.933	0.999655	1084.76	359.215	0.997985
1383	815.012	331.867	0.998594	891.398	347.595	0.999036	1092.48	380.753	0.998605
1384	813.953	345.204	0.996654	888.143	351.732	0.999274	1078.11	389.298	0.99713
1385	818.723	346.97	0.99928	888.286	353.57	0.999718	1069.61	386.715	0.998947
1386	812.864	350.434	0.997897	887.64	349.949	0.999767	1077.08	377.749	0.996991
1387	809.903	348.904	0.993146	886.59	347.25	0.999853	1084.39	363.508	0.992656
1388	808.21	349.25	0.997427	889.631	344.385	0.999418	1073.25	350.592	0.99837
1389	815.868	338.512	0.996945	890.56	347.528	0.998579	1073.55	361.393	0.997763
1390	810.873	342.349	0.998667	885.978	355.159	0.999951	1078.5	387.154	0.997657
1391	811.871	352.145	0.999081	886.676	360.645	0.999505	1058.49	392.46	0.996279
1392	810.652	358.382	0.997209	885.434	359.453	0.999908	1071.91	389.106	0.99846
1393	810.377	354.813	0.999022	883.524	356.264	0.999964	1082.92	370.784	0.998497
1394	806.627	348.601	0.998034	884.545	354.276	0.9998	1071.71	365.491	0.998243
1395	808.456	349.407	0.995345	883.69	357.452	0.999904	1067.29	378.487	0.993957
1396	803.238	352.008	0.992857	884.063	361.41	0.999718	1079.67	387.563	0.997547
1397	801.026	352.203	0.998401	878.477	364.171	0.999594	1079.29	401.201	0.996791
1398	805.091	355.214	0.999555	877.451	368.552	0.999499	1063.14	407.177	0.997123
1399	807.618	364.08	0.982881	878.473	368.008	0.999643	1060.43	398.775	0.996216
1400	803.619	365.437	0.990682	877.541	364.043	0.999005	1081.26	381.536	0.99249
1401	802.483	366.252	0.997088	878.718	360.145	0.999623	1070.71	375.534	0.996492
1402	799.891	358.737	0.998007	879.592	359.191	0.999838	1062.35	373.671	0.998762
1403	806.291	352.915	0.998578	879.576	365.206	0.999464	1069.91	381.371	0.994297
1404	800.062	359.569	0.999433	875.787	369.45	0.999726	1066.87	403.852	0.997782
1405	797.775	370.889	0.998314	875.028	374.68	0.999467	1052.63	404.213	0.997567
1406	797.851	370.484	0.995831	874.732	371.975	0.99983	1072.83	395.078	0.982491
1407	798.534	366.156	0.993819	876.434	369.679	0.999765	1059.21	384.188	0.992704
1408	799.606	366.823	0.997699	878.288	369.676	0.999692	1063.4	386.772	0.998714
1409	800.764	362.789	0.999294	876.689	375.112	0.999704	1060.79	401.556	0.997092
1410	797.108	371.665	0.99823	872.222	379.735	0.998171	1055.63	414.32	0.996016
1411	800.282	376.959	0.995353	872.372	379.982	0.998335	1056.39	407.201	0.996784
1412	795.278	373.371	0.994398	869.815	378.713	0.999805	1069.05	386.712	0.998169
1413	796.901	374.301	0.998453	873.811	375.035	0.99915	1056.78	378.11	0.995986
1414	799.519	370.188	0.998	873.093	377.373	0.998816	1052.16	385.532	0.998191
1415	798.548	373.672	0.998508	871.626	381.047	0.999532	1065.32	396.968	0.98536
1416	792.907	382.393	0.996021	868.709	387.159	0.99982	1056.88	413.933	0.992865
1417	793.491	387.758	0.992489	868.613	388.286	0.999852	1048.23	410.381	0.994484
1418	797.154	390.699	0.987687	866.93	388.733	0.999942	1048.46	400.281	0.989129
1419	792.801	385.529	0.994318	866.76	385.75	0.999828	1058.63	387.398	0.998621
1420	790.478	383.836	0.998431	867.875	385.302	0.999847	1054.86	385.956	0.998417
1421	793.027	384.554	0.995937	867.041	389.244	0.999943	1058.57	396.676	0.996772
1422	789.955	389.664	0.998243	865.451	395.599	0.999098	1048.41	413.301	0.993085
1423	787.865	396.476	0.9982	865.687	398.643	0.999409	1047.74	409.5	0.995722
1424	787.963	399.866	0.996116	862.704	393.9	0.999077	1059.3	395.229	0.997949
1425	784.736	397.016	0.998037	862.351	393.069	0.998735	1056.03	384.668	0.994268
1426	785.57	388.373	0.999032	863.469	394.159	0.9986	1050.9	391.483	0.996837
1427	788.407	388.62	0.997514	861.53	397.265	0.998899	1054.76	402.497	0.998041
1428	782.691	393.749	0.99534	859.392	401.383	0.999646	1057.78	419.42	0.997746
1429	786.739	400.68	0.997153	858.161	406.066	0.99938	1050.16	427.99	0.991847
1430	782.402	411.501	0.991393	857.017	409.198	0.997776	1038.95	427.543	0.993147
1431	782.574	411.25	0.996712	856.986	406.633	0.999037	1043.36	420.37	0.998731
1432	778.326	408.845	0.987419	854.202	404.012	0.999881	1055.85	401.288	0.996571
1433	778.633	403.891	0.997352	853.943	401.657	0.998954	1043.94	395.923	0.997424
1434	778.94	398.987	0.995973	854.767	403.977	0.999493	1044.18	402.704	0.998914
1435	778.006	402.98	0.997934	854.934	409.349	0.998891	1041.83	422.1	0.985369
1436	777.635	410.596	0.988294	853.24	416.234	0.998992	1036.17	431.001	0.993804
1437	779.671	416.901	0.996768	854.825	419.709	0.999559	1032.55	432.672	0.997002
1438	776.527	418.69	0.998104	851.617	415.884	0.99984	1035.17	426.663	0.980118
1439	775.464	412.338	0.997396	852.052	412.91	0.999693	1049.91	416.134	0.993197
1440	775.476	410.571	0.996805	854.928	413.472	0.998726	1042.26	411.982	0.998637
1441	776.538	409.816	0.996766	852.96	416.47	0.99976	1040.02	423.129	0.998149
1442	774.834	411.858	0.998378	849.436	422.712	0.999797	1043.91	441.422	0.996163
1443	775.233	420.426	0.99667	848.074	425.995	0.99868	1037.91	449.503	0.992815
1444	775.705	422.325	0.991292	849.681	428.102	0.999686	1025.13	451.619	0.997804
1445	771.109	429.97	0.997919	847.19	424.88	0.997639	1029.03	440.497	0.991502
1446	770.775	422.817	0.999254	845.579	422.257	0.999398	1039.75	427.521	0.99395
1447	771.358	418.418	0.999069	848.713	421.309	0.99982	1030.6	423.913	0.995959
1448	774.401	416.892	0.996486	847.385	424.657	0.99894	1032.99	436.243	0.997586
1449	767.855	415.974	0.998118	845.009	430.148	0.999242	1040.33	457.841	0.994598
1450	768.276	422.561	0.998686	843.798	434.605	0.999418	1022.89	468.652	0.995524
1451	771.075	428.758	0.998901	844.514	432.485	0.999211	1021.99	464.554	0.996096
1452	767.358	426.563	0.996881	843.881	430.946	0.99955	1039.86	451.648	0.996149
1453	771.15	425.151	0.997229	845.303	428.655	0.998605	1029.75	441.908	0.994723
1454	770.14	419.791	0.998266	847.318	430.673	0.999277	1027.25	450.591	0.997863
1455	768.553	417.36	0.998754	845.411	433.832	0.999814	1029.68	463.987	0.990783
1456	767.987	420.999	0.997749	842.062	439.63	0.999475	1036.13	485.679	0.992346
1457	768.054	427.417	0.997214	840.988	442.881	0.997877	1018.78	492.443	0.990188
1458	772.489	433.678	0.998566	841.72	441.866	0.998584	1014.42	482.615	0.99697
1459	767.754	432.157	0.996683	841.531	437.444	0.999727	1034.04	471.684	0.995583
1460	769.304	427.835	0.99639	842.949	435.267	0.999732	1023.56	461.738	0.98868
1461	769.628	423.784	0.998465	844.363	436.189	0.999781	1025.55	466.91	0.99732
1462	769.964	419.03	0.999646	843.403	441.826	0.99936	1010.59	480.815	0.984285
1463	768.712	424.225	0.997594	841.461	447.579	0.999461	1030.02	501.026	0.998185
1464	768.439	433.991	0.998355	840.992	447.296	0.999107	1005.93	491.396	0.992446
1465	764.815	441.677	0.996273	842.112	446.732	0.999505	1013.99	479.673	0.990254
1466	767.9	435.549	0.999412	841.022	445.505	0.99824	1030.21	467.109	0.995879
1467	765.542	434.705	0.998848	843.724	444.48	0.998937	1006.25	468.718	0.993709
1468	767.953	430.621	0.998249	843.067	446.866	0.999453	1023.17	472.621	0.986825
1469	764.365	435.048	0.999145	839.148	453.483	0.999912	1029.61	492.706	0.996424
1470	762.108	443.771	0.992699	839.001	459.724	0.999214	1016.66	501.584	0.997138
1471	762.74	449.373	0.998298	839.346	458.399	0.999641	1014.78	491.027	0.997152
1472	760.482	450.097	0.998121	837.213	456.745	0.999833	1033.57	476.438	0.989121
1473	760.38	444.455	0.995818	837.409	453.19	0.99993	1018.82	470.902	0.988416
1474	759.983	443.425	0.997703	838.283	452.587	0.999833	1017.29	468.93	0.981727
1475	759.837	448.75	0.998185	837.245	456.269	0.99983	1018.02	472.02	0.988513
1476	759.255	448.244	0.997365	836.016	461.017	0.999838	1027.59	485.238	0.994954
1477	759.181	453.974	0.998274	832.011	465.345	0.999811	1023.23	498.132	0.988612
1478	758.179	454.657	0.998105	834.21	465.935	0.999972	1008.43	492.707	0.996912
1479	756.641	463.284	0.999036	834.504	462.824	0.99988	1014.71	483.549	0.998027
1480	756.367	461.7	0.998324	831.546	458.587	0.999627	1022.81	467.418	0.993259
1481	753.949	453.393	0.999603	831.281	454.54	0.999659	1012.37	458.491	0.997583
1482	757.293	451.479	0.99924	831.999	457.199	0.999579	1014.6	460.372	0.996703
1483	753.055	452.396	0.99962	833.397	460.594	0.999875	1011.22	472.976	0.985929
1484	753.048	454.91	0.999321	829.735	466.283	0.999796	1025.12	484.105	0.996189
1485	753.71	462.277	0.998412	831.874	468.375	0.999902	1011.02	482.802	0.998372
1486	752.332	464.477	0.998104	830.444	463.82	0.999449	1015.08	476.894	0.990319
1487	754.797	461.763	0.999014	829.363	459.619	0.998927	1026.71	460.83	0.99454
1488	751.579	458.548	0.996549	830.254	459.483	0.998969	1014.86	456.949	0.994026
1489	752.829	461.249	0.997608	832.924	463.292	0.999814	1017.63	464.317	0.991906
1490	752.011	459.151	0.998287	830.424	466.193	0.999665	1022.59	474.083	0.991534
1491	751.36	461.046	0.995662	828.367	470.015	0.999777	1026.45	487.092	0.996343
1492	753.093	464.637	0.997178	829.079	471.178	0.999486	1013.91	492.431	0.995747
1493	761.091	469.057	0.997365	830.451	470.317	0.99944	1006.61	477.546	0.99423
1494	753.185	478.495	0.998904	826.752	466.363	0.99983	1015.1	463.953	0.991063
1495	750.322	473.406	0.996535	827.414	464.035	0.999669	1017.33	454.175	0.995419
1496	751.558	466.442	0.998798	827.354	464.53	0.999414	1010.82	453.447	0.997887
1497	750.974	464.589	0.998277	829.351	467.535	0.999833	1018.2	456.764	0.994962
1498	747.206	469.136	0.999047	826.325	471.256	0.999648	1026.45	475.837	0.996224
1499	750.289	472.767	0.993662	828.21	473.782	0.9983	1005.79	485.116	0.99746
1500	752.123	472.007	0.997303	827.14	470.941	0.999655	1006.04	475.031	0.995205
1501	750.655	467.839	0.998858	823.446	464.665	0.999755	1019.64	457.716	0.985188
1502	746.846	465.614	0.99893	825.243	460.932	0.998923	1012.39	450.325	0.999233
1503	749.191	457.516	0.992943	827.607	459.47	0.998391	1013.78	456.436	0.995653
1504	747.328	452.052	0.999407	826.745	460.014	0.998565	1013.68	465.781	0.997563
1505	745.752	455.152	0.998087	821.848	464.012	0.999899	1020.16	481.749	0.988665
1506	744.856	455.594	0.996109	820.218	465.823	0.999958	1007.44	488.93	0.979469
1507	747.249	456.235	0.997867	820.557	463.858	0.999945	998.963	482.146	0.997339
1508	744.737	460.576	0.996869	819.853	457.635	0.999728	1000.68	472.224	0.983149
1509	741.969	454.562	0.998963	819.474	453.005	0.999959	1014.84	458.965	0.994427
1510	743.344	451.607	0.998952	818.601	450.658	0.999927	1008.86	450.561	0.996565
1511	749.671	451.589	0.996139	818.323	452.277	0.999876	1007.19	458.467	0.996317
1512	744.879	437.728	0.998812	819.244	454.693	0.999919	1009.38	470.887	0.997509
1513	741.164	442.382	0.999052	817.782	457.35	0.999752	1015.12	491.785	0.993719
1514	740.606	443.773	0.998852	815.722	459.984	0.999344	1012.4	502.27	0.99477
1515	749.186	449.708	0.99584	816.846	458.115	0.999759	990.813	488.743	0.99599
1516	736.218	447.619	0.998576	814.751	453.749	0.999787	995.451	482.526	0.993741
1517	738.903	441.547	0.997507	814.589	450.035	0.999801	1014.06	471.773	0.995108
1518	740.181	439.535	0.99811	817.631	446.268	0.999769	1000.88	462.757	0.991633
1519	745.138	430.043	0.997508	816.101	448.497	0.999313	999.858	468.461	0.995196
1520	740.851	428.635	0.998929	814.731	448.804	0.999613	996.369	478.191	0.981961
1521	738.108	433.089	0.999509	812.885	451.687	0.999759	1005.53	493.71	0.990076
1522	738.78	437.343	0.99954	813.991	455.358	0.999381	985.014	496.951	0.991626
1523	738.834	439.653	0.998958	814.297	454.22	0.99975	988.292	491.818	0.992604
1524	735.583	437.302	0.998776	812.035	450.343	0.999789	1007.72	476.733	0.996966
1525	738.668	432.634	0.999276	813.284	444.267	0.999166	993.318	468.982	0.995803
1526	737.889	422.529	0.99923	814.253	443.902	0.998718	992.453	473.54	0.989804
1527	736.254	425.742	0.99844	812.4	445.433	0.999403	1003.77	487.239	0.992136
1528	735.724	434.147	0.999202	810.612	450.649	0.999748	983.347	494.863	0.993603
1529	733.285	441.752	0.996286	810.914	450.207	0.999858	987.664	484.755	0.998277
1530	735.286	436.839	0.999218	810.534	444.774	0.998805	1008.61	468.153	0.992725
1531	736.26	430.86	0.997916	812.524	442.74	0.999035	977.972	467.085	0.991577
1532	738.212	425.969	0.999234	811.415	444.519	0.999027	982.877	474.258	0.993238
1533	734.649	435.785	0.998717	809.596	448.957	0.999542	984.71	486.411	0.996332
1534	734.649	445.357	0.995064	811.117	447.375	0.999646	984.214	480.442	0.992391
1535	734.099	431.761	0.998503	810.856	442.853	0.998286	1000.09	464.453	0.989098
1536	733.859	428.829	0.995259	812.423	439.95	0.999574	993.382	467.895	0.995392
1537	735.835	422.792	0.999326	809.286	444.41	0.998689	991.769	476.17	0.994299
1538	731.067	430.147	0.994612	805.634	447.895	0.999741	983.936	490.647	0.993231
1539	730.817	435.317	0.998631	805.827	449.724	0.999864	970.474	489.274	0.985613
1540	729.599	435.269	0.997635	804.563	443.985	0.999839	984.506	481.363	0.988095
1541	732.08	424.012	0.998063	804.335	439.989	0.99958	989.617	473.108	0.976184
1542	731.418	421.782	0.998562	804.756	438.951	0.999709	985.967	476.423	0.987345
1543	734.621	418.393	0.998923	804.787	443.045	0.999724	988.133	484.266	0.996347
1544	730.626	417.628	0.998677	802.447	443.907	0.999733	992.686	504.695	0.991892
1545	725.344	425.441	0.99699	797.801	441.884	0.998439	987.792	505.12	0.987437
1546	728.23	431.166	0.996776	800.012	443.183	0.999289	966.989	487.42	0.994281
1547	723.318	434.701	0.999104	800.423	441.5	0.999599	976.893	476.348	0.997102
1548	722.648	432.25	0.999356	797.509	437.899	0.99979	988.442	455.949	0.993118
1549	722.393	429.317	0.998787	797.725	432.374	0.99965	983.077	448.97	0.99843
1550	725.163	424.058	0.998043	796.408	434.685	0.997915	981.999	452.292	0.998408
1551	720.512	423.882	0.99887	795.03	440.386	0.999389	991.511	467.548	0.994082
1552	719.074	434.789	0.998712	795.379	445.777	0.998928	971.707	474.96	0.981374
1553	719.09	442.017	0.99793	796.783	446.027	0.998909	974.198	473.071	0.994728
1554	719.309	437.405	0.999049	794.076	441.365	0.999062	992.751	456.8	0.994606
1555	716.653	432.933	0.998985	795.397	441.578	0.997811	985.492	448.586	0.997398
1556	720.502	430.154	0.99937	795.577	441.315	0.998978	979.815	455.845	0.998133
1557	719.511	426.928	0.998675	796.119	442.664	0.998648	984.337	462.958	0.989517
1558	715.829	426.898	0.995692	792.569	446.028	0.998916	991.653	479.206	0.982685
1559	717.887	431.858	0.997484	791.114	451.033	0.999862	977.717	486.404	0.996187
1560	721.901	439.952	0.997366	793.35	449.235	0.9993	970.208	480.222	0.995981
1561	711.808	439.974	0.995864	790.479	444.964	0.999644	975.135	471.027	0.99465
1562	713.302	434.704	0.998287	789.048	441.755	0.99979	990.217	454.292	0.997206
1563	715.127	435.28	0.999181	793.701	436.142	0.999519	977.2	442.467	0.997486
1564	715.53	437.153	0.995934	787.061	441.927	0.9992	976.18	454.88	0.997186
1565	715.855	430.747	0.997406	789.864	445.354	0.999742	974.418	470.314	0.98373
1566	711.942	436.097	0.998714	788.104	450.356	0.999916	976.368	481.681	0.988914
1567	713.802	438.817	0.998599	789.75	451.943	0.999856	965.71	478.321	0.994945
1568	710.297	441.003	0.998741	787.042	446.984	0.999916	976.946	469.66	0.992252
1569	712.637	435.335	0.998827	787.898	444	0.999767	969.895	456.001	0.994321
1570	712.805	433.904	0.998634	788.55	442.815	0.999679	974.59	456.798	0.994071
1571	709.935	432.938	0.999459	788.82	446.075	0.999719	966.605	469.692	0.99567
1572	711.594	436.666	0.998823	786.012	450.806	0.999943	966.219	481.097	0.992979
1573	710.436	442.567	0.998562	787.325	452.557	0.999929	960.938	478.861	0.994024
1574	711.548	445.243	0.996138	783.25	447.777	0.999432	976.771	464.381	0.991083
1575	711.296	438.466	0.997997	783.699	443.23	0.999094	966.432	456.126	0.992158
1576	707.312	434.594	0.998516	785.384	445.361	0.99965	967.237	462.174	0.992597
1577	707.952	430.245	0.999113	783.283	446.963	0.999287	964.529	478.139	0.988312
1578	705.951	436.37	0.999606	782.213	451.892	0.999648	960.742	490.115	0.995658
1579	705.663	438.441	0.999237	781.49	454.08	0.999709	953.201	488.678	0.988868
1580	703.904	443.548	0.997526	779.133	449.344	0.999815	963.907	483.079	0.997371
1581	703.88	432.208	0.998974	780.009	445.203	0.998774	966.385	473.163	0.989836
1582	703.087	434.446	0.998706	780.728	444.214	0.999237	962.605	471.897	0.99242
1583	706.273	428.536	0.998362	780.136	445.637	0.998533	961.831	472.939	0.994221
1584	702.997	428.947	0.997726	778.453	446.928	0.999285	954.338	491.408	0.981248
1585	697.886	428.49	0.993738	773.687	450.514	0.999903	962.924	498.946	0.993638
1586	699.533	430.227	0.997373	773.022	450.05	0.999909	942.924	494.212	0.99465
1587	696.725	442.686	0.989823	774.1	450.357	0.999919	946.307	482.659	0.998407
1588	698.292	437.603	0.998752	772.752	446.696	0.999713	965.555	467.743	0.997046
1589	695.801	437.419	0.998399	772.645	443.726	0.99975	963.354	457.357	0.995992
1590	694.831	437.209	0.996261	772.912	444.301	0.999762	954.913	458.452	0.98594
1591	700.057	425.3	0.991827	774.134	445.411	0.999489	960.743	464.16	0.993182
1592	695.38	432.256	0.997949	769.689	448.606	0.999852	959.559	482.133	0.986242
1593	692.73	434.954	0.999404	767.706	450.848	0.999669	960.829	488.162	0.994145
1594	696.03	434.307	0.99684	769.73	453.494	0.999855	944.543	492.426	0.996477
1595	693.705	449.004	0.998722	768.266	453.211	0.999909	943.963	483.368	0.997975
1596	691.295	441.79	0.998973	768.43	450.188	0.999897	962.562	470.133	0.997847
1597	691.562	443.097	0.998887	769.099	447.468	0.999827	954.826	461.45	0.992806
1598	690.443	438.381	0.998045	770.328	447.67	0.999294	951.483	463.908	0.993407
1599	692.368	435.756	0.998513	769.059	451.129	0.999795	957.857	471.036	0.988465
1600	691.922	434.937	0.999622	765.678	453.469	0.999731	964.555	493.783	0.99704
1601	691.004	444.189	0.999393	767.782	458.721	0.999254	941.457	495.68	0.994621
1602	689.632	455.069	0.999416	767.713	456.901	0.999456	941.938	490.784	0.996773
1603	687.833	447.656	0.997774	763.879	453.676	0.999795	960.519	476.492	0.99434
1604	688.14	437.732	0.998916	766.949	449.345	0.999511	944.707	468.467	0.979128
1605	689.561	438.957	0.99897	765.624	447.081	0.999247	946.321	461.038	0.994496
1606	687.507	436.943	0.999183	762.175	449.599	0.999803	952.195	478.186	0.980415
1607	684.604	444.519	0.993975	761.671	454.646	0.999574	943.761	486.164	0.992029
1608	685.285	447.993	0.998802	762.475	455.355	0.999506	934.827	477.369	0.994967
1609	685.121	451.62	0.999306	758.707	450.919	0.999915	948.343	466.192	0.996641
1610	684.533	442.729	0.99576	759.383	446.204	0.999648	942.348	453.17	0.991326
1611	683.631	438.434	0.997099	758.848	444.788	0.999335	942.534	452.814	0.996744
1612	680.962	433.93	0.998335	757.702	447.415	0.999879	941.025	464.186	0.988171
1613	680.506	437.953	0.997869	756.029	451.626	0.999953	947.989	480.635	0.990389
1614	678.247	443.277	0.998371	755.54	453.6	0.999864	926.181	480.394	0.995373
1615	679.768	445.252	0.998333	753.646	447.562	0.999897	939.238	481.529	0.99683
1616	677.218	436.368	0.999144	752.294	446.09	0.999651	940.596	461.491	0.989203
1617	676.78	436.137	0.998591	754.565	441.382	0.999406	931.126	458.445	0.994193
1618	677.528	427.407	0.998967	753.368	445.761	0.999734	933.974	464.169	0.992571
1619	673.889	434.448	0.99951	748.963	448.298	0.999522	937.812	480.603	0.990341
1620	673.876	437.227	0.999371	749.342	446.583	0.998713	919.436	479.934	0.995039
1621	671.08	437.623	0.999044	748.292	445.438	0.998873	930.594	472.491	0.992783
1622	670.365	433.233	0.998896	748.364	441.84	0.998147	934.02	459.686	0.99661
1623	669.646	433.181	0.998385	748.224	442.776	0.998626	930.494	459.246	0.998287
1624	672.164	428.389	0.994597	748.443	443.138	0.998996	931.91	472.632	0.994459
1625	672.345	421.567	0.999108	744.635	444.29	0.998945	938.63	493.728	0.989287
1626	666.765	428.224	0.993173	741.775	447.625	0.999656	936.167	503.087	0.996269
1627	673.581	427.635	0.998624	742.876	449.547	0.999901	913.404	494.733	0.99598
1628	664.434	434.86	0.997847	742.984	448.498	0.999847	918.84	484.19	0.997783
1629	664.53	434.221	0.99477	740.156	441.149	0.999799	931.858	469.007	0.998375
1630	664.895	426.498	0.988786	743.849	431.511	0.998862	926.752	460.112	0.997064
1631	666.551	421.709	0.988533	740.696	437.171	0.999396	923.774	467.622	0.995522
1632	666.686	417.07	0.99698	737.825	442.328	0.999703	923.407	487.262	0.975579
1633	662.974	425.27	0.998177	737.839	447.043	0.999563	914.832	501.535	0.995063
1634	660.413	431.698	0.998785	737.23	447.993	0.999801	906.322	492.116	0.994424
1635	659.111	431.154	0.998447	733.683	442.579	0.999015	929.172	478.337	0.996181
1636	660.361	421.823	0.999617	735.256	443.617	0.998977	912.233	473.073	0.975226
1637	661.867	420.7	0.999489	734.669	443.318	0.998964	919.005	477.89	0.980536
1638	659.246	424.677	0.998937	731.422	445.954	0.999316	913.447	497.71	0.957551
1639	654.616	434.918	0.999245	731.486	446.988	0.999655	906.515	493.44	0.993917
1640	654.643	431.999	0.997622	729.771	444.081	0.998981	916.366	474.635	0.995319
1641	655.93	426.218	0.99917	731.555	440.922	0.999354	910.646	468.664	0.989846
1642	656.626	421.314	0.999542	729.962	443.931	0.997818	913.003	477.149	0.98846
1643	653.781	420.915	0.999088	725.456	446.598	0.999838	916.385	497.862	0.998144
1644	649.104	429.623	0.996224	723.036	448.319	0.999957	896.239	498.699	0.996442
1645	648.564	438.461	0.997822	723.054	448.02	0.999913	896.195	478.632	0.993768
1646	648.197	436.714	0.998456	721.186	444.506	0.999774	911.612	459.372	0.994615
1647	645.095	434.846	0.999201	720.037	439.949	0.998993	899.018	446.409	0.990522
1648	641.888	436.836	0.999316	720.181	440.568	0.999242	899.188	456.951	0.99275
1649	641.434	434.948	0.999536	716.771	449.162	0.999847	913.06	471.197	0.996398
1650	639.021	446.395	0.998175	718.003	453.965	0.999653	892.269	479.133	0.993877
1651	639.769	452.936	0.999258	717.066	451.451	0.999801	896.024	471.853	0.995561
1652	637.136	446.736	0.997619	714.624	448.007	0.999722	915.535	454.009	0.998562
1653	637.036	447.688	0.995958	715.661	448.86	0.998555	898.001	449.019	0.994779
1654	636.34	446.034	0.997247	715.222	450.478	0.999704	896.687	457.284	0.995483
1655	638.233	442.055	0.995004	715.972	454.965	0.999676	892.667	470.545	0.98974
1656	633.945	445.966	0.995232	711.49	458.134	0.999531	907.091	483.141	0.995326
1657	634.69	446.564	0.99768	710.65	462.223	0.999588	893.305	494.934	0.984086
1658	637.98	458.161	0.996703	710.357	460.103	0.999665	888.258	482.293	0.996518
1659	632.146	451.89	0.998599	707.968	456.045	0.999827	894.77	468.865	0.994279
1660	631.855	450.789	0.999013	707.137	453.694	0.999959	903.332	456.962	0.990694
1661	632.554	452.513	0.996835	709.357	453.266	0.999573	892.656	452.943	0.99722
1662	631.711	450.147	0.997223	708.564	457.182	0.999533	892.46	462.45	0.989896
1663	629.88	449.28	0.999398	708.175	459.816	0.999878	887.16	477.175	0.991645
1664	626.192	454.468	0.999577	703.615	463.043	0.999581	889.318	483.831	0.98408
1665	627.015	457.911	0.998987	705.551	464.854	0.999875	881.216	486.883	0.9954
1666	626.677	462.021	0.999343	704.035	463.094	0.999401	883.075	481.206	0.996131
1667	622.668	458.497	0.998254	700.687	461.724	0.998787	901.843	467.856	0.994595
1668	624.041	455.871	0.998349	700.681	458.599	0.998918	888.576	458.884	0.991962
1669	624.212	451.43	0.999131	700.058	460.086	0.998609	884.501	458.232	0.995689
1670	623.346	452.505	0.999434	700.068	463.039	0.998106	884.765	465.817	0.996308
1671	620.987	457.082	0.997153	698.123	465.804	0.999817	892.664	482.817	0.996692
1672	620.2	461.617	0.996959	695.984	470.165	0.999593	884.144	489.676	0.989999
1673	619.085	462.772	0.997506	697.901	469.829	0.999429	880.182	484.397	0.994632
1674	620.283	465.56	0.999256	694.513	467.327	0.999918	876.291	476.263	0.983215
1675	616.937	464.754	0.998569	693.765	464.332	0.999918	888.589	462.932	0.984918
1676	619.569	459.844	0.995921	693.693	461.224	0.999394	876.801	453.476	0.995914
1677	617.508	458.354	0.99706	692.286	463.666	0.999435	879.474	451.402	0.994921
1678	616.76	460.715	0.998201	693.63	464.481	0.99988	889.099	463.145	0.971834
1679	616.244	467.08	0.999187	694.257	469.702	0.999851	881.352	475.174	0.988398
1680	617.741	471.563	0.998326	694.127	469.077	0.999835	873.864	467.998	0.995319
1681	616.25	466.829	0.999097	691.103	463.786	0.999867	870.907	452.852	0.979164
1682	615.285	456.441	0.996891	690.321	455.418	0.999899	874.369	441.586	0.993515
1683	615.499	456.673	0.997641	691.078	455.652	0.999733	874.23	444.195	0.992908
1684	613.972	454.907	0.99933	690.313	456.445	0.999889	873.832	456.373	0.991882
1685	613.39	459.8	0.999493	691.327	461.799	0.999733	869.71	467.639	0.997474
1686	612.89	461.966	0.999066	690.141	460.18	0.999772	865.006	460.874	0.994769
1687	613.345	459.491	0.999377	686.367	455.799	0.99969	883.451	441.062	0.997545
1688	610.009	452.806	0.999064	686.574	449.012	0.99974	869.954	433.865	0.998378
1689	610.451	448.861	0.999321	687.162	449.049	0.999553	870.111	443.23	0.995243
1690	608.879	447.853	0.999057	686.466	451.519	0.99982	876.889	455.681	0.990572
1691	609.166	454.886	0.999435	686.582	456.234	0.999184	866.953	466.797	0.994887
1692	608.707	456.534	0.997407	686.109	456.541	0.999309	861.878	464.813	0.995708
1693	607.16	451.99	0.999289	683.447	451.908	0.99982	870.841	454.859	0.991272
1694	607.583	449.102	0.999114	682.633	446.909	0.99924	877.074	442.998	0.992784
1695	606.724	441.747	0.99637	683.457	446.751	0.998548	868.108	439.304	0.998202
1696	606.042	439.839	0.997887	683.994	446.412	0.998988	869.075	448.429	0.997159
1697	606.032	440.129	0.998349	683.271	449.068	0.99982	875.833	464.331	0.992788
1698	602.297	442.306	0.993865	679.805	453.478	0.999736	872.626	475.432	0.986586
1699	604.782	445.755	0.994847	682.221	453.852	0.999605	855.456	480.35	0.988852
1700	604.722	449.921	0.998935	679.876	452.427	0.999529	858.825	468.566	0.996519
1701	602.467	444.222	0.994923	677.277	446.698	0.999821	872.518	453.702	0.993703
1702	601.423	440.603	0.997788	677.521	444.269	0.999824	871.734	447.463	0.996527
1703	605.863	436.18	0.998996	676.651	441.642	0.99943	864.181	441.375	0.995013
1704	602.348	434.326	0.998902	676.686	445.499	0.999594	864.195	453.139	0.997931
1705	601.413	434.41	0.99884	677.843	447.412	0.999632	856.607	469.371	0.963138
1706	599.672	434.951	0.998953	676.118	449.94	0.999926	873.236	477.928	0.984442
1707	600.558	437.5	0.997954	675.265	451.629	0.999914	855.151	481.891	0.996137
1708	598.647	442.535	0.99795	675.364	449.282	0.999953	851.918	473.644	0.996965
1709	598.548	440.585	0.997973	675.229	445.709	0.999826	865.301	462.962	0.984911
1710	600.763	437.525	0.997449	676.126	439.732	0.999823	861.472	450.576	0.997013
1711	600.592	431.296	0.996147	675.818	436.815	0.99968	859.199	449.163	0.996744
1712	600.3	430.814	0.997795	675.591	443.327	0.999868	861.626	464.447	0.986861
1713	598.854	436.991	0.999587	674.991	449.334	0.999957	842.263	478.169	0.987338
1714	596.892	441.967	0.998731	674.831	446.977	0.999817	854.648	472.735	0.989398
1715	597.118	434.329	0.999503	674.108	442.529	0.999791	861.708	456.666	0.988092
1716	597.783	430.358	0.997999	675.234	442.316	0.999571	858.497	459.026	0.985896
1717	599.075	428.467	0.998042	675.164	445.32	0.999797	855.546	471.648	0.984166
1718	596.739	426.16	0.999178	669.831	447.049	0.999141	858.275	485.723	0.991224
1719	595.408	436.236	0.999117	670.574	448.697	0.998541	841.358	491.684	0.994031
1720	592.886	440.223	0.99912	669.446	445.771	0.99904	851.578	484.238	0.998206
1721	590.798	433.723	0.998307	668.282	442.655	0.998976	863.046	466.164	0.991045
1722	591.86	427.278	0.998676	668.855	440.25	0.999722	843.606	460.597	0.978779
1723	594.744	425.781	0.998698	668.277	442.206	0.998297	851.964	468.692	0.998036
1724	591.689	423.43	0.998879	666.152	444.373	0.999165	855.168	487.735	0.990655
1725	589.858	427.741	0.994132	664.908	448.327	0.999281	848.941	499.991	0.991738
1726	587.688	433.547	0.999193	665.588	448.561	0.99941	835.698	487.883	0.99612
1727	586.464	429.91	0.997184	662.81	444.658	0.999617	850.052	478.472	0.991454
1728	591.329	423.841	0.997461	662.624	439.244	0.999774	841.929	463.57	0.97375
1729	591.301	418.994	0.998669	662.919	439.296	0.999627	838.124	468.095	0.990797
1730	585.198	427.021	0.997412	660.981	441.871	0.999793	825.291	482.407	0.99604
1731	580.84	435.203	0.999476	657.79	440.356	0.999864	827.162	468.346	0.567888
1732	580.013	427.283	0.999516	655.27	438.235	0.999801	833.997	456.367	0.965354
1733	578.566	422.716	0.999474	654.926	439.087	0.999571	837.94	459.879	0.992809
1734	580.165	420.774	0.999476	654.493	439.564	0.999569	834.007	469.375	0.989152
1735	576.768	421.351	0.999473	651.398	440.453	0.999668	842.093	489.507	0.98223
1736	574.805	421.602	0.998901	646.921	441.84	0.998795	833.096	497.249	0.994793
1737	573.441	424.576	0.995077	650.148	443.374	0.998854	818.387	489.907	0.994603
1738	571.636	429.857	0.995565	647.944	440.282	0.999107	820.402	478.072	0.994751
1739	568.891	423.219	0.997179	643.936	434.486	0.999956	836.979	457.57	0.995615
1740	568.124	423.451	0.99728	644.027	429.778	0.999807	824.685	449.46	0.996388
1741	569.446	421.167	0.998736	643.657	430.896	0.999769	821.035	456.799	0.994831
1742	567.32	415.179	0.997708	641.203	434.868	0.999842	824.507	463.468	0.979437
1743	563.939	416.925	0.999432	639.003	435.049	0.999858	831.493	488.323	0.994916
1744	561.747	419.969	0.999483	638.578	438.978	0.998765	812.178	488.361	0.982177
1745	562.223	421.43	0.999569	638.193	438.448	0.999217	808.488	482.793	0.995437
1746	560.499	421.346	0.999335	634.696	433.435	0.999767	829.088	469.319	0.995693
1747	563.812	414.977	0.998652	634.909	428.664	0.998509	815.178	466.52	0.980984
1748	565.721	414.169	0.997046	633.947	425.993	0.998581	813.55	464.532	0.993255
1749	567.274	412.97	0.995158	634.272	427.54	0.998031	811.342	475.831	0.992818
1750	566.068	411.068	0.996275	630.665	432.712	0.999803	827.292	494.146	0.975102
1751	558.354	411.798	0.997195	627.978	434.43	0.999936	815.398	500.087	0.994241
1752	552.943	419.429	0.998111	628.368	433.618	0.999695	797.888	493.236	0.978614
1753	553.111	421.181	0.998342	626.59	431.517	0.999745	796.047	480.457	0.993578
1754	551.877	415.295	0.991004	625.87	426.339	0.99983	811.42	468.535	0.99333
1755	558.133	410.119	0.994333	626.876	421.663	0.999746	804.331	459.758	0.993036
1756	559.708	413.203	0.995391	624.14	420.74	0.999825	806.067	459.378	0.997018
1757	562.502	406.404	0.932122	623.977	424.045	0.999778	804.239	467.862	0.997999
1758	557.273	410.033	0.98234	621.232	427.982	0.999037	808.921	488.613	0.97707
1759	549.99	413.69	0.931185	622.368	430.349	0.997411	783.545	488.196	0.985163
1760	547.453	418.385	0.997493	620.778	426.455	0.998782	790.276	490.61	0.997444
1761	545.971	411.945	0.904566	618.475	424.657	0.999263	809.229	476.492	0.992817
1762	555.402	409.49	0.993391	618.612	422.088	0.999212	789.932	471.406	0.99537
1763	565.951	404.419	0.923824	619.071	423.962	0.999562	795.463	477.372	0.989914
1764	547.391	390.983	0.319576	614.233	424.951	0.999637	797.4	497.246	0.976814
1765	549.099	413.216	0.783176	612.897	427.298	0.999439	773.695	484.698	0.995795
1766	547.021	417.283	0.897675	610.455	423.586	0.9998	782.028	472.666	0.976502
1767	550.339	416.262	0.180036	609.239	420.649	0.999945	791.712	457.47	0.989211
1768	542.596	413.718	0.699184	607.43	420.153	0.999832	791.057	453.945	0.996369
1769	534.114	419	0.889713	607.096	424.299	0.999561	786.821	461.363	0.995847
1770	532.554	414.099	0.996755	603.801	426.405	0.99885	791.915	479.942	0.984852
1771	536.56	424.533	0.813476	603.452	430.56	0.999205	770.812	482.482	0.997093
1772	534.844	431.869	0.94437	601.623	428.682	0.998192	772.816	474.376	0.996053
1773	532.196	425.596	0.934729	598.703	425.395	0.999634	793.255	461.402	0.979449
1774	535.643	425.374	0.728944	596.03	424.427	0.999667	776.164	449.574	0.994469
1775	527.516	415.937	0.957927	596.926	425.671	0.999487	776.664	455.816	0.989424
1776	525.356	411.383	0.992327	596.504	429.039	0.999828	779.138	467.018	0.989069
1777	523.684	415.428	0.969841	593.434	431.983	0.999915	783.378	488.753	0.990668
1778	537.696	425.217	0.935327	590.624	433.626	0.999418	767.932	490.184	0.977438
1779	526.438	426.347	0.976062	591.768	434.851	0.999496	764.955	481.925	0.994907
1780	539.669	428.106	0.896224	590.28	430.011	0.998691	766.17	469.283	0.99134
1781	532.388	432.777	0.990851	589.409	427.441	0.999047	782.167	460.326	0.982124
1782	519.809	420.802	0.995282	590.529	425.248	0.999216	770.593	452.778	0.998293
1783	515.613	414.163	0.993011	589.71	426.08	0.999495	771.05	459.142	0.995161
1784	522.509	422.794	0.705586	589.734	430.206	0.999101	769.439	469.471	0.99153
1785	508.6	413.894	0.991806	585.853	433.596	0.999629	776.513	486.039	0.992479
1786	497.757	451.016	0.00970936	584.142	436.77	0.999399	763.655	490.436	0.980721
1787	516.558	434.533	0.386968	585.419	437.215	0.999367	753.038	483.953	0.996022
1788	530.623	433.474	0.93422	582.028	434.575	0.999915	756.478	481.134	0.888869
1789	520.411	433.053	0.873371	581.95	432.672	0.999858	776.26	469.378	0.990381
1790	510.683	420.434	0.996123	585.89	428.999	0.999155	761.406	461.994	0.980438
1791	509.446	414.71	0.993434	582.627	430.733	0.99964	759.229	472.426	0.99274
1792	506.105	415.924	0.900037	579.594	435.326	0.999979	761.283	491.717	0.984513
1793	504.556	415.589	0.994397	577.628	439.839	0.999737	758.829	501.343	0.97026
1794	519.122	445.322	0.893768	579.393	440.897	0.999587	746.347	483.978	0.996798
1795	501.623	432.96	0.263931	575.657	435.838	0.999888	761.905	474.533	0.982349
1796	503.781	429.176	0.365159	575.171	431.84	0.99944	753.008	460.343	0.995491
1797	500.741	413.258	0.948294	575.033	432.596	0.99902	753.004	463.403	0.98297
1798	497.36	412.874	0.9974	573.264	436.482	0.999874	751.835	474.109	0.984742
1799	493.991	414.136	0.99651	571.9	440.458	0.999585	750.395	489.807	0.957833
1800	528.032	444.429	0.569984	570.109	442.837	0.998735	732.962	485.546	0.985936
1801	498.358	443.293	0.851118	570.906	440.147	0.999466	748.232	481.878	0.816194
1802	503.265	444.253	0.110927	566.095	438.275	0.999851	754.17	466.075	0.996163
1803	500.09	438.658	0.196355	567.535	435.645	0.999335	742.131	460.779	0.983149
1804	489.409	419.583	0.282726	564.781	440.384	0.999662	747.208	469.171	0.996518
1805	487.955	417.56	0.998524	564.258	442.611	0.999892	754.957	486.563	0.996965
1806	494.162	428.989	0.244408	562.727	447.327	0.99983	737.654	496.06	0.964843
1807	490.002	438.652	0.0712298	563.753	447.092	0.999824	734.951	487.864	0.97642
1808	481.698	425.123	0.961999	559.693	441.827	0.999491	749.769	473.679	0.972281
1809	487.667	432.345	0.0185228	560.299	438.421	0.999744	727.596	467.662	0.988459
1810	482.031	428.289	0.341537	560.508	440.584	0.999432	735.831	468.083	0.990572
1811	479.449	420.118	0.998657	557.72	441.764	0.998902	743.822	482.157	0.984074
1812	475.134	429.796	0.997173	554.643	447.245	0.999763	727.697	490.359	0.991671
1813	476.042	448.098	0.961032	554.236	445.221	0.998584	723.752	479.839	0.982072
1814	473.522	436.881	0.996334	550.735	444.881	0.999656	744.048	461.226	0.994096
1815	473.526	434.33	0.998277	551.996	445.512	0.993185	730.768	458.383	0.982065
1816	472.852	433.616	0.997372	550.761	447.399	0.999767	736.697	465.915	0.97662
1817	470.132	445.003	0.989345	552.007	455.016	0.99957	722.641	478.047	0.993354
1818	469.575	451.411	0.996274	549.376	447.369	0.999884	730.873	466.747	0.990173
1819	468.744	441.906	0.994543	547.711	444.775	0.999839	738.328	447.867	0.994444
1820	470.289	438.014	0.998968	548.528	441.951	0.999599	724.165	448.136	0.957327
1821	467.69	437.601	0.999407	548.285	448.107	0.999861	729.671	454.087	0.990438
1822	463.072	444.021	0.995897	544.265	452.771	0.999958	738.478	472.068	0.988545
1823	464.426	446.193	0.954592	545.891	456.179	0.999721	715.518	473.717	0.986041
1824	463.502	452.372	0.984871	545.307	453.02	0.999927	721.653	470.027	0.995974
1825	463.454	441.388	0.990203	541.272	449.194	0.999797	738.541	451.176	0.997761
1826	460.194	443.308	0.98323	542.997	446.438	0.99879	722.146	441.9	0.996403
1827	457.491	444.187	0.987801	542.48	447.05	0.998828	723.459	449.526	0.995203
1828	459.74	439.616	0.99743	540.935	451.423	0.999708	721.126	459.619	0.996867
1829	456.449	443.298	0.993101	537.89	457.453	0.999113	731.36	480.483	0.988465
1830	457.012	445.873	0.913958	539.252	463.714	0.999726	719.078	488.808	0.986657
1831	455.246	457.512	0.965982	539.422	459.733	0.999178	713.243	481.853	0.994837
1832	452.849	457.888	0.998413	534.391	457.449	0.99957	718.578	470.427	0.987509
1833	457.928	441.41	0.816775	532.17	454.243	0.999963	729.021	458.548	0.985132
1834	456.342	447.181	0.857017	532.207	450.616	0.999931	712.561	450.609	0.995234
1835	451.958	445.953	0.997665	531.519	453.638	0.999925	712.211	456.717	0.989347
1836	449.964	445.32	0.997815	531.502	456.932	0.999796	716.571	469.253	0.986509
1837	447.947	454.233	0.999346	531.346	464.609	0.999952	717.723	483.106	0.988491
1838	449.794	454.362	0.997015	532.865	466.608	0.999958	706.716	480.061	0.984022
1839	450.792	456.303	0.953592	530.761	460.819	0.99986	713.452	473.01	0.953357
1840	448.933	456.862	0.983092	528.024	456.202	0.999669	717.728	461.554	0.97849
1841	445.415	449.967	0.998644	527.6	457.835	0.99918	708.701	456.799	0.987836
1842	447.63	446.737	0.890047	529.007	459.027	0.999588	708.968	458.807	0.995882
1843	444.204	452.809	0.999338	525.563	460.09	0.999111	712.044	470.692	0.982134
1844	442.74	450.499	0.998405	525.952	464.784	0.999176	721.996	484.081	0.993835
1845	442.791	453.461	0.993721	526.329	466.822	0.999757	702.952	488.047	0.994416
1846	442.331	459.957	0.994899	524.331	464.908	0.999803	702.975	477.522	0.990064
1847	440.281	452.016	0.996087	520.086	459.424	0.999682	710.625	457.562	0.990436
1848	438.786	457.236	0.967243	516.417	455.967	0.999789	704.017	451.412	0.991658
1849	438.968	452.689	0.997712	516.961	455.879	0.999715	698.904	449.255	0.996732
1850	439.057	448.697	0.987661	518.606	460.834	0.99984	701.401	456.492	0.988904
1851	435.571	452.227	0.998682	516.703	464.543	0.999954	712.84	478.29	0.97094
1852	437.055	459.854	0.996342	519.141	468.868	0.9999	693.998	486.484	0.996866
1853	434.536	468.441	0.999638	516.697	466.491	0.999977	696.404	480.055	0.985883
1854	431.789	460.293	0.994438	511.223	464.22	0.999847	706.824	458.433	0.996092
1855	432.589	454.376	0.913885	511.928	463.393	0.994129	693.518	449.031	0.987962
1856	427.827	455.327	0.995553	514.475	461.061	0.999848	694.644	453.821	0.993431
1857	426.203	461.386	0.994854	509.938	463.867	0.999559	705.138	467.874	0.990211
1858	429.323	465.796	0.998902	511.815	468.582	0.99989	684.04	474.786	0.988418
1859	426.307	467.094	0.99592	509.23	463.438	0.999737	691.853	467.032	0.99362
1860	425.405	459.272	0.994477	506.89	457.127	0.997688	698.918	446.026	0.971936
1861	425.757	457.046	0.991469	508.66	455.682	0.999097	684.285	444.142	0.991917
1862	424.176	449.487	0.996552	505.883	459.069	0.998288	686.713	453.933	0.990917
1863	421.572	451.759	0.99902	507.014	459.348	0.998591	679.646	467.702	0.957367
1864	420.165	452.259	0.999547	503.431	462.784	0.99908	695.953	478.284	0.987108
1865	420.588	455.512	0.99637	501.425	460.474	0.99974	676.327	481.797	0.993533
1866	418.353	455.295	0.997401	502.105	461.312	0.999754	674.287	474.394	0.996744
1867	415.388	451.912	0.998818	499.699	456.732	0.999849	687.704	459.672	0.987836
1868	416.032	448.828	0.99477	500.584	452.285	0.999545	685.79	453.833	0.992057
1869	420.029	442.061	0.998113	499.656	450.858	0.999848	677.954	454.721	0.994942
1870	418.371	437.581	0.999268	495.954	452.387	0.999928	682.442	459.418	0.992464
1871	415.068	441.031	0.997368	494.389	456.969	0.999421	688.941	483.137	0.994871
1872	412.737	448.014	0.998882	497.791	461.069	0.999724	669.088	489.304	0.985379
1873	412.715	453.601	0.999457	495.024	457.474	0.999516	668.44	486.087	0.995937
1874	409.925	443.927	0.99502	488.053	452.673	0.99987	685.212	471.266	0.9943
1875	412.302	435.822	0.998926	490.165	448.3	0.999424	674.145	463.949	0.993451
1876	407.445	435.164	0.999033	486.693	447.102	0.999406	672.075	460.835	0.991861
1877	408.883	431.735	0.997818	487.967	446.545	0.999763	672.315	465.976	0.992355
1878	405.802	433.03	0.999185	484.009	448.83	0.999976	678.712	485.152	0.994756
1879	404.091	436.394	0.999173	483.874	454.377	0.999755	669.712	494.184	0.974719
1880	405.075	439.488	0.998401	482.712	450.371	0.999902	659.73	485.337	0.996054
1881	402.481	441.27	0.998426	482.179	446.617	0.99994	661.662	473.777	0.979741
1882	400.248	431.393	0.998818	480.15	439.375	0.999907	675.666	457.965	0.995536
1883	402.977	424.677	0.996222	480.447	433.424	0.99984	662.193	449.959	0.996485
1884	403.214	420.808	0.999619	479.722	436.464	0.999804	660.835	459.851	0.996366
1885	402.557	420.743	0.999668	476.982	439.184	0.999875	660.434	478.977	0.989241
1886	398.955	425.157	0.99666	476.827	441.953	0.998536	657.356	485.657	0.982566
1887	400.315	426.125	0.998038	477.19	442.189	0.999393	647.774	481.669	0.993577
1888	398.952	425.257	0.991727	474.367	435.459	0.999929	668.68	471.138	0.987192
1889	398.767	416.809	0.997252	475.167	430.463	0.999764	660.595	461.494	0.991871
1890	395.701	415.386	0.998483	475.472	430.021	0.999005	656.885	461.109	0.996179
1891	397.313	410.091	0.993855	475.433	429.268	0.999654	653.397	473.71	0.986477
1892	395.626	411.999	0.985362	469.647	433.278	0.99996	663.043	493.544	0.985954
1893	394.362	408.29	0.982954	467.784	434.419	0.99993	650.919	495.61	0.829371
1894	391.448	415.101	0.997054	467.089	432.104	0.999926	634.764	476.274	0.981727
1895	387.402	416.304	0.997664	466.698	428.238	0.999943	651.48	466.224	0.990894
1896	386.095	409.018	0.994053	464.45	421.396	0.999959	651.938	458.509	0.987737
1897	389.269	405.481	0.994183	465.415	419.431	0.999953	645.856	452.291	0.997415
1898	384.985	398.63	0.996189	463.766	419.118	0.999947	646.048	460.151	0.995149
1899	384.954	393.344	0.996306	461.595	422.853	0.999881	643.558	471.4	0.961505
1900	382.327	398.761	0.997948	459.794	426.372	0.998428	645.769	486.784	0.990828
1901	383.582	402.611	0.997633	456.172	426.083	0.998235	628.711	487.478	0.986976
1902	384.167	401.635	0.994118	459.817	426.063	0.999164	626.849	479.61	0.968181
1903	378.142	400.306	0.996132	457.586	421.663	0.999834	644.119	472.683	0.993288
1904	378.481	397.556	0.994341	457.817	417.002	0.999857	645.375	465.059	0.992856
1905	380.761	393.501	0.988022	457.725	416.138	0.999824	639.553	460.968	0.979841
1906	382.737	385.31	0.973846	458.012	417.405	0.999905	638.521	470.95	0.993522
1907	379.053	390.935	0.99601	453.761	421.009	0.999949	638.875	490.738	0.983324
1908	377.445	395.391	0.990267	452.408	424.173	0.999817	618.067	486.847	0.686731
1909	374.072	400.779	0.999047	454.404	422.327	0.999922	623.653	484.175	0.992602
1910	374.277	395.296	0.993453	451.883	417.896	0.999969	640.416	469.717	0.986355
1911	376.219	392.709	0.994391	452.701	413.735	0.999779	630.093	459.039	0.993449
1912	374.491	388.313	0.9984	451.563	415.098	0.999761	626.507	471.756	0.992786
1913	372.978	385.595	0.998028	448.492	415.543	0.999869	630.062	486.471	0.984332
1914	368.228	388.465	0.99917	445.306	419.06	0.999758	621.694	491.707	0.588151
1915	366.919	392.537	0.997615	445.859	418.705	0.999732	611.394	480.603	0.989112
1916	363.745	394.812	0.994693	443.896	414.278	0.999573	631.133	468.799	0.990513
1917	365.139	389.144	0.997117	441.714	409.013	0.999655	623.513	456.404	0.835025
1918	366.52	385.301	0.998082	442.586	407.7	0.99973	616.37	458.864	0.981515
1919	365.184	382.814	0.997311	441.298	411.07	0.999476	621.918	467.922	0.988692
1920	359.402	383.019	0.995296	436.304	414.7	0.999874	620.052	485.929	0.98004
1921	359.387	389.789	0.997288	435.325	416.963	0.999808	596.4	489.966	0.967535
1922	357.092	389.527	0.999313	435.379	414.207	0.99991	605.971	482.679	0.985507
1923	356.05	384.21	0.99861	434.334	409.867	0.999819	621.968	472.87	0.977634
1924	358.763	380.311	0.997977	433.923	405.431	0.999922	607.923	464.106	0.973832
1925	360.468	371.975	0.998768	434.465	407.522	0.99984	609.406	474.407	0.995326
1926	354.512	373.474	0.999221	429.42	409.479	0.999589	607.908	495.044	0.980928
1927	350.304	385.542	0.998389	427.436	413.842	0.998646	586.188	480.79	0.907711
1928	344.268	389.099	0.998753	424.176	409.232	0.999545	603.836	465.875	0.937351
1929	342.631	386.568	0.995848	422.495	403.426	0.99991	609.693	454.314	0.993045
1930	344.484	384.59	0.986226	420.786	404.914	0.999923	604.995	448.845	0.99327
1931	343.66	380.39	0.996851	420.722	406.355	0.999924	601.143	457.719	0.973198
1932	338.618	382.971	0.998874	416.153	410.043	0.999708	606.072	475.798	0.965013
1933	341.176	387.222	0.998075	417.801	411.369	0.999556	582.433	475.104	0.988236
1934	339.718	392.788	0.996941	417.027	412.257	0.999882	588.883	469.403	0.995701
1935	334.417	382.623	0.928516	413.392	406.806	0.999915	606.424	452.108	0.994578
1936	335.434	385.611	0.998407	414.459	403.481	0.999859	593.691	442.897	0.997555
1937	333.621	380.817	0.995372	413.64	406.1	0.999829	595.304	451.993	0.998282
1938	334.305	378.39	0.996632	413.07	408.234	0.999821	591.803	461.192	0.981287
1939	327.935	378.048	0.984536	408.465	410.992	0.999556	599.254	481.836	0.993495
1940	337.057	386.385	0.992623	407.216	412.619	0.999683	580.163	487.074	0.995133
1941	335.61	389.202	0.998072	406.723	415.052	0.999647	576.023	478.825	0.987931
1942	326.408	393.721	0.996928	405.634	410	0.999815	590.261	466.554	0.372211
1943	324.772	386.217	0.999158	404.865	406.155	0.999952	598.607	458.525	0.988472
1944	331.564	385.629	0.997153	406.236	402.985	0.999944	589.333	450.508	0.997083
1945	339.022	377.311	0.996947	405.328	404.681	0.999941	583.987	461.187	0.985962
1946	329.695	374.628	0.991215	405.281	409.035	0.999769	582.248	471.148	0.851831
1947	326.495	373.178	0.997174	402.557	410.613	0.999785	590.094	491.645	0.986885
1948	328.602	380.494	0.982592	401.696	412.829	0.999623	547.428	402.222	0.636629
1949	332.914	383.34	0.987235	401.337	413.005	0.999818	565.959	495.869	0.975642
1950	322.845	378.349	0.880108	400.859	407.856	0.999911	581.45	482.919	0.538498
1951	323.585	376.431	0.997993	400.537	405.253	0.999957	589.583	474.167	0.961073
1952	325.536	375.469	0.997752	402.868	402.988	0.999984	576.996	461.807	0.989555
1953	326.613	372.749	0.997801	401.796	404.086	0.999971	576.359	474.19	0.996405
1954	319.464	373.309	0.995651	397.628	408.357	0.99987	566.228	492.671	0.968507
1955	318.906	373.659	0.919858	395.641	410.139	0.99917	563.358	508.521	0.862933
1956	322.189	382.615	0.992126	394.758	409.776	0.999247	559.83	479.824	0.990651
1957	318.918	377.637	0.951738	391.878	405.172	0.999851	583.811	464.688	0.503761
1958	315.193	377.783	0.994659	392.541	399.945	0.999713	580.124	448.956	0.979453
1959	314.878	377.127	0.995007	390.573	400.644	0.999963	573.409	452.376	0.99545
1960	314.644	372.419	0.998207	388.838	402.958	0.999966	569.34	462.659	0.978082
1961	306.233	378.158	0.995219	384.424	406.547	0.999932	576.509	486.392	0.802352
1962	294.471	373.255	0.512097	382.515	410.939	0.999028	565.897	505.586	0.0767292
1963	305.196	374.856	0.962346	379.871	409.255	0.997905	547.152	485.322	0.469499
1964	290.763	382.229	0.544158	381.973	408.712	0.999734	547.835	478.073	0.0229106
1965	298.024	378.532	0.983088	378.634	404.158	0.999927	569.545	466.342	0.993217
1966	302.907	381.489	0.985693	380.648	399.587	0.9999	565.923	453.922	0.998059
1967	304.657	370.55	0.999388	379.848	401.512	0.999871	560.205	460.291	0.996306
1968	297.181	372.943	0.984695	378.459	405.792	0.999901	554.233	516.193	0.457538
1969	293.829	372.871	0.994875	374.111	408.87	0.999559	553.803	500.753	0.811644
1970	302.484	378.738	0.983705	375.088	411.271	0.998899	535.177	487.175	0.0834709
1971	291.882	381.454	0.998499	373.962	407.798	0.999943	555.426	507.822	0.167077
1972	299.325	373.82	0.997238	373.937	402.473	0.999957	563.048	476.062	0.992219
1973	302.595	369.559	0.998618	375.351	401.748	0.999915	549.81	466.072	0.972163
1974	299.784	366.108	0.989523	374.754	403.385	0.999962	552.553	478.36	0.961837
1975	294.091	371.418	0.995388	367.471	406.783	0.999879	555.102	506.53	0.818324
1976	291.765	380.008	0.984943	366.547	410.277	0.999288	531.349	478.348	0.97155
1977	281.586	377.427	0.983795	363.425	406.676	0.999825	540.757	461.299	0.207334
1978	273.315	375.191	0.982641	360	402.029	0.999912	554.396	448.499	0.857331
1979	275.126	374.423	0.994923	356.884	401.855	0.999948	544.234	441.463	0.989658
1980	276.065	370.75	0.998099	356.851	401.694	0.999947	537.352	452.846	0.989966
1981	262.133	382.783	0.987264	351.89	406.933	0.99987	539.008	467.498	0.980085
1982	268.664	384.842	0.992648	349.679	410.81	0.997691	540.32	480.932	0.444579
1983	267.537	372.955	0.853985	350.189	413.599	0.99918	518.908	471.053	0.992179
1984	273.577	386.798	0.874209	347.391	414.383	0.99924	525.536	467.613	0.977906
1985	265.711	395.717	0.991213	341.882	409.689	0.999758	535.319	446.898	0.806898
1986	263.741	392.767	0.99445	342.341	404.941	0.999856	529.625	440.881	0.993546
1987	263.222	384.386	0.995698	340.723	405.956	0.999933	528.767	441.002	0.997083
1988	259.804	384.615	0.996948	341.928	409.273	0.999698	526.567	450.251	0.993209
1989	256.932	388.567	0.999503	337.905	414.506	0.999791	535.846	474.013	0.993024
1990	258.484	397.778	0.996692	338.654	418.602	0.999948	510.098	474.481	0.993523
1991	256.793	402.47	0.999027	338.518	416.326	0.999954	523.286	473.365	0.983604
1992	258.167	398.091	0.994722	336.659	412.35	0.99984	536.321	451.299	0.992268
1993	260.084	392.888	0.99802	339.178	408.744	0.999489	520.05	440.681	0.983799
1994	258.669	390.973	0.998066	338.995	410.836	0.999766	521.443	453.41	0.988531
1995	253.983	391.636	0.997439	333.521	414.992	0.999547	532.157	477.573	0.946208
1996	256.349	400.55	0.995432	331.316	419.503	0.999676	515.5	479.234	0.973025
1997	253.032	403.602	0.998347	331.156	418.775	0.999719	506.103	474.292	0.986769
1998	247.142	402.386	0.996353	329.621	417.079	0.999787	516.467	454.422	0.962244
[truncated: 1,484 more rows]

## Sheet: PPO Agent Test Run Actions
Steps	Actions (Tail Stroke Time in ms)
1	170
2	170
3	110
4	170
5	140
6	140
7	140
8	140
9	140
10	140
11	140
12	170
13	140
14	140
15	140
16	170
17	170
18	140
19	170
20	140
21	140
22	170
23	170
24	170
25	110
26	130
27	130
28	140
29	140
30	140
31	140
32	140
33	140
34	170
35	170
36	170
37	170
38	170
39	170
40	140
41	140
42	140
43	130
44	170
45	110
46	170
47	170
48	120
49	160
50	170
51	170
52	170
53	130
54	160
55	140
56	110
57	110
58	110
59	170
60	110
61	170
62	160
63	190
64	160
65	200
66	200
67	110
68	200
69	110
70	140
71	110
72	140
73	140
74	190
75	110
76	190
77	200
78	200
79	150
80	200
81	190
82	190
83	170
84	190
85	170
86	110
87	200
88	140
89	200
90	200
91	200
92	200
93	200
94	140
95	200
96	170
97	170
98	170
99	170
100	170
101	140
102	120
103	140
104	200
105	200
106	200
107	160
108	200
109	200
110	160
111	180
112	170
113	110
114	170
115	110
116	140
117	170
118	190
119	200
120	150
121	200
122	160
123	200
124	160
125	170
126	170
127	170
128	180
129	170
130	180
131	170
132	180
133	200
134	200
135	200
136	200
137	200
138	200
139	170
140	180
141	170
142	180
143	180
144	180
145	180
146	190
147	140
148	200
149	200
150	200
151	200
152	200
153	180
154	150
155	180
156	180
157	180
158	180
159	140
160	180
161	140
162	200
163	170
164	200
165	160
166	130
167	200
168	170
169	180
170	170
171	170
172	170
173	180
174	200
175	180
176	200
177	130
178	130
179	160
180	200
181	200
182	170
183	150
184	170
185	170
186	170
187	180
188	180
189	110
190	140
191	200
192	200
193	200
194	160
195	200
196	180
197	180
198	200
199	180
200	150
201	180
202	140
203	200
204	200
205	200
206	160
207	160
208	200
209	140
210	200
211	140
212	150
213	170
214	170
215	180
216	170
217	200
218	170
219	180
220	200
221	140
222	200
223	150
224	150
225	170
226	140
227	200
228	170
229	180
230	170
231	180
232	160
233	160
234	200
235	170
236	200
237	170
238	200
239	200
240	180
241	150
242	130
243	140
244	200
245	140
246	200
247	170
248	150
249	160
250	200
251	200
252	170
253	160
254	170
255	140
256	200
257	140
258	130
259	160
260	150
261	200
262	180
263	200
264	170
265	150
266	160
267	200
268	200
269	130
270	160
271	170
272	110
273	200
274	180
275	200
276	160
277	150
278	160
279	200
280	200
281	160
282	160
283	170
284	140
285	120
286	170
287	200
288	170
289	200
290	160
291	150
292	200
293	170
294	200
295	170
296	190
297	200
298	170
299	160
300	160
301	140
302	160
303	200
304	200
305	160
306	200
307	170
308	140
309	200
310	170
311	160
312	160
313	170
314	170
315	110
316	200
317	140
318	180
319	160
320	200
321	200
322	140
323	200
324	160
325	200
326	200
327	170
328	160
329	170
330	180
331	170
332	200
333	200
334	160
335	200
336	160
337	200
338	160
339	160
340	160
341	170
342	180
343	170
344	180
345	160
346	160
347	140
348	160
349	200
350	200
351	160
352	160
353	150
354	200
355	170
356	160
357	160
358	160
359	120
360	130
361	200
362	200
363	160
364	200
365	160
366	200
367	160
368	140
369	160
370	160
371	200
372	110
373	200
374	160
375	140
376	200
377	160
378	200
379	160
380	200
381	160
382	160
383	200
384	170
385	200
386	160
387	180
388	170
389	140
390	200
391	160
392	200
393	160
394	160
395	200
396	160
397	200
398	170
399	150
400	170
401	160
402	200
403	160
404	200
405	160
406	160
407	200
408	160
409	200
410	160
411	150
412	160
413	170
414	200
415	160
416	200
417	160
418	160
419	200
420	140
421	200
422	160
423	160
424	160
425	130
426	200
427	160
428	160
429	160
430	160
431	200
432	160
433	200
434	160
435	150
436	200
437	140
438	200
439	160
440	200
441	160
442	130
443	200
444	170
445	200
446	160
447	150
448	200
449	160
450	200
451	160
452	200
453	160
454	140
455	200
456	170
457	200
458	160
459	200
460	200
461	160
462	200
463	160
464	200
465	160
466	150
467	200
468	160
469	200
470	170
471	150
472	200
473	140
474	200
475	160
476	200
477	160
478	160
479	200
480	170
481	200
482	160
483	150
484	160
485	140
486	200
487	170
488	200
489	160
490	150
491	200
492	170
493	200
494	160
495	150
496	160
497	140
498	200
499	170
500	200
501	160
502	150
503	200
504	160
505	200
506	160
507	150
508	200
509	150
510	200
511	170
512	200
513	160
514	150
515	200
516	170
517	200
518	160
519	150
520	200
521	170
